# Supplementary material for: The Relationship between the Dietary Inflammatory Index (DII) and Metabolic Syndrome (MetS) in Middle-Aged and Elderly Individuals in the United States
Source: Nutrients. 2023 Apr 12;15(8):1857. doi: 10.3390/nu15081857 (PMC10146265; doi:10.3390/nu15081857)
Supplement: Supplementary file 1 [file nutrients-15-01857-s001.zip]

Archive with 1 entries (1 files):
- nutrients-2310200-supplementary.csv
