# Supplementary material for: The Relationship between the Dietary Inflammatory Index (DII) and Metabolic Syndrome (MetS) in Middle-Aged and Elderly Individuals in the United States
Source: Nutrients. 2023 Apr 12;15(8):1857. doi: 10.3390/nu15081857 (PMC10146265; doi:10.3390/nu15081857)
Supplement: Supplementary file 1 [file nutrients-15-01857-s001.zip › nutrients-2310200-supplementary.csv]

SEQN	education	gender	age	Race	PIR	WTINT2YR	SDMVPSU	SDMVSTRA	WTMEC2YR	alchol	smoking	sedentary	diabetic_dignose	hypentension_dignose	BMI	BMXWAIST	BPXSY1	BPXDI1	HDL	Triglyceride	LDL	TC	FPG	OGTT	WTDRD1	DR1DRSTZ	energy	proten	Carbohydrate	Dietary fibe	Total fat	Total saturated fatty acids	Total monounsaturated fatty acids	Total polyunsaturated fatty acids	DR1TCHOL	VA	B2	B6	B12	VC	VD	VE	B1	Niacin	Ca	Mg	Fe	Zn	Se
41475	3	2	62	5	1.83	59356.356426	1	60	60045.772497	2	2	720	2	1	58.04	156.3	128	64	47	NA	NA	179	NA	NA	53942.2476306259	1	1598	62.78	192.19	10	65.64	25.112	24.09	8.543	587	469	2.293	1.076	3.59	31.6	3	4	1.098	14.013	703	244	12.59	9.5	113.6
41476	NA	2	6	5	5	35057.218405	1	70	35353.21044	NA	NA	NA	2	NA	15.18	52.7	NA	NA	45	NA	NA	143	NA	NA	20558.4083692633	1	2093	69.38	276.93	14.4	82.47	22.093	27.767	24.954	362	770	2.687	1.624	5.85	136.4	8	10.48	1.299	14.287	1313	265	10.1	10.52	87
41477	3	1	71	3	1.5	9935.266183	1	67	10074.150074	2	1	240	1	1	30.05	109.5	144	60	34	NA	NA	191	NA	NA	9050.13417867089	1	914	40.9	94.78	5.6	42.56	10.381	15.113	13.189	401	181	1.192	0.606	1.56	11.9	1.4	3.81	1.117	10.541	273	99	9.09	5.77	68.2
41478	NA	2	1	3	0.66	12846.712058	2	59	14560.472652	NA	NA	NA	2	NA	NA	NA	NA	NA	NA	NA	NA	NA	NA	NA	32343.2146388911	1	1148	38.52	161.69	10.7	40.25	17.169	14.081	4.783	89	586	1.567	1.204	3.25	153.3	5.6	2.69	0.968	12.256	856	175	10.92	6.38	51.6
41479	1	1	52	1	2.2	8727.797555	1	70	9234.055759	1	2	180	2	2	27.56	95.4	112	70	47	99	121	188	6.273	7.105	5078.44352908424	1	2910	138.85	319.65	32.7	125.96	31.658	56.788	28.074	461	625	1.666	2.697	6.73	57	2.9	14.57	1.728	40.988	749	530	22.88	21.63	163.8
41480	NA	1	6	1	0.85	7379.745086	2	69	7297.067503	NA	NA	NA	2	NA	17.93	60.3	NA	NA	NA	NA	NA	NA	NA	NA	3723.88267246917	1	1117	33.02	174.9	8.7	33.3	12.94	12.625	4.913	54	322	1.129	0.866	2.08	201.9	6	3.28	0.933	7.131	1414	145	4.67	5.23	42.5
41481	3	1	21	4	1.63	24342.505253	2	68	24655.376656	1	2	300	2	2	23.34	79.5	112	62	NA	NA	NA	NA	NA	NA	12870.9960283593	1	5560	88	974.94	13.8	158.31	34.738	64.179	46.678	495	435	2.128	2.25	2.11	251.1	1.5	13.83	1.264	31.695	796	273	18.62	10.43	98.3
41482	2	1	64	1	4.01	9811.075078	2	65	11602.178638	1	1	180	2	1	33.64	117	116	78	43	NA	NA	158	NA	NA	7517.68869695407	1	2210	94.78	343.71	31.7	52.61	13.61	20.528	12.716	284	471	2.422	1.9	2.88	88.8	3.1	4.56	2.515	32.612	952	320	21.3	11.94	130.9
41483	4	1	66	4	1.14	8058.685296	2	66	7920.812275	2	2	60	1	1	44.06	145.6	110	62	36	NA	NA	142	NA	NA	7180.60730173027	1	2341	99.39	373.31	26.2	69.84	22.413	26.624	11.466	238	309	2.74	2.926	3.47	51.4	2.1	3.66	3.288	30.279	501	348	16.51	11.53	117.4
41484	NA	1	0	3	0.52	8942.951928	2	59	9259.270099	NA	NA	NA	NA	NA	NA	NA	NA	NA	NA	NA	NA	NA	NA	NA	6641.97708232683	1	1167	26.15	152	0.4	51.29	18.823	19.903	9.004	39	627	0.828	0.498	3.59	216.8	9.8	6.3	0.548	10.04	874	76	12.44	6.34	26
41485	2	2	30	2	1.01	19055.79006	2	71	18849.664396	2	2	120	2	2	25.99	89.7	108	44	35	172	119	188	5.384	4.052	38644.9087665335	1	1308	58.32	125.83	5.5	62.96	22.617	22.247	12.825	171	105	0.799	0.877	4.01	5.6	0.6	3.31	1.032	14.043	405	103	9.12	9.8	51.6
41486	1	2	61	1	1.75	5155.13885	1	73	5436.2409	2	2	480	2	1	31.21	97	126	64	37	233	110	194	6.828	12.656	3522.43902140902	1	1547	45.35	256.02	17	42.56	13.423	15.389	10.613	89	532	1.534	1.171	2.48	194.1	1.1	11.54	1.037	11.514	935	261	10.43	8.02	62.6
41487	5	1	27	5	5	89655.454447	1	59	89196.705435	1	2	600	2	1	23.44	82.9	120	84	37	124	105	167	5.995	7.771	52595.0838218558	1	1790	50.19	356.86	17	16.99	5.394	4.253	5.095	23	234	1.312	1.305	1.45	67	3.6	2.28	2.186	18.828	717	282	16.67	8.09	120.1
41488	NA	1	5	1	1.4	10121.826965	1	68	10094.024966	NA	NA	NA	2	NA	15.15	52.3	NA	NA	NA	NA	NA	NA	NA	NA	18956.9281335298	1	1960	82.04	218.2	12.3	86.49	27.82	33.613	17.204	805	449	2.135	1.703	4.69	481.3	7.8	6.08	1.086	16.875	1177	299	10.33	9.76	102.6
41489	3	2	40	1	2.15	25274.173117	1	66	25651.32401	1	2	480	2	2	36.59	109.2	106	66	62	101	106	188	5.495	6.828	14249.8105719407	1	2091	118.23	200.65	19.5	90.96	31.136	34.518	16.126	290	638	2.022	2.125	4.88	108.2	3.6	8.57	1.442	35.811	1022	285	15.14	14.32	119.5
41490	4	2	66	4	4.09	10371.465529	1	63	10026.335937	1	1	60	2	2	27.69	98.4	128	64	90	NA	NA	225	NA	NA	9558.69721296264	1	1411	38.83	172.62	18.6	66.42	16.973	17.124	22.585	93	319	1.545	1.523	1.59	209.3	1.3	13.8	1.272	15.28	842	234	10.94	7.13	40.2
41491	NA	2	11	3	0.83	22725.825604	2	59	22917.702303	NA	NA	NA	2	NA	15.69	55.3	120	76	53	NA	NA	152	NA	NA	13326.9787090454	1	2220	78.12	325.93	9.4	70.86	28.136	25.907	11.945	209	933	3.106	1.882	7.22	48.6	10.3	3.53	1.562	21.313	1763	217	13.88	11.98	76.1
41492	1	1	72	3	1.02	7782.35425	1	62	8620.700311	1	2	180	2	1	29.02	106.2	156	94	76	61	114	202	5.884	5.662	8361.11610897983	1	2039	75.8	291.48	40.6	71.96	18.264	33.562	15.511	109	909	1.632	2	1.87	108.9	3.3	11.79	1.38	19.429	930	533	16.11	11.61	79.3
41493	2	2	77	3	1.57	50854.748702	2	60	58059.118751	2	1	360	2	2	19.96	78	106	42	73	NA	NA	234	NA	NA	78473.7455602669	1	1680	73.72	221.33	14.2	59.74	22.365	21.42	10.577	225	705	2.735	1.753	4.94	20.4	3.8	3.14	2.554	29.038	826	307	28.2	16.81	111.4
41494	3	1	40	1	1.3	14685.352512	1	65	14950.795292	1	1	120	2	2	25.46	95.6	120	78	47	113	153	223	5.162	6.828	8305.45825735187	1	2106	58.23	376.6	27.1	48.13	13.656	17.125	13.311	378	359	4.717	5.465	14.41	151.7	4.1	3.79	0.91	49.659	849	378	10.32	10.43	67.9
41495	5	1	61	3	5	64298.044476	2	66	80217.462635	1	1	180	3	2	25.53	106.9	102	64	47	152	91	168	6.106	NA	96206.1695395976	1	3251	109.58	300.21	16.1	158.48	49.447	58.959	37.783	831	741	2.698	1.921	9.12	69.1	6.8	13.64	1.978	21.887	1073	359	12.92	10.9	152.8
41496	1	2	64	1	0.59	7480.950035	1	71	7390.023578	2	2	15	1	2	28.37	100.9	192	86	35	NA	NA	218	NA	NA	8077.12581935422	1	710	44.91	66.86	4.6	29.04	5.364	10.978	10.616	128	38	0.637	1.046	0.48	26.4	0.5	2.87	0.353	9.891	74	102	2.85	5.24	27.7
41497	NA	2	2	5	4.66	23440.403404	1	62	27297.014134	NA	NA	NA	2	NA	15.23	NA	NA	NA	NA	NA	NA	NA	NA	NA	19581.0404443824	1	1864	83.01	221.03	9.6	72.13	37.841	20.931	7.705	273	1292	2.8	1.485	6.61	16.1	12.3	3.01	1.508	18.489	1759	264	12.61	10.55	90
41498	1	1	68	4	1.63	7540.28696	1	72	8475.052838	2	2	60	2	1	28.16	95.5	226	96	47	71	88	149	6.162	7.827	7551.4208432162	1	1711	64.65	298.85	20.5	33.37	6.325	12.712	11.947	118	352	0.84	1.606	1.49	145.5	2.3	7.42	1.018	13.872	630	323	14.17	7.62	74.9
41499	NA	2	17	1	1.65	15223.835882	2	72	15688.657597	NA	NA	540	2	2	NA	NA	116	52	73	NA	NA	199	NA	NA	8855.08929959227	1	2003	67.14	383.61	23.7	27.33	8.143	8.19	6.888	151	221	1.548	1.901	3.16	337.1	7.5	5.2	1.308	18.01	2206	351	11.2	9.94	77
41500	NA	2	14	1	1.36	13777.954114	2	71	14037.172724	NA	NA	300	2	NA	37.4	104.2	114	58	37	NA	NA	137	NA	NA	7922.94797794489	1	873	38.58	99.58	2.6	36.5	19.082	9.99	3.736	110	375	1.553	0.677	3.18	115.9	11.3	1.54	0.904	5.655	1703	136	3.3	4.48	43.4
41501	1	1	70	3	4.6	31035.468546	1	59	31071.384188	2	1	120	1	1	36.27	132	150	70	48	167	77	158	9.104	NA	27913.0441727459	1	771	32.26	89.81	7.2	32.68	10.549	13.7	5.924	232	345	1.007	0.861	1.41	13.7	1.2	2.75	0.721	7.002	300	106	6.33	4.7	47.9
41502	3	1	29	1	3.41	27831.674128	2	71	28575.69349	1	1	180	2	2	29.13	95.4	124	54	39	89	108	165	5.162	5.94	15175.4246439338	1	4958	132.04	471.46	13.2	165.88	44.396	58.342	48.635	620	495	3.579	3.929	8.64	125.6	8.9	11.72	1.935	52.445	1442	534	17.97	14.44	201.8
41503	NA	1	18	3	NA	25012.260613	1	64	24951.655223	NA	NA	600	2	2	24.17	85.9	100	52	39	NA	NA	128	NA	NA	42482.6594692333	1	3798	122.38	584.6	25	116.47	35.91	46.496	23.922	351	601	2.792	1.622	7	91.9	0.8	6.45	2.445	37.295	2101	574	27.14	17.94	174.7
41504	5	1	63	3	3.29	55319.990702	1	68	54933.708888	1	1	600	2	1	23.32	95	148	88	67	NA	NA	172	NA	NA	51977.2479790965	1	2466	81.56	254.49	13	103.32	43.295	36.727	15.366	383	846	2.278	2.56	4.41	59.3	2.7	8.97	2.322	24.787	710	269	11.96	10.4	110.6
41505	NA	1	1	1	1.74	7767.899646	2	73	8006.649471	NA	NA	NA	2	NA	NA	NA	NA	NA	NA	NA	NA	NA	NA	NA	4325.37324660013	1	844	35.18	107.6	7.4	32.19	13.539	9.415	5.816	180	429	1.681	1.237	3.99	57.9	9.5	2.32	0.815	7.949	1049	161	6.97	3.81	50.1
41506	4	1	77	3	4.38	30052.773793	1	60	29781.655062	1	2	720	2	1	NA	NA	128	84	55	131	119	200	6.217	NA	28178.8450428774	1	2367	80.93	225.53	19	106.39	33.07	34.987	31.12	253	713	1.602	1.69	1.45	111.8	1	10.15	1.217	25.791	801	368	12.6	10.79	82.8
41507	NA	2	6	4	5	11775.255359	2	67	11930.207728	NA	NA	NA	2	NA	13.83	49.8	NA	NA	47	NA	NA	187	NA	NA	19291.0892007472	1	2054	76.35	261.43	11	80.57	26.624	32.782	14.787	269	404	1.866	0.839	4.3	101	7.2	3.84	1.516	18.305	956	203	11.02	7.12	127
41508	NA	1	1	2	0.73	6850.591177	2	68	7512.793124	NA	NA	NA	2	NA	NA	NA	NA	NA	NA	NA	NA	NA	NA	NA	6032.48937927024	1	1106	47.44	148.73	4.5	35.48	17.16	9.617	3.495	141	595	1.838	0.784	4.51	36.6	10.4	1.68	0.831	8.606	1014	131	5.86	6.06	55.8
41509	4	1	48	2	1.14	20950.841248	2	67	22468.669764	1	1	360	2	2	34.28	114.5	142	100	48	NA	NA	223	NA	NA	47906.7075538862	1	5402	199.17	838.41	76.6	151.89	35.116	57.693	48.519	311	2271	5.118	6.761	7.74	336.6	5.5	22.56	5.758	88.969	2215	984	62.93	29.26	187.6
41510	4	2	33	3	NA	31803.342778	2	59	32089.390162	1	1	120	2	2	22.63	81.9	126	92	65	NA	NA	184	NA	NA	18386.4608327049	1	3233	98.9	438.14	17.8	108.21	42.287	37.385	18.847	246	431	2.368	0.996	4.87	10.3	0.6	6.95	2.085	25.79	1179	238	19.33	13.26	174.9
41511	5	1	35	1	5	21807.732796	1	65	22510.525888	1	1	30	2	2	26.15	93.5	118	62	40	546	NA	296	17.43	25.979	12804.2859391834	1	2630	87.06	427.07	24.3	66.87	21.564	25.89	14.014	158	98	1.322	1.618	3.36	25	0.7	4.1	1.804	20.357	711	307	13.84	14.91	112.9
41512	4	2	80	3	1.24	22125.321985	1	64	27076.431419	NA	1	600	2	1	18.47	NA	NA	NA	92	92	139	249	4.829	NA	24324.16984277	1	1616	57.44	203.86	11.9	67.79	28.633	21.154	10.937	219	760	2.106	1.405	3.45	27.2	6.6	5.21	1.739	17.121	993	294	11.87	9.98	71.2
41513	1	2	80	2	1.34	7863.564818	2	71	9055.530145	NA	2	600	2	2	22.4	78.2	144	54	67	135	121	215	5.662	NA	NA	5	NA	NA	NA	NA	NA	NA	NA	NA	NA	NA	NA	NA	NA	NA	NA	NA	NA	NA	NA	NA	NA	NA	NA
41514	5	1	70	3	4.33	30137.047977	2	63	31072.534567	1	1	9999	1	1	29.65	111.9	148	74	55	NA	NA	125	NA	NA	29400.251088468	1	1469	51.41	175.31	15.9	63.61	19.335	24.832	14.696	87	703	2.943	1.912	6.88	49.1	7.3	5.24	1.756	22.167	948	243	21.32	13.19	75.2
41515	NA	2	5	1	1.16	15399.527248	1	66	17596.890853	NA	NA	NA	2	NA	18.48	60.5	NA	NA	NA	NA	NA	NA	NA	NA	26562.2554184953	1	1310	79.64	154.29	5.6	41.79	14.974	15.979	7.111	192	626	2.051	2.395	4.48	10.5	7.4	2.18	1.152	30.709	847	172	7.24	6.86	102.6
41516	1	2	74	3	1.68	31860.187616	1	61	34106.143871	1	1	720	1	1	36.95	126.4	124	68	36	514	NA	210	23.425	NA	30639.3269985352	1	1605	70.99	143.37	10	81.6	24.527	30.567	18.174	582	478	1.825	1.698	5.31	10.6	2.6	11.78	1.33	22.145	628	237	11.12	9.92	140.8
41517	NA	1	0	4	4.55	5636.962024	2	66	6445.447525	NA	NA	NA	NA	NA	NA	NA	NA	NA	NA	NA	NA	NA	NA	NA	6017.58177630411	1	943	22.54	130.51	2.7	37.13	15.954	12.874	7.082	31	616	1.435	0.826	2.16	157.9	9.7	7.49	1.022	12.68	793	145	20.14	7.5	26.8
41518	5	1	50	3	5	89486.193184	2	60	89649.812452	1	2	720	2	2	29.12	101.9	114	72	49	111	108	179	5.384	7.494	53202.4307185126	1	2599	88.27	271.62	12.8	130.59	44.041	59.746	16.181	211	349	3.032	1.96	6.9	27.6	4.6	5.23	1.62	25.626	1047	262	15.08	14.33	88.5
41519	3	1	70	4	2.04	10810.227513	1	68	11057.772773	1	1	300	1	1	28.35	113.7	120	58	58	108	89	169	8.66	NA	NA	2	NA	NA	NA	NA	NA	NA	NA	NA	NA	NA	NA	NA	NA	NA	NA	NA	NA	NA	NA	NA	NA	NA	NA
41520	NA	2	4	4	2.04	7546.842671	2	70	7690.490581	NA	NA	NA	2	NA	14.71	48.1	NA	NA	NA	NA	NA	NA	NA	NA	7179.97560162651	1	2878	97.69	438.1	38.3	93.66	36.789	34.031	14.36	434	1174	4.555	4.629	12.16	155.4	12.8	8.07	2.673	33.534	1934	430	25.17	13.77	92.3
41521	NA	2	1	4	5	11426.898075	1	68	12363.326094	NA	NA	NA	2	NA	NA	NA	NA	NA	NA	NA	NA	NA	NA	NA	8214.48873785817	1	905	14.52	188.44	14.6	14.52	4.531	5.05	3.641	24	174	1.025	1.113	0.52	440.7	0.1	1.61	1.049	11.302	529	135	19.44	3.01	20.3
41522	4	1	72	3	1.21	10561.922943	2	72	10847.196379	1	2	240	2	1	26.28	107	150	56	46	198	143	229	7.327	13.711	16860.0601478844	1	1595	45.04	223.7	11.9	60.01	26.171	20.088	8.189	639	455	1.675	0.567	2.59	145	2.2	4.28	0.724	8.651	689	142	8.27	5.08	93.1
41523	3	1	28	4	4.48	39144.202353	2	65	39647.318256	2	2	240	2	1	31.23	104.2	124	80	30	NA	NA	254	NA	NA	20697.3303603491	1	1818	74.75	229.45	14.2	67.49	26.03	24.837	10.533	248	1215	0.945	1.514	3.52	86.9	1.3	4.68	1.079	19.308	683	220	9.87	11.9	91.2
41524	5	2	80	3	2.19	37116.226203	1	69	42400.090423	1	1	720	1	2	NA	85.1	134	46	71	81	118	205	5.884	NA	32365.0441559904	1	1863	71.67	184.7	17.6	67.52	17.485	29.774	14.608	126	69	1.756	1.591	4.2	13.7	1.3	12.77	1.727	19.752	429	366	14.79	15.39	90.5
41525	3	1	51	4	2.84	20000.257493	2	68	19889.421444	2	1	240	2	2	25.22	87.5	122	90	34	198	107	181	5.218	4.108	15031.1525378384	1	3266	109.44	400.76	19	144.93	40.531	60.224	35.093	425	288	2.47	1.739	6.27	23.8	1.9	12.19	2.422	34.05	1163	403	17.83	14.78	137.6
41526	3	2	64	3	2.4	66962.871808	2	67	75587.645149	1	1	540	2	2	25.84	97.2	132	82	34	NA	NA	170	NA	NA	102165.616022551	1	1601	37.98	207.24	14.2	71.7	17.451	19.618	28.157	315	384	1.499	0.588	2.24	84.5	4.5	5.24	0.851	9.036	808	210	14.48	6.94	53
41527	3	1	44	3	0.82	22505.36051	1	60	22501.080152	1	2	240	2	1	26.89	100.8	136	86	22	NA	NA	245	NA	NA	36451.8943575391	1	2616	104.13	354.52	17.7	91.44	34.11	36.012	15.139	201	1490	2.618	2.74	9.5	52.7	11.4	10.74	1.394	21.082	2131	424	17.22	20.42	106.9
41528	2	1	63	5	NA	41184.322177	1	62	41016.66646	1	1	30	2	2	31.09	107.8	126	78	NA	NA	NA	NA	NA	NA	63753.198468881	1	1285	41.25	224.28	7.6	26.18	5.943	9.575	8.302	173	176	0.688	0.821	2.99	46.1	1.4	4.79	0.789	13.043	222	205	6.81	3.31	92.8
41529	5	1	24	1	2.66	35166.824845	1	66	0	NA	2	120	2	2	NA	NA	NA	NA	NA	NA	NA	NA	NA	NA	NA	NA	NA	NA	NA	NA	NA	NA	NA	NA	NA	NA	NA	NA	NA	NA	NA	NA	NA	NA	NA	NA	NA	NA	NA
41530	NA	2	16	1	2.25	10159.925574	1	70	10351.074548	NA	NA	480	2	2	20.2	75	104	46	59	NA	NA	158	NA	NA	NA	5	NA	NA	NA	NA	NA	NA	NA	NA	NA	NA	NA	NA	NA	NA	NA	NA	NA	NA	NA	NA	NA	NA	NA
41531	2	1	43	2	1.81	23869.578891	2	61	24716.794479	1	2	180	2	2	26.2	92.4	104	60	42	NA	NA	218	NA	NA	41805.4916661731	1	1223	72.09	154.42	5.7	35.17	12.397	12.922	6.366	200	533	1.18	0.996	2.33	31.2	3.7	2.45	0.931	17.462	535	138	7.63	5.44	86.8
41532	NA	1	8	4	0.89	9755.467504	2	68	10140.371529	NA	NA	NA	2	NA	16.73	60.5	106	54	89	NA	NA	212	NA	NA	10378.2694251712	1	1355	48.34	153.98	7.2	60.69	19.561	26.466	8.02	349	274	1.465	0.904	3.51	45.4	2.5	2.25	1.021	16.819	434	108	11.64	7.86	64.1
41533	NA	2	7	2	2.82	13985.028457	2	65	14689.545986	NA	NA	NA	2	NA	16.37	53.1	NA	NA	NA	NA	NA	NA	NA	NA	7496.45604089795	1	1491	50.08	221.84	10.7	45.64	17.119	19.093	5.67	114	344	1.559	0.964	4.17	57.9	6.2	1.55	0.905	12.35	762	160	8.89	8.2	57.6
41534	4	2	37	5	1.54	27016.149825	2	69	28654.825523	NA	2	960	2	2	41.05	113.4	122	74	34	116	111	168	5.773	NA	27602.2127461281	1	2818	77.56	351.64	26	129.22	57.775	43.935	15.772	316	872	1.918	2.631	2.56	71.3	1.9	10.77	1.278	20.096	1211	337	13.83	11.81	103.6
41535	NA	2	0	1	0.05	4388.402026	2	66	4494.661773	NA	NA	NA	NA	NA	NA	NA	NA	NA	NA	NA	NA	NA	NA	NA	3609.04379523208	1	615	12.65	66.06	0.3	33.18	11.347	12.043	7.346	15	545	0.914	0.404	1.5	57.8	9	6.13	0.608	6.421	495	48	10.91	4.6	13.8
41536	4	2	44	3	5	119070.00525	2	60	118218.479697	1	2	600	2	1	28.83	91.4	NA	NA	48	107	161	230	5.384	5.551	70156.4264743447	1	2195	59.85	358.66	9.7	61.17	24.36	19.213	11.688	123	257	1.566	0.712	1.75	0.7	2.2	3.72	1.441	11.437	813	241	10.69	8.65	112.6
41537	NA	2	16	3	1.36	30285.542974	1	60	30448.381021	NA	NA	600	2	2	26.53	83.2	116	54	38	51	75	123	4.996	5.107	18652.5348405519	1	1706	59.22	216.51	6.3	68.03	24.939	25.517	11.045	167	124	1.003	0.932	4.36	10	0.5	1.81	0.726	14.951	476	110	9.69	9.93	65.6
41538	4	1	28	4	1.44	24342.505253	2	68	0	NA	2	300	2	2	NA	NA	NA	NA	NA	NA	NA	NA	NA	NA	NA	NA	NA	NA	NA	NA	NA	NA	NA	NA	NA	NA	NA	NA	NA	NA	NA	NA	NA	NA	NA	NA	NA	NA	NA
41539	5	1	37	3	3.85	65271.221187	2	68	68695.348543	1	2	300	2	2	24.13	NA	NA	NA	51	126	167	243	5.273	NA	112746.586646455	1	1480	63.87	177.47	14.7	60.99	23.604	23.258	8.082	216	356	2.306	2.351	5.61	115.5	3.2	4.67	1.92	23.579	1054	238	23.37	17.03	83.5
41540	NA	1	19	1	1.48	12141.644453	1	63	12981.628959	NA	NA	90	2	2	25.65	91.8	116	48	NA	NA	NA	NA	NA	NA	23600.3671165052	1	1827	98.47	230.33	16	60.41	19.428	23.207	10.165	787	758	2.729	2.927	8.83	512.1	8.4	7.36	1.504	24.247	1179	359	20.23	18.46	130.9
41541	5	2	43	3	4.72	97373.946729	2	63	99236.780996	1	2	480	2	1	35.7	115.8	114	70	49	77	118	182	5.995	6.939	58891.7904150073	1	2332	92.01	210	9.3	126	45.045	43.341	27.516	257	513	2.783	1.49	6.11	15	1.4	8.07	1.192	21.209	1513	270	14.74	14.03	93.9
41542	3	2	60	4	1.16	10882.707368	1	59	10520.565264	2	2	240	1	1	32.83	118.8	128	66	63	137	95	185	10.491	NA	17066.6008610413	1	988	30.15	127.39	9.5	41.82	15.196	15.356	7.418	115	82	1.128	0.632	0.74	22.9	0.3	3.21	0.638	7.974	140	98	4.01	2.68	27.9
41543	NA	2	0	4	2.12	7551.758131	2	68	0	NA	NA	NA	NA	NA	NA	NA	NA	NA	NA	NA	NA	NA	NA	NA	NA	NA	NA	NA	NA	NA	NA	NA	NA	NA	NA	NA	NA	NA	NA	NA	NA	NA	NA	NA	NA	NA	NA	NA	NA
41544	5	2	27	3	5	93728.657611	1	61	0	NA	2	600	2	2	NA	NA	NA	NA	NA	NA	NA	NA	NA	NA	NA	NA	NA	NA	NA	NA	NA	NA	NA	NA	NA	NA	NA	NA	NA	NA	NA	NA	NA	NA	NA	NA	NA	NA	NA
41545	1	2	40	1	1.27	20754.694808	2	70	20510.371506	1	1	60	2	1	28.36	90	100	60	49	NA	NA	221	NA	NA	45156.2522641092	1	1198	38.51	160.98	7.6	45.3	15.101	17.386	10.022	92	401	1.118	0.714	2.54	10.5	2.8	2.28	0.778	11.845	743	178	6.25	5.37	62.9
41546	4	2	45	3	4.95	105878.353501	1	69	105858.489084	2	2	240	2	2	30.81	91	108	86	50	NA	NA	158	NA	NA	171491.432183343	1	1906	103.15	297.67	22.5	38.21	11.434	13.291	9.648	242	403	2.127	2.339	2.66	72.5	4.2	4.15	1.715	37.747	967	379	15.27	9.74	120.9
41547	4	1	49	3	4.24	93473.601614	1	60	93455.823604	1	2	240	2	1	32.7	118.6	120	80	38	134	72	137	5.051	3.553	174925.114397368	1	3527	150.03	259.75	14.7	210.99	67.426	76.267	44.556	997	1313	4.1	4.209	8.46	51.7	6.3	14.16	3.341	43.425	1280	381	22.15	20.87	195.8
41548	2	2	24	3	0.7	43431.149821	1	61	46582.789067	1	1	180	2	2	25.06	87.4	116	46	71	NA	NA	237	NA	NA	44871.6064630475	1	2482	91.45	302.46	13	103.42	32.633	41.227	18.748	842	826	2.742	1.473	6.74	23.5	8.3	6.89	1.468	16.929	1264	295	12.94	12.21	138.2
41549	3	2	61	4	0.29	17473.741975	2	65	18849.055115	1	2	360	2	1	35.01	124.7	148	72	56	112	113	191	5.495	6.051	16794.8389692791	1	2162	79.8	292.83	14.3	75.65	29.722	30.306	10.318	172	346	1.839	0.829	2.12	19.9	0.5	6.26	1.573	19.353	1033	225	17.49	11.35	154.5
41550	3	1	45	1	0.47	23869.578891	2	61	23928.571735	1	1	120	2	2	23.26	91.1	112	64	47	116	134	204	5.273	5.495	13159.9703813137	1	1885	65.49	259.52	12.9	68.05	18.506	21.926	22.096	176	515	2.581	2.858	5.92	130	8.5	4.95	2.874	27.678	993	255	16.08	13.71	101.1
41551	NA	1	1	3	5	17638.348075	2	66	19318.460252	NA	NA	NA	2	NA	NA	NA	NA	NA	NA	NA	NA	NA	NA	NA	22510.8013351068	1	1366	43.82	202.42	9.2	45.11	23.448	12.079	4.715	120	637	2.724	1.51	6.75	64.2	13.4	2.43	1.334	11.456	1311	193	12.15	6.73	59.5
41552	4	1	54	3	0.73	24672.29151	2	60	24717.403075	1	1	1020	2	2	21.34	72.9	138	50	36	NA	NA	178	NA	NA	NA	5	NA	NA	NA	NA	NA	NA	NA	NA	NA	NA	NA	NA	NA	NA	NA	NA	NA	NA	NA	NA	NA	NA	NA
41553	NA	2	15	4	3.62	16105.623356	1	68	16657.099547	NA	NA	180	2	NA	36.47	101.3	128	44	50	70	64	128	4.663	4.33	16350.515709236	1	3053	32.9	594.92	6.8	61.89	20.874	27.276	9.308	80	368	1.676	1.22	4.7	87.4	4.4	1.99	1.076	16.54	844	166	13.87	7.77	43.4
41554	NA	1	1	1	3.91	8428.352512	1	60	8687.401649	NA	NA	NA	2	NA	NA	NA	NA	NA	NA	NA	NA	NA	NA	NA	6975.65570035884	1	1220	50.18	156.97	6.4	44.58	25.399	10.945	5.137	223	542	1.959	0.874	4.96	11.4	10.7	2.44	0.86	5.309	1190	241	6.01	7.12	61.4
41555	1	2	78	4	0.6	15000.478637	1	71	16204.274814	1	2	480	2	2	37.82	119	168	74	63	NA	NA	247	NA	NA	27965.6070125489	1	1429	59.63	175.55	4.2	55.36	20.929	17.091	14.044	135	656	1.651	1.148	2.86	22.8	4.4	8.94	1.406	17.614	709	235	10.8	9.24	70.7
41556	2	1	38	3	1.24	23077.546253	1	61	23260.828945	1	1	540	2	1	35.45	122.4	146	96	32	NA	NA	232	NA	NA	13327.9042753499	1	3072	104.54	307.69	13.7	161.58	59.027	60.919	27.54	288	615	2.857	0.845	6.26	1	3.9	7.03	2.406	21.35	2010	344	13.47	12.5	181.4
41557	1	2	80	3	0.92	24668.876466	2	63	0	NA	2	480	2	1	NA	NA	NA	NA	NA	NA	NA	NA	NA	NA	NA	NA	NA	NA	NA	NA	NA	NA	NA	NA	NA	NA	NA	NA	NA	NA	NA	NA	NA	NA	NA	NA	NA	NA	NA
41558	2	2	50	4	1.22	22428.724303	2	67	22837.22915	NA	1	360	2	1	31.72	88.2	140	70	82	NA	NA	194	NA	NA	47209.3868700969	1	1785	61.68	205.59	5.9	67.46	23.523	25.7	12.308	176	187	1.058	1.127	4.87	7.7	0.8	3.14	0.784	15.06	344	171	11.34	11.21	75
41559	NA	2	12	3	5	78292.34953	1	69	79306.427999	NA	NA	600	2	NA	12.61	52.1	88	38	NA	NA	NA	NA	NA	NA	48582.7443603924	1	1256	36.17	184.8	6.2	42.63	13.035	17.28	9.398	62	473	1.807	1.26	4.68	11.9	5.2	3.69	1.658	18.461	771	117	13.78	10.29	50.3
41560	NA	2	1	2	0.14	5851.365505	2	69	6194.254761	NA	NA	NA	2	NA	NA	NA	NA	NA	NA	NA	NA	NA	NA	NA	4477.25976048623	1	1151	60.26	117.29	13.2	50.1	22.485	16.367	6.18	147	762	1.838	1.366	5.95	76.4	11.2	3.7	0.991	14.58	1066	178	8.45	9.55	79.5
41561	NA	1	6	4	3.11	10566.617563	2	67	10246.818377	NA	NA	NA	2	NA	17.44	55.2	NA	NA	48	NA	NA	151	NA	NA	5799.75331772244	1	1550	67.54	242.97	17.9	37.92	12.257	12.922	8.821	155	586	2.291	2.803	4.66	126	5.4	6.48	1.659	26.802	744	312	19.84	10.78	77.2
41562	4	1	50	3	5	101584.686973	2	66	106265.339604	1	2	540	2	2	36.8	128.5	NA	NA	37	NA	NA	272	NA	NA	171589.957380993	1	2618	92.84	286.12	17	128.91	34.22	39.917	43.684	335	633	1.496	1.949	2.66	69.2	3.4	15.5	1.456	27.518	836	318	13.26	10.2	122.6
41563	5	2	46	3	5	80250.366559	2	68	82537.635085	NA	2	420	2	1	29.54	106	148	90	92	164	148	273	5.718	7.05	55768.991668205	1	1336	48.71	143.75	13.4	56.71	14.24	22.257	16.585	78	194	0.652	1.048	1.1	69.9	3.3	6.17	0.615	14.734	324	221	5.94	4.88	53.4
41564	NA	1	3	5	0.61	9594.810231	2	68	9712.613999	NA	NA	NA	2	NA	17.74	53	NA	NA	NA	NA	NA	NA	NA	NA	16152.5706593876	1	2315	89.37	301.36	21.7	87.2	29.056	30.816	19.302	201	476	3.129	3.176	4.99	372.4	11.8	6.78	2.106	38.781	1703	339	26.59	15.32	107
41565	3	1	72	3	1.46	9471.568094	1	60	9299.250643	1	1	120	2	2	24.46	NA	156	80	74	NA	NA	227	NA	NA	9019.23411644606	1	2088	77.81	175.02	6.5	76.24	29.046	27.052	14.333	215	258	2.541	1.909	3.93	63.4	3.3	5.73	1.63	26.014	591	278	9.3	11.39	108
41566	NA	1	4	1	0.91	8777.017302	1	65	8929.61485	NA	NA	NA	2	NA	20.08	62.5	NA	NA	NA	NA	NA	NA	NA	NA	23433.8139153081	1	1394	61.07	161.91	6.2	56.73	25.464	19.301	5.689	505	633	1.623	1.194	3.12	129.4	5.2	3.29	1.007	11.328	774	154	7.11	6.4	75.3
41567	4	1	51	2	2.92	12250.082775	1	68	13450.09872	1	1	360	2	2	25.47	100.2	98	60	32	429	NA	199	5.384	8.104	14787.2484818774	1	2898	98.58	430.47	35	96.06	50.512	26.68	10.694	333	2083	3.325	3.015	7.17	212.7	5.4	10.19	1.759	17.003	2270	535	13.32	12.26	116.6
41568	NA	1	8	1	0.39	13768.911467	1	66	15182.426619	NA	NA	NA	2	NA	23.71	84.5	114	62	25	NA	NA	118	NA	NA	8806.79543823109	1	1933	52.9	241.34	7.2	87.25	27.318	35.651	17.387	631	327	1.412	0.887	3.84	14.2	3	5.78	0.689	11.397	424	135	10.01	7.42	84.3
41569	2	1	54	4	1.14	20422.84537	2	64	0	NA	1	300	2	2	NA	NA	NA	NA	NA	NA	NA	NA	NA	NA	NA	NA	NA	NA	NA	NA	NA	NA	NA	NA	NA	NA	NA	NA	NA	NA	NA	NA	NA	NA	NA	NA	NA	NA	NA
41570	1	1	55	3	0.76	25211.307341	2	59	27716.515754	2	1	600	2	2	20.62	95	124	74	39	141	138	205	6.328	8.327	25650.7842664018	1	859	35.66	95.16	3.9	37.43	12.804	12.569	8.05	113	65	0.849	0.527	2.07	43.9	0.5	2.2	0.904	9.371	218	95	4.85	3.53	38.4
41571	NA	2	5	4	0.29	15622.020273	1	61	16867.722806	NA	NA	NA	2	NA	20.39	66.5	NA	NA	NA	NA	NA	NA	NA	NA	36632.4797044335	1	835	12.5	139.63	5.1	28.22	4.712	11.704	10.66	24	91	0.557	0.483	0.37	21.5	0.1	3.71	0.472	5.577	280	94	4.76	2.32	18.5
41572	NA	1	17	3	1.83	72800.617473	1	69	73471.327261	NA	NA	600	2	2	19.82	76.4	116	56	54	NA	NA	160	NA	NA	35775.1133478453	1	2435	97.56	337.19	25.2	79.9	26.822	24.706	18.386	368	270	1.898	1.377	4.31	31.7	1.5	6.21	2.909	28.628	700	342	21.52	18.27	220.7
41573	3	2	32	1	1.69	19055.79006	2	71	18849.664396	2	2	30	2	2	23.94	84.4	94	54	45	NA	NA	214	NA	NA	10721.9393267348	1	2721	99.79	288.27	30.3	133.35	35.922	49.778	33.843	399	413	2.767	2.117	4.68	82.4	2	6.85	1.846	23.605	983	444	20.16	21	119.6
41574	4	1	57	3	5	126291.04809	2	63	126521.962469	1	1	240	2	2	25.16	NA	124	78	44	200	189	273	5.829	3.608	117092.191278975	1	1868	72.04	288.89	19.9	50.34	18.027	19.068	7.811	519	256	2.227	1.694	2.83	25.3	1.7	3.45	1.594	21.423	556	277	15.74	14.27	109
41575	1	1	76	1	3.43	8022.258379	2	71	8523.786162	1	1	120	2	2	27.77	111.6	142	78	53	NA	NA	190	NA	NA	7069.39132251441	1	1448	36.87	212.17	9.8	52.77	19.043	24.838	6.162	75	307	1.983	2.049	5.87	20.2	5.8	2.31	1.553	16.854	530	146	15.42	5.21	52.7
41576	2	1	68	4	3	7750.960967	2	67	8711.844004	1	1	240	1	2	34.2	120.6	128	72	63	NA	NA	206	NA	NA	8305.51454928774	1	875	37.78	111.79	15	31.63	8.351	12.885	7.556	55	156	0.618	0.762	1.45	62.4	0.5	2.66	0.789	8.499	207	183	7.39	6.21	59.5
41577	4	2	27	1	2.62	16408.143181	2	61	16571.439336	NA	2	300	2	2	NA	NA	NA	NA	42	NA	NA	155	NA	NA	NA	5	NA	NA	NA	NA	NA	NA	NA	NA	NA	NA	NA	NA	NA	NA	NA	NA	NA	NA	NA	NA	NA	NA	NA
41578	5	2	67	3	5	59356.356426	1	60	60045.772497	1	2	480	2	1	19.69	70.9	132	72	97	NA	NA	181	NA	NA	72013.9179079693	1	1060	61.95	90.79	12.7	26.63	10.387	9.074	3.802	119	475	1.336	1.525	4.73	60	2.3	3.62	0.875	15.817	679	211	7.43	10.4	76.2
41579	3	2	71	3	3	55839.5211	2	60	55349.090094	1	1	180	2	2	19.12	83.2	146	84	83	150	155	268	6.051	9.381	52370.2739077505	1	1702	51.19	264.12	16.6	54.96	14.448	17.053	18.991	121	1384	2.557	2.951	6.79	72.6	2	16.85	2.045	34.311	622	216	21.93	17.21	59.5
41580	NA	2	0	1	0.19	4978.1063	2	72	5619.983965	NA	NA	NA	NA	NA	NA	NA	NA	NA	NA	NA	NA	NA	NA	NA	14748.4141987182	4	NA	NA	NA	NA	NA	NA	NA	NA	NA	NA	NA	NA	NA	NA	NA	NA	NA	NA	NA	NA	NA	NA	NA
41581	3	1	60	4	2.77	6852.086052	1	59	6766.285859	NA	1	180	2	2	26.16	97	134	82	NA	NA	NA	NA	NA	NA	4656.87385049375	1	1791	87.42	144.78	3.8	52.39	13.216	22.886	12.582	155	44	1.21	1.769	6.01	5.2	8.1	4.15	1.091	42.289	313	238	10.22	6.14	183.8
41582	NA	2	2	2	0.66	9406.700594	2	61	9539.959566	NA	NA	NA	2	NA	16.25	43.5	NA	NA	NA	NA	NA	NA	NA	NA	17916.3741419898	1	1533	43.1	203.89	9.2	62.03	21.553	26.47	9.654	110	410	1.371	0.994	3.22	41.2	4.9	2.98	1.064	12.188	615	125	8.47	6.54	64.1
41583	1	2	66	2	NA	4501.74604	2	69	4866.538172	2	2	60	2	2	35.87	109	144	74	39	NA	NA	270	NA	NA	3153.29733754612	1	1152	54.58	145.09	14.9	40.86	12.65	12.861	11.508	271	876	1.27	0.982	3.04	70.3	2.6	5.13	0.798	10.98	403	155	8.3	10.17	77.7
41584	NA	2	16	3	1.82	42831.990918	2	64	43062.288184	NA	NA	360	2	2	18.61	NA	108	60	32	135	130	189	5.718	NA	74832.2878780773	1	1784	50.26	234.77	20.5	74.26	15.982	27.586	25.701	36	440	0.561	0.699	2.33	1.6	3.8	6.87	1.116	18.15	241	253	10.58	5.72	78.4
41585	NA	1	0	1	0.61	5360.761934	1	71	5523.387158	NA	NA	NA	NA	NA	NA	NA	NA	NA	NA	NA	NA	NA	NA	NA	3992.35097978234	4	NA	NA	NA	NA	NA	NA	NA	NA	NA	NA	NA	NA	NA	NA	NA	NA	NA	NA	NA	NA	NA	NA	NA
41586	NA	2	8	1	2.08	7088.753022	1	70	0	NA	NA	NA	2	NA	NA	NA	NA	NA	NA	NA	NA	NA	NA	NA	NA	NA	NA	NA	NA	NA	NA	NA	NA	NA	NA	NA	NA	NA	NA	NA	NA	NA	NA	NA	NA	NA	NA	NA	NA
41587	4	2	44	4	0.86	25458.248274	2	68	27598.590118	1	2	60	2	2	26.34	92.3	110	80	89	61	122	223	5.884	3.719	23353.9981090666	1	2716	81.14	313.41	19.5	132.87	34.035	52.988	37.32	310	557	1.336	2.918	5.11	216.8	1.8	20.31	1.267	29.403	636	348	16.15	12.72	115.3
41588	NA	1	11	3	1.23	40116.464635	2	63	40665.454091	NA	NA	NA	2	NA	16.66	61.9	124	54	68	NA	NA	188	NA	NA	25405.8729873307	1	1792	64.95	248.49	8	61.53	29.941	20.707	6.147	193	736	3.306	2.107	8.31	8.1	6.9	1.49	1.463	24.684	1114	221	11.36	12.85	75.1
41589	5	1	76	1	1.4	10840.502033	1	66	11038.83107	1	1	240	2	2	29.83	117.7	114	72	59	NA	NA	165	NA	NA	9489.21563658681	1	1866	88.46	235.7	11.4	64.92	25.272	27.003	8.304	237	831	3.088	1.932	10.17	25.9	15	4.25	1.721	18.745	1434	283	14.93	12.99	86.3
41590	4	1	25	1	2.33	34633.994166	1	66	36982.505581	1	2	720	2	2	24.39	90.8	116	70	58	110	144	224	5.107	4.996	21036.1400956432	1	2933	133.41	307.12	30.9	133.03	30.093	52.809	40.179	1053	612	2.634	2.961	5.99	92.9	7	15.82	2.226	34.108	862	444	22.85	14.55	221.6
41591	NA	1	8	3	1.14	21519.145256	2	60	22203.485924	NA	NA	NA	2	NA	24.11	77.4	104	46	55	NA	NA	158	NA	NA	13871.6991085063	1	1641	54.61	220.01	10.5	63.56	22.166	21.864	15.713	129	378	1.483	1.376	3.58	23.3	7	5.7	0.723	9.982	793	218	6.56	6.48	79.8
41592	9	2	33	1	1.75	15167.867182	1	70	15003.797013	NA	2	600	2	2	28.53	NA	NA	NA	NA	NA	NA	NA	NA	NA	NA	5	NA	NA	NA	NA	NA	NA	NA	NA	NA	NA	NA	NA	NA	NA	NA	NA	NA	NA	NA	NA	NA	NA	NA
41593	NA	2	6	4	0.87	9646.993707	1	68	10105.507726	NA	NA	NA	2	NA	16.76	51.3	NA	NA	59	NA	NA	181	NA	NA	21153.4251668035	1	1629	54.45	205.91	12.9	68.55	24.853	21.976	16.089	191	412	1.698	1.163	3.2	23.3	5.2	3.65	0.962	11.723	874	169	8.34	6.9	66.6
41594	4	1	38	3	5	68970.361319	2	69	69518.126377	1	1	240	2	2	29.26	95.7	136	80	43	NA	NA	247	NA	NA	66964.4319568442	1	3594	102.19	379.83	30.1	151.85	37.239	71.253	32.923	122	607	3.631	2.945	2.47	356.5	4.1	22.92	1.512	28.035	1297	638	16.26	11.44	117.6
41595	2	2	76	3	1.03	35990.287526	1	60	34984.678721	2	1	300	2	2	18.49	71.7	104	54	60	NA	NA	182	NA	NA	33101.8487220268	1	1503	43.08	220.39	6.1	51.47	12.19	21.936	14.717	54	1024	3.578	2.415	6.25	69	1.6	12.92	1.661	22.879	828	290	16.22	7.58	38.3
41596	NA	1	6	2	1.47	11150.024198	2	72	13129.619296	NA	NA	NA	2	NA	14.97	52.9	NA	NA	NA	NA	NA	NA	NA	NA	7616.03360407612	1	2606	74.06	456.81	28.9	63.82	25.09	21.193	10.587	136	779	3.612	2.887	9.83	42	13.2	7.15	2.354	27.603	1687	449	22.31	18.7	143.2
41597	1	1	61	2	0.47	4078.112176	1	62	4343.837322	NA	1	300	2	2	23.6	86.8	144	82	66	NA	NA	261	NA	NA	NA	5	NA	NA	NA	NA	NA	NA	NA	NA	NA	NA	NA	NA	NA	NA	NA	NA	NA	NA	NA	NA	NA	NA	NA
41598	NA	1	12	1	NA	15198.776754	1	66	15662.120907	NA	NA	720	2	NA	33.17	109	128	56	35	NA	NA	165	NA	NA	13892.5578464547	1	1931	81.6	205.4	8.7	87.48	29.675	32.643	15.989	964	634	2.185	0.78	4.64	8.8	3.9	5.97	1.925	17.017	943	167	15.88	8.66	181.8
41599	4	2	52	2	2.64	18454.554829	2	65	18729.940765	1	2	240	2	1	31.63	108.1	106	78	37	NA	NA	252	NA	NA	39935.1543351326	1	1363	43.59	238.47	23	29.33	7.221	10.767	9.008	20	447	1.922	3.157	7.32	185.1	5	10.22	1.804	17.668	937	239	20.95	6.26	54
41600	2	1	29	2	1.45	24166.679396	2	67	24497.104606	1	1	120	2	2	28.05	99	118	70	NA	NA	NA	NA	NA	NA	49814.1181729397	1	3066	127.58	243.21	8.1	154.2	46.103	49.937	44.484	777	554	2.977	2.624	7.37	19.1	3.2	8.32	1.88	32.79	1127	272	15.83	18.02	169.6
41601	NA	1	7	4	1.99	12620.342307	1	68	13118.28057	NA	NA	NA	2	NA	14.4	51	NA	NA	70	NA	NA	173	NA	NA	6374.44074815363	1	1513	44.2	232.16	19	50.48	12.731	18.486	15.248	68	341	1.357	0.82	1.75	110	6.2	5.33	0.946	9.957	788	307	8.66	6.74	54.2
41602	NA	1	5	2	1.21	13546.768451	1	71	14296.361507	NA	NA	NA	2	NA	14.93	52.3	NA	NA	NA	NA	NA	NA	NA	NA	11479.4388092065	1	1023	51.38	136.87	9.2	31.38	14.806	11.145	3.261	103	447	1.755	1.085	4.34	22.1	8.9	2.13	0.806	12.743	1068	186	3.88	5.65	54.4
41603	NA	2	7	1	0.7	6832.221308	1	70	6880.770245	NA	NA	NA	2	NA	18.82	67.6	NA	NA	NA	NA	NA	NA	NA	NA	9614.17123193386	1	1662	43.9	331.09	20.5	22.49	4.486	6.863	7.467	99	79	1.376	1.238	0.29	170	0.2	2.46	1.261	10.4	277	218	10.78	4.57	90.8
41604	NA	2	7	4	3.3	8599.636344	2	68	9656.241648	NA	NA	NA	2	NA	16.14	55.2	NA	NA	45	NA	NA	137	NA	NA	5465.48377010602	1	1496	43.68	215.82	9.2	52.22	19.13	22.938	6.207	122	422	1.343	1.682	4.28	46.5	0.4	2.78	1.118	17.056	562	125	12.41	7.4	52.1
41605	4	2	36	3	0.6	30711.436339	2	59	30723.814105	2	2	180	2	2	29.69	89.2	116	88	45	NA	NA	201	NA	NA	29595.1986382891	1	1469	62.28	172.95	9.8	63.3	18.124	23.258	14.805	549	611	2.263	3.001	9.94	49.5	3.5	9.41	1.443	17.998	570	195	17.69	8.99	102.8
41606	NA	1	8	3	5	53713.890496	2	63	0	NA	NA	NA	2	NA	NA	NA	NA	NA	NA	NA	NA	NA	NA	NA	NA	NA	NA	NA	NA	NA	NA	NA	NA	NA	NA	NA	NA	NA	NA	NA	NA	NA	NA	NA	NA	NA	NA	NA	NA
41607	3	2	46	3	5	82333.450298	2	64	85620.508376	1	1	240	2	2	26.7	96.2	140	74	107	153	111	249	5.329	11.768	151381.63179552	1	797	45.11	69.18	8.4	39.85	10.554	12.175	13.085	281	288	1.108	0.943	2.8	77.5	3.5	3.61	0.496	12.225	572	176	10.29	5.57	73.7
41608	NA	2	17	3	3.77	65599.355269	2	59	69785.365144	NA	NA	420	2	2	20.54	78.9	122	62	NA	NA	NA	NA	NA	NA	33980.3218632284	1	1223	52.51	149.45	8.3	47.51	12.018	23.127	8.519	145	836	2.256	1.183	4.28	4.7	10.2	2.23	1.129	12.407	1243	231	9.2	6.63	62.5
41609	NA	1	11	4	NA	9206.608667	2	70	9167.376282	NA	NA	NA	2	NA	19.34	66.4	92	70	43	NA	NA	135	NA	NA	4454.61557357421	1	2955	81.89	422.63	24.1	111.32	34.53	42.72	23.19	217	240	1.19	1.536	1.2	185.6	0.9	11.23	0.852	33.027	636	319	12.54	8.54	78.9
41610	3	2	67	2	0.63	5529.495353	1	69	5855.017144	NA	1	720	2	2	26.31	86.7	116	68	NA	NA	NA	NA	NA	NA	5033.09814988668	1	1195	45.29	185.43	15.8	32.4	13.817	9.198	6.029	77	622	1.478	1.706	1.69	241.8	4.9	4.76	1.354	13.955	1314	243	8.06	5.89	74
41611	3	2	75	3	0.8	20068.440228	1	65	19823.192378	2	1	180	1	1	25.23	79.3	130	60	NA	NA	NA	NA	NA	NA	26793.3821306339	1	1805	114.01	272.81	8.9	26.05	6.639	8.571	8.057	141	818	3.555	1.388	7.91	8.2	19.1	2.27	2.241	23.913	1757	313	12.68	11.43	170.1
41612	2	2	80	3	2.14	37317.336964	2	60	41174.671402	2	2	120	2	2	28.65	107.3	92	56	47	207	253	341	6.384	13.933	31429.6513224237	1	969	24.76	155.69	10.4	28.4	7.829	8.62	8.116	41	201	0.76	1.063	2.08	31.1	1.9	3.59	0.457	5.616	265	111	3.03	2.56	19.6
41613	5	1	71	4	5	6407.075641	2	70	6449.488543	1	1	90	1	2	32.42	116.1	NA	NA	39	94	98	156	7.993	NA	5746.6075011737	1	2061	83.06	297.32	29.4	63.67	17.686	24.767	16.085	158	817	3.193	4.158	7.56	114.2	1.2	7.68	2.251	45.764	541	341	17.1	15.99	107.5
41614	NA	2	2	3	5	50219.185187	2	65	57034.922683	NA	NA	NA	2	NA	15.51	49.5	NA	NA	NA	NA	NA	NA	NA	NA	40913.0142335606	1	896	27.12	114.03	10.8	39.93	12.001	15.157	9.109	37	292	1.213	0.709	1.72	37.7	2.5	3.09	1.109	10.463	513	206	11.25	6.28	31.9
41615	NA	2	17	3	1.28	30285.542974	1	60	30448.381021	NA	NA	480	2	2	26.96	90.8	112	74	49	NA	NA	170	NA	NA	18652.5348405519	1	1484	36.92	216.82	7	54.46	13.947	15.857	20.449	86	73	0.518	0.935	0.61	39	0.1	6.14	0.508	13.646	277	146	6.06	3.38	46.6
41616	2	2	67	4	1.11	12310.329932	2	67	13812.587761	1	1	300	2	1	33.37	100.2	124	70	47	82	92	155	4.607	NA	9506.46781591302	1	1534	60.36	215.17	10.4	51.04	16.363	17.329	12.064	181	535	2.169	2.199	2.88	168.7	4.8	3.44	1.792	21.269	760	247	11.98	6.79	85.6
41617	3	2	80	3	1.47	32485.478437	1	68	36050.492264	2	1	600	2	1	23.74	75	NA	NA	56	75	76	147	4.885	NA	NA	2	NA	NA	NA	NA	NA	NA	NA	NA	NA	NA	NA	NA	NA	NA	NA	NA	NA	NA	NA	NA	NA	NA	NA
41618	4	2	46	3	5	82333.450298	2	64	85620.508376	1	2	720	1	2	37.79	102.5	130	86	42	NA	NA	231	NA	NA	138705.77345965	1	1259	60.68	180.26	15.5	35.4	12.023	12.226	6.813	182	668	1.435	1.282	2.99	95.3	3.8	5.85	1.649	21.303	636	269	9.35	9.75	117.4
41619	2	1	20	1	0.62	21719.93559	1	62	22393.592918	2	2	360	2	1	40.58	130.2	100	82	38	NA	NA	220	NA	NA	12737.7729136305	1	2048	109.86	213.82	11.2	84.51	35.081	27.785	11.239	306	523	2.646	2.3	10.38	25.6	14.9	3.93	1.149	13.986	1421	334	11.2	16.36	121.3
41620	NA	1	9	3	1.01	17917.289498	1	59	21833.321009	NA	NA	NA	2	NA	20.74	73.5	108	56	42	NA	NA	199	NA	NA	NA	5	NA	NA	NA	NA	NA	NA	NA	NA	NA	NA	NA	NA	NA	NA	NA	NA	NA	NA	NA	NA	NA	NA	NA
41621	NA	2	1	4	0.47	11292.825884	1	59	11200.899475	NA	NA	NA	2	NA	NA	NA	NA	NA	NA	NA	NA	NA	NA	NA	7442.1447668457	1	1189	35.22	147.19	5	52.81	21.452	15.735	12.243	64	180	1.032	0.735	1.89	146.1	4.9	3.97	0.651	11.679	598	149	3.36	3.29	30.6
41622	3	2	41	3	1.04	30055.17538	1	61	29840.2367	2	2	120	2	2	42.69	134.6	106	68	63	NA	NA	181	NA	NA	48341.3751004161	1	1717	60.58	234.23	9.6	62	21.84	25.572	9.27	159	311	1.567	1.343	6.01	9.6	3.6	2.42	1.184	18.8	544	154	15.13	17.93	72.4
41623	5	1	29	4	2.91	27307.200629	1	68	27658.176919	1	2	420	2	2	36.17	108.5	124	62	71	NA	NA	175	NA	NA	17111.4042741839	1	1921	67.89	341.56	32.4	36.94	9.109	13.123	11.817	52	909	4.526	8.205	19.84	149.2	2.2	20.53	12.841	69.593	1211	636	33.44	26.44	120.5
41624	1	2	68	2	2.71	7277.593295	2	66	7674.429627	1	2	120	1	1	25.83	97.8	116	74	49	272	100	203	6.772	NA	8387.9750903088	1	1388	75.17	168.86	20.7	45.39	14.91	15.584	11.393	205	731	1.539	1.71	4.03	110.1	1.3	6.43	1.237	19.325	549	236	12.49	13.99	96.8
41625	1	2	26	1	0.4	22139.303076	1	66	22359.636542	2	2	120	2	2	32.37	106	110	64	29	245	88	166	5.995	5.829	11874.3217737695	1	1215	73.5	107.61	7.7	55.66	20.196	19.562	9.326	663	292	1.322	0.997	6.38	0.6	2.2	2.68	0.606	11.332	658	183	9.38	10.97	104.5
41626	4	1	24	2	4.44	20353.442391	2	68	20631.730126	1	1	360	2	2	27	87.8	126	48	50	174	122	207	5.162	3.497	42298.4362832584	1	1386	49.57	234.8	17	29.32	7.779	10.259	8.697	31	85	0.45	1.039	2.28	41.4	2.7	2.74	1.051	15.358	385	216	12.38	5.58	82.1
41627	3	2	80	3	5	32485.478437	1	68	36050.492264	2	1	180	2	2	24.04	92.1	130	42	58	NA	NA	138	NA	NA	48726.4915160081	1	1228	44.11	163.74	20.8	50.25	11.713	18.245	16.507	62	669	1.703	2.319	3.87	147	3.7	7.19	1.542	21.988	564	301	17.87	11.58	39.4
41628	4	2	23	3	0.79	51463.0991	2	59	51905.135702	1	1	600	2	2	23.35	88.7	106	84	41	125	85	151	5.051	5.884	49998.4408250293	1	3258	71.91	533.62	14.3	99.9	32.277	36.689	23.165	177	553	2.332	1.636	3.71	470.5	4.8	9.17	2.199	17.958	1243	343	13.09	9.55	99.8
41629	2	2	23	2	NA	24478.066551	1	72	25389.465645	2	2	480	2	2	20.8	72.9	110	60	56	47	108	173	4.607	4.33	13483.3446047522	1	780	31.27	124.87	8.6	18.01	4.82	6.01	5.236	69	153	0.629	0.674	1.32	14.2	1.3	2.1	0.724	10.482	361	124	5.84	4.88	55.7
41630	NA	1	15	2	3.13	13099.454283	2	60	13230.233107	NA	NA	60	2	NA	19.09	72.9	112	46	51	100	87	158	4.607	NA	7467.49012097183	1	2906	80.94	465.96	11.2	83.76	32.437	30.637	12.886	128	898	4.261	3.527	10.13	108.8	6.4	5.68	3.736	36.436	1451	243	36.78	12.89	162.8
41631	NA	1	2	3	0.46	9488.203732	1	59	0	NA	NA	NA	2	NA	NA	NA	NA	NA	NA	NA	NA	NA	NA	NA	NA	NA	NA	NA	NA	NA	NA	NA	NA	NA	NA	NA	NA	NA	NA	NA	NA	NA	NA	NA	NA	NA	NA	NA	NA
41632	NA	1	0	1	3.3	4473.039104	2	71	4608.734178	NA	NA	NA	NA	NA	NA	NA	NA	NA	NA	NA	NA	NA	NA	NA	2489.74250545317	1	539	11.34	58.94	0	28.35	11.774	10.388	5.502	21	490	0.749	0.322	1.61	65.1	8.4	7.28	0.427	5.46	443	50	9.73	5.54	15.4
41633	NA	1	16	4	1.19	15230.393963	2	67	15432.273345	NA	NA	540	2	2	19.41	64.8	116	56	55	NA	NA	127	NA	NA	25064.0469349595	1	1729	44.78	290.35	12.1	47.7	14.171	15.447	12.605	84	269	4.071	1.338	3.02	24.1	3.6	4.76	0.994	19.596	509	192	9.68	5.88	44.8
41634	NA	1	1	1	0.47	11016.159778	2	65	12081.020061	NA	NA	NA	2	NA	NA	NA	NA	NA	NA	NA	NA	NA	NA	NA	6526.44044837427	1	1427	69.56	192.04	4.5	43.24	21.831	13.658	4.163	274	667	2.496	1.035	7.46	40.4	13.2	2.96	0.719	8.854	1550	196	4.72	11.07	72.3
41635	NA	1	19	1	1.21	10001.179934	1	65	10306.072118	NA	NA	300	2	2	22.43	79.5	116	58	60	89	53	131	4.829	4.219	9141.65481924335	1	3745	71.41	394.33	8.2	46.89	13.317	19.545	9.738	89	35	2.208	3.146	3.68	75.7	0.3	2.28	1.556	40.688	585	429	12.43	8.28	100.2
41636	3	2	61	1	1.81	6838.955768	2	70	7405.503199	2	2	120	2	2	26.44	99.3	142	100	50	NA	NA	323	NA	NA	6141.91851588866	1	2093	69.97	290.8	25.5	77.17	30.341	23.004	14.512	183	1009	3.601	2.55	9.02	142.4	14.4	9.58	1.702	13.16	1858	333	9.2	9.94	73.8
41637	3	1	27	1	NA	23728.628694	1	64	24323.073021	1	2	180	2	2	29.37	100.2	114	78	52	78	66	134	5.551	6.051	12917.0255086987	1	2278	95.83	320.99	12.3	59.35	9.364	22.937	22.154	560	724	1.248	1.468	68.47	104.1	0.5	10.01	0.984	19.178	629	318	36.72	9.2	173
41638	NA	1	8	2	2.49	11505.905217	1	69	11583.383733	NA	NA	NA	2	NA	21.72	72.2	104	50	42	NA	NA	175	NA	NA	5911.30093755417	1	1448	60.41	202.92	12.6	45.44	17.337	16.714	7.117	124	690	2.578	1.553	5.34	43.4	7.6	2.79	1.716	20.612	1094	213	14.96	11.76	84.1
41639	5	1	37	1	2.21	38735.204107	1	66	42118.893027	1	2	180	2	2	30.2	93.1	120	70	62	31	108	176	6.106	7.993	22367.684180292	1	2492	108.16	156.94	12.9	134.54	42.113	58.456	22.14	583	241	1.554	1.84	6.44	31.9	2.2	7.7	1.284	26.12	615	277	14.26	17.16	119.2
41640	NA	1	13	3	0.17	29572.088569	2	61	29689.339835	NA	NA	240	2	NA	26.35	95.2	112	34	48	94	94	161	5.995	6.828	51593.1995055544	1	1081	35.46	198.39	7.9	17.69	5.551	6.91	3.274	70	73	0.694	1.138	0.56	422.1	1	0.77	1.374	11.674	478	137	5.98	3.97	54.1
41641	4	2	80	3	NA	29370.222327	1	69	40113.360259	2	2	360	2	1	34.1	107.2	136	68	66	114	122	211	5.495	8.549	38905.4775769059	1	1011	64.03	122.19	17.4	32.95	9.24	10.994	9.494	145	214	1.196	1.457	0.74	117.7	0.8	3.37	1.14	24.07	467	246	6.77	5.76	74.5
41642	3	2	73	3	1.57	33536.861455	1	63	36376.133315	1	2	300	2	2	27.16	89.7	122	92	66	NA	NA	208	NA	NA	32678.5768510252	1	1960	46.73	220.47	28.3	108.91	26.871	31.807	42.72	63	337	1.518	1.199	2.08	241.3	3.9	14.81	1.015	8.908	834	405	10.79	8.84	43.1
41643	NA	2	19	3	1.73	30136.916167	2	67	30087.525155	NA	NA	420	2	2	22.84	79.2	NA	NA	NA	NA	NA	NA	NA	NA	51226.9857052864	1	2110	104.7	258.8	4.1	73.18	21.556	32.943	12.15	419	159	1.108	1.888	1.43	4.6	0.3	1.76	0.905	35.922	233	135	10.58	7.84	97.6
41644	NA	2	13	4	1.4	15338.257165	1	64	15918.249068	NA	NA	480	2	NA	39.54	NA	110	58	38	NA	NA	154	NA	NA	9870.6784245568	1	727	21.48	102.71	1.6	26.03	8.976	11.629	3.225	70	9	0.38	0.231	1.27	1.2	0.7	2.09	0.539	5.38	115	42	3.85	2.95	31.8
41645	NA	1	0	3	0.34	18697.843036	2	60	19359.198208	NA	NA	NA	NA	NA	NA	NA	NA	NA	NA	NA	NA	NA	NA	NA	32195.33042248	1	804	14.29	116.3	2.2	30.43	12.54	11.751	5.991	18	711	1.26	0.54	1.87	120.6	8.1	9.65	0.856	12.835	741	72	21.43	6.46	19.3
41646	NA	1	4	1	0.7	14064.629187	2	72	14290.924283	NA	NA	NA	2	NA	15.1	50	NA	NA	NA	NA	NA	NA	NA	NA	10329.601009517	1	3728	108.09	587.99	26.4	111.77	37.371	42.766	22.382	390	706	3.637	2.443	5.69	291.5	9	9.72	2.981	30.083	1759	507	19.26	14.87	145.7
41647	NA	2	0	1	0.44	3660.48689	2	68	3892.167695	NA	NA	NA	NA	NA	NA	NA	NA	NA	NA	NA	NA	NA	NA	NA	3125.26378603717	4	NA	NA	NA	NA	NA	NA	NA	NA	NA	NA	NA	NA	NA	NA	NA	NA	NA	NA	NA	NA	NA	NA	NA
41648	3	1	58	3	5	104240.230169	2	61	104430.826165	2	2	180	2	1	28.51	100	144	86	42	NA	NA	120	NA	NA	96647.5229605269	1	2299	89.09	341.21	7.8	67.87	29.826	24.397	9.049	203	497	1.959	2.667	5.37	22.2	6	4.79	1.133	33.481	805	225	11.63	6.91	95.6
41649	NA	2	0	5	1.65	9055.194279	2	67	10125.073562	NA	NA	NA	NA	NA	NA	NA	NA	NA	NA	NA	NA	NA	NA	NA	16838.5118731725	1	539	11.34	58.94	0	28.35	11.774	10.388	5.502	21	490	0.749	0.322	1.61	65.1	8.4	7.28	0.427	5.46	441	49	9.73	5.53	15.4
41650	NA	2	11	3	1.45	49756.430734	1	61	50176.529871	NA	NA	NA	2	NA	15.69	61	116	44	40	NA	NA	124	NA	NA	74625.3881106481	1	2685	121.79	258.84	10.3	129.87	47.439	54.193	17.416	345	392	3.379	2.789	13.74	9.1	7.1	6.78	2.821	33.044	739	238	29.97	17.43	136.7
41651	NA	2	3	1	1.28	10117.365664	1	63	10260.692193	NA	NA	NA	2	NA	15.08	47.8	NA	NA	NA	NA	NA	NA	NA	NA	8238.94863822336	1	2625	65.6	359.29	16.6	104.23	36.22	42.779	17.652	176	692	2.432	2.565	6.09	507.5	7.1	5.03	1.818	25.15	1384	286	16.62	15.71	82.7
41652	5	2	70	5	3.21	39806.315534	2	67	40952.531203	2	2	360	2	1	26.43	88.9	174	82	64	134	114	205	4.829	8.104	38748.5191296632	1	1740	57.67	272.04	38.6	53.01	13.512	22.531	12.783	31	314	1.286	1.444	0.92	286.3	4.4	7.8	1.744	13.225	1088	439	15.84	9.91	134.7
41653	NA	1	19	5	5	48849.984899	1	70	48731.620052	NA	NA	180	2	2	42.7	NA	126	76	29	NA	NA	220	NA	NA	140549.04445173	1	1549	48.12	264.27	11.8	36.35	14.618	8.852	9.886	209	280	1.601	1.232	3.01	198.9	6.8	4.36	1.121	10.049	1558	248	8.69	7.03	77.3
41654	1	2	80	3	3.93	26659.474	2	74	30436.925116	2	2	480	2	2	24.56	90.6	NA	NA	55	172	212	301	5.995	NA	28798.8493131056	1	1230	43.67	178.12	17	41.4	12.768	17.254	7.702	144	300	1.115	1.266	0.83	55.1	1	2.46	1.034	12.469	255	195	9.13	6.52	65.2
41655	NA	2	2	3	0.58	9225.574563	1	61	10456.272821	NA	NA	NA	2	NA	15.07	44.4	NA	NA	NA	NA	NA	NA	NA	NA	8332.13266817804	1	1388	32.96	219.02	6.1	43.9	21.782	14.205	4.05	63	311	1.194	0.765	2.43	49.6	2.7	2.95	0.632	5.882	1045	170	5.57	5.19	34.1
41656	NA	2	14	1	0.03	13201.186123	2	72	13604.251292	NA	NA	420	2	NA	39.2	110	114	52	30	165	61	124	5.051	4.885	6735.16955163778	1	2255	84.03	298.42	15.7	82.99	35.186	32.482	8.307	206	1076	3.394	2.381	10.99	35	11.3	3.36	2.39	28.089	1362	289	32.99	14.05	84.3
41657	NA	1	8	3	2.02	32065.585441	2	63	32504.399491	NA	NA	NA	2	NA	14.92	58.6	94	36	60	NA	NA	171	NA	NA	65602.9765686797	1	1727	53.44	257.13	8.5	57.12	21.879	20.231	9.31	129	118	1.033	0.738	2.91	33.2	0.8	4.9	0.734	11.921	458	158	8.98	8.61	61.8
41658	NA	1	1	5	2.19	23253.390935	2	69	23937.275777	NA	NA	NA	2	NA	NA	NA	NA	NA	NA	NA	NA	NA	NA	NA	19074.5364914507	1	687	19.95	113.79	3.7	17.27	7.358	5.061	2.949	70	217	0.971	0.656	1.63	73.3	4.6	1.28	0.7	5.75	501	96	6.43	2.57	23.7
41659	NA	2	15	3	2.46	63376.725592	2	67	64936.016287	NA	NA	480	2	NA	27.64	87.5	106	80	39	NA	NA	155	NA	NA	67218.5567614639	1	982	67.16	88.43	8.6	40.02	16.556	12.988	5.122	162	478	1.391	1.335	3.4	18.3	2.5	2.01	0.861	19.324	645	191	8.2	9.12	61.1
41660	NA	2	8	5	NA	36674.010907	2	68	41631.263261	NA	NA	NA	2	NA	20.32	69	94	52	36	NA	NA	209	NA	NA	NA	5	NA	NA	NA	NA	NA	NA	NA	NA	NA	NA	NA	NA	NA	NA	NA	NA	NA	NA	NA	NA	NA	NA	NA
41661	NA	2	1	4	1.11	11426.898075	1	68	12363.326094	NA	NA	NA	2	NA	NA	NA	NA	NA	NA	NA	NA	NA	NA	NA	15261.9824305924	1	1602	70.84	222.15	6.9	48.68	18.816	16.62	7.661	227	394	2.492	1.209	3.93	250.8	8.3	2.98	1.369	22.037	1345	196	16.27	7.82	83.4
41662	NA	1	1	1	0.65	9045.263543	2	72	9190.798754	NA	NA	NA	2	NA	NA	NA	NA	NA	NA	NA	NA	NA	NA	NA	4965.07748833325	1	1832	89.53	200.31	10.5	76.31	34.857	22.958	9.759	509	1242	3.993	2.293	9.69	27.4	21.7	3.57	2.13	18.982	1947	266	16.89	12.26	120.8
41663	2	2	32	1	1.57	25990.375386	1	66	26403.704902	2	2	120	2	2	29.89	97.3	104	64	49	NA	NA	194	NA	NA	54259.1429518133	1	1250	66.98	178.81	23.9	32.8	6.362	10.735	12.432	159	108	0.726	1.508	0.54	324.2	0.2	4.7	1.051	25.087	416	253	7.07	6.55	59.6
41664	4	1	64	3	1.27	46864.678897	1	61	48150.206472	NA	1	240	2	2	29.12	108.4	138	76	NA	NA	NA	NA	NA	NA	45558.8248582019	1	1278	64.27	124.29	6.7	57.45	16.759	20.268	15.601	167	117	1.654	1.084	2.67	8.8	1.7	2.37	1.752	19.784	507	150	10.18	6.37	101
41665	NA	1	0	5	1.13	5918.067669	2	64	6278.364082	NA	NA	NA	NA	NA	NA	NA	NA	NA	NA	NA	NA	NA	NA	NA	4503.67576507479	1	595	30.91	55.57	2	27.8	11.987	9.32	3.533	89	464	1.038	0.443	2.52	17.7	6.8	0.74	0.712	4.637	588	79	2.2	3.43	54.3
41666	4	2	43	3	2.9	78434.78194	1	59	77873.857962	1	1	300	2	1	32.41	99.2	116	84	85	114	191	299	6.495	7.494	125745.346682072	1	1531	44.72	226.12	7.5	51.43	17.905	17.883	10.508	83	745	1.855	1.264	4.15	11.7	3.8	3.61	1.534	20.064	1040	176	14.18	11.96	78.8
41667	NA	1	2	3	1.16	10666.184231	1	67	10736.65229	NA	NA	NA	2	NA	16.53	47.6	NA	NA	NA	NA	NA	NA	NA	NA	12510.8649215088	1	1446	44.53	173.19	6.2	66.77	26.263	26.725	9.287	135	420	1.413	0.85	3.22	32.3	4.3	2.68	0.914	11.007	841	130	7.47	6.37	48.9
41668	5	1	66	4	5	6004.535599	2	62	6082.458728	1	2	360	2	2	28.28	105.4	108	62	37	NA	NA	147	NA	NA	9316.2385444199	1	1547	65.54	124.75	14.4	87.29	31.421	36.546	14.758	139	340	2.159	1.532	4.16	131.1	5.4	11.05	1.614	12.193	817	263	7.94	8.51	58.2
41669	4	1	22	4	4.31	25677.543865	1	59	26338.046289	NA	2	60	2	2	NA	NA	NA	NA	NA	NA	NA	NA	NA	NA	NA	5	NA	NA	NA	NA	NA	NA	NA	NA	NA	NA	NA	NA	NA	NA	NA	NA	NA	NA	NA	NA	NA	NA	NA
41670	2	1	27	4	1.37	20084.330361	1	65	20147.939859	1	1	120	2	2	30.43	96.9	118	46	35	NA	NA	164	NA	NA	30061.7019127542	1	3722	170.34	440.43	24.9	142.63	55.658	53.616	20.821	719	1118	2.898	2.501	7.75	369.5	3.8	9.06	2.345	34.54	1754	376	25.61	25.99	239
41671	3	1	80	3	1.92	25948.204278	2	60	26750.644921	2	2	600	2	1	25.76	105.5	102	44	26	NA	NA	205	NA	NA	25945.1367180896	1	1206	40.15	172.92	11.8	42	12.634	14.439	10.661	74	586	1.664	1.488	3.87	31.2	3.2	4.91	1.464	18.988	518	156	13	7.13	59.3
41672	2	2	63	1	2.56	8427.714776	2	70	9110.641805	1	2	90	2	1	23.42	89.8	152	86	30	NA	NA	185	NA	NA	7556.11308105503	1	1664	84.52	202.04	27	60.16	12.046	21.659	21.038	173	472	2.462	2.71	5.9	58.1	4.4	6.72	1.843	31.942	827	360	18.51	16.85	126.5
41673	NA	1	3	5	3.55	47885.301775	1	72	0	NA	NA	NA	2	NA	NA	NA	NA	NA	NA	NA	NA	NA	NA	NA	NA	NA	NA	NA	NA	NA	NA	NA	NA	NA	NA	NA	NA	NA	NA	NA	NA	NA	NA	NA	NA	NA	NA	NA	NA
41674	4	1	25	4	2.69	22789.309376	2	74	24438.564429	2	2	900	2	2	23.05	84.2	114	56	39	51	73	122	5.162	5.829	15119.5126508153	1	571	9.98	108.85	1.8	12.74	5.493	3.608	2.558	32	57	0.232	0.172	0.27	16.1	0.1	0.69	0.132	2.949	101	39	2.44	1.31	10
41675	3	2	71	3	1.15	23231.846487	2	59	23272.046805	1	1	240	1	2	24.53	94.2	NA	NA	53	225	79	177	7.716	NA	20906.4928207818	1	1130	42.91	158.46	4.1	36.83	14.12	15.633	3.888	104	96	1.449	0.513	2.59	5.5	0.4	1.79	0.705	12.318	409	109	6.32	7.68	45.3
41676	4	2	61	3	1.96	52544.860904	2	63	53155.162373	1	1	300	2	2	23.31	83.5	160	96	77	NA	NA	220	NA	NA	50294.4205289968	1	1165	41.23	176.46	13.5	36.46	12.499	12.213	8.978	66	546	1.564	1.38	3.28	32.5	3.8	2.11	1.019	17.297	692	215	11.84	8.8	82.1
41677	3	1	71	3	3.02	28468.94398	2	68	28069.713244	2	2	600	2	1	36.98	129.4	156	90	23	NA	NA	188	NA	NA	27224.4856116137	1	1877	81.44	208.19	9.2	81.58	24.067	33.749	14.803	198	147	1.7	1.942	7.5	20.1	1.9	5.42	1.334	23.779	346	170	16.46	20.18	90.4
41678	NA	1	17	4	0.34	12300.491152	2	64	12931.561432	NA	NA	720	2	2	22.27	71.7	114	66	49	60	105	166	5.551	3.941	12693.548342091	1	1512	41.88	223.69	7	51.23	21.082	16.726	9.563	94	657	0.995	0.605	2.42	104.4	1.7	4.96	0.815	7.817	543	119	7.08	6.95	62.3
41679	2	1	21	3	1.97	91062.714372	1	61	93809.748799	1	1	180	2	2	21.33	80.2	124	80	71	NA	NA	210	NA	NA	55315.1775878777	1	5121	70.99	437.76	2.6	19.41	8.415	5.969	3.473	47	121	3.282	5.236	3.27	0	0	1.5	1.126	61.858	702	689	5.96	3.55	110.6
41680	3	1	63	4	1.24	6564.940098	1	67	8106.821763	2	2	420	1	1	51.91	133.6	154	0	42	NA	NA	150	NA	NA	13150.994058671	1	2860	105.24	349.99	21.3	119.58	28.593	42.409	36.325	643	669	2.055	1.723	5.73	168.7	3.2	15.31	1.86	21.667	1027	298	17.06	8.99	234.1
41681	NA	2	14	3	0.81	50624.523881	1	60	50896.719714	NA	NA	NA	2	NA	24.95	76.4	102	68	47	65	68	128	5.218	5.829	52685.7703735168	1	2883	131.74	355.06	27.7	106.84	45.953	35.159	16.069	599	811	2.656	1.614	2.73	66	3.1	10.06	2.268	24.955	1657	361	21.73	15.17	247.3
41682	5	2	44	3	NA	82023.230723	1	63	85297.903679	1	1	360	2	2	29.41	91.3	100	66	50	130	126	202	5.773	5.162	57634.0486941576	1	2192	88.05	294.87	23.7	65.07	26.11	23.231	8.755	226	830	3.897	3.741	13.34	57.8	5.2	5.82	2.819	33.56	927	406	39.36	24.78	78.9
41683	4	1	72	3	5	31044.240133	2	62	31882.733001	1	2	420	2	1	27.19	109.5	136	70	32	NA	NA	174	NA	NA	38237.5048489955	1	1651	85.52	161.02	12.7	76.55	17.176	21.802	29.787	426	1064	2.11	2.034	16.34	122.1	4.7	11.32	3.002	27.388	790	289	25.23	13.5	147.1
41684	NA	2	10	2	2.04	7910.319185	2	62	7751.509704	NA	NA	NA	2	NA	17.16	63.2	92	54	45	NA	NA	154	NA	NA	4496.38005924297	1	1871	53.45	229.14	11.7	84.94	27.048	30.565	22.159	169	954	3.597	2.328	5.42	7.8	4.9	5.56	1.624	26.946	693	197	25.69	5.27	65.4
41685	3	1	25	3	0.94	44570.588615	1	61	44342.529836	2	2	60	2	2	18.44	71.1	110	56	57	71	102	173	5.551	4.219	26146.6952419795	1	2760	52.1	455.67	12.6	87.27	25.932	33.119	20.13	202	76	1.75	0.564	2.08	0.4	0.9	3.65	1.749	15.397	971	226	17.94	6.78	115.5
41686	NA	2	5	3	4.01	53794.42148	2	67	61095.389311	NA	NA	NA	2	NA	16.93	59	NA	NA	NA	NA	NA	NA	NA	NA	39224.0669914221	1	1316	34.22	182.81	5.6	50.43	19.707	18.703	8.691	85	518	1.437	0.561	1.41	52.7	3.4	2.88	1.054	8.33	722	117	7.62	4.1	62.4
41687	2	1	31	1	1.81	31808.650507	2	70	34121.512801	1	2	180	2	2	24.21	91.4	116	72	44	NA	NA	231	NA	NA	86481.8809586804	1	4238	162.73	429.61	21.4	205.07	75.346	93.745	23.66	472	446	3.45	3.149	10.98	23.4	12.1	8.19	4.752	43.742	1721	435	24.66	24.84	227.6
41688	2	1	49	3	1.9	28803.804675	1	67	31602.188917	1	1	180	2	2	29.28	105.9	132	62	44	183	181	262	4.996	3.775	55874.357876468	1	3076	147.98	172.19	4.3	92.57	29.463	35.315	17.684	727	331	3.672	3.584	6.72	3.7	3.1	2.83	1.645	57.279	837	437	15.03	14.45	181.2
41689	NA	1	12	1	1.09	15198.776754	1	66	15662.120907	NA	NA	480	2	NA	25.28	84.8	110	84	52	NA	NA	204	NA	NA	28473.4530924973	1	1786	60.61	213.75	17	77.34	34.812	26.308	8.382	197	377	1.594	0.693	3.84	8.1	3.9	3.07	0.996	9.87	871	269	10.82	12.08	75.4
41690	5	1	52	1	5	17560.193207	2	65	18832.378972	1	1	480	2	1	30.95	106.4	122	70	37	108	105	164	6.828	6.273	20704.6114055471	1	1546	39.58	166.32	13.7	82.83	25.289	25.844	24.675	140	160	1.321	0.702	1.94	14.1	0.7	4.58	1.068	13.741	277	211	9.95	8.37	44.6
41691	3	1	60	3	5	53088.2953	2	63	51939.933025	1	2	720	2	1	31.98	113.2	126	84	36	104	126	183	5.051	4.663	80731.4963499648	1	1385	49.64	201.05	11.1	44.46	16.763	16.72	7.042	261	539	2.557	1.658	4.99	15	7.3	3	1.738	21.003	904	189	27.1	11.61	58.8
41692	NA	2	5	1	5	11812.058638	1	73	12493.992517	NA	NA	NA	2	NA	15.92	55	NA	NA	NA	NA	NA	NA	NA	NA	9030.76352241434	1	1050	26.03	161.6	8	34.72	12.399	13.762	6.056	50	252	1.054	0.488	1.91	13.7	5.3	2.44	0.505	4.563	618	142	5.43	4.54	33.4
41693	4	1	50	4	5	18724.122718	1	74	19714.519644	1	1	240	2	2	35.12	124.4	142	86	38	92	134	190	4.829	5.829	10700.2401657198	1	3429	144.24	416.99	17.5	132.47	48.721	46.463	22.265	863	1972	5.718	4.471	12.18	30.5	10.9	8.38	3.177	62.623	1560	399	35.24	29.45	166.5
41694	4	2	60	2	NA	8359.699946	2	61	8112.485364	1	1	60	2	1	26.06	88.9	122	68	36	314	147	246	5.218	7.105	8866.75993670255	1	1891	45.52	161.84	17.4	121.25	21.695	76.882	17.691	66	428	0.823	0.821	2.64	99.4	0.2	15.77	0.739	8.158	238	163	11.86	9.25	37.6
41695	NA	2	4	3	1.4	11991.028085	2	64	12484.493055	NA	NA	NA	2	NA	13.72	48	NA	NA	NA	NA	NA	NA	NA	NA	9948.32998430305	1	1424	38.12	201.14	9.7	52.62	20.42	19.959	8.021	59	96	0.831	0.47	1.73	14.7	0.5	4.83	1.126	11.355	254	108	9.74	5.47	78.2
41696	NA	1	12	1	4.58	13405.371726	2	66	13814.042812	NA	NA	120	2	NA	19.26	71	90	60	56	NA	NA	160	NA	NA	12253.2822980148	1	4700	175.72	763.61	38.7	106.67	29.472	34.778	34.19	279	666	4.094	3.255	6.25	71.8	1	16.2	5.074	65.268	1009	483	48.87	19.24	337.4
41697	1	2	28	2	NA	13987.254402	2	69	14126.45753	1	2	240	2	2	29.98	94.3	106	56	41	NA	NA	159	NA	NA	7502.00487023233	1	2951	104.78	313.03	27.5	145.83	42.997	59.972	28.82	198	355	2.455	1.887	5.31	82.8	1.5	9.18	2.126	30.913	1055	312	19.38	16.85	149.4
41698	4	1	42	3	4.14	108122.630461	1	69	110537.619006	1	2	180	2	2	34.52	115.5	112	86	30	NA	NA	219	NA	NA	102299.172219561	1	984	62.33	79.87	3.2	28.35	10.78	10.456	4.688	150	153	1.555	1.308	2.38	1.9	3.4	1.21	1.902	18.117	500	173	4.62	6.7	100.9
41699	4	1	51	4	4.75	19455.192916	1	65	20990.824731	2	1	120	1	1	41.12	133.7	110	64	47	NA	NA	176	NA	NA	15863.5226929576	1	683	60.33	39.3	3.7	31.4	8.351	11.623	8.057	177	340	0.649	1.094	0.6	33.1	0	2.97	0.279	18.254	234	122	4.6	4.78	51.3
41700	2	1	55	3	1.28	21572.249638	1	67	22521.085841	1	1	240	2	1	26.47	103.3	104	60	47	93	135	201	4.774	NA	13365.0754685405	1	2455	72.14	237.98	6.6	73.34	26.921	28.845	10.03	168	106	1.676	1.03	4.82	6.3	0.7	2.38	1.318	20.696	588	147	14.81	11.06	103.6
41701	NA	2	13	4	1.94	12407.970999	1	64	12877.158772	NA	NA	120	2	NA	26.46	83.9	104	66	44	74	116	175	5.218	NA	39620.7585394016	1	974	46.28	124.14	2.5	34.06	16.376	12.295	2.965	519	950	2.861	2.573	10.52	38.8	11.3	1.71	1.849	22.553	959	113	19.39	7.23	59.4
41702	3	2	55	4	3.43	22428.724303	1	59	22837.22915	2	2	120	2	2	45.13	135.5	140	74	51	147	162	242	6.717	14.155	32574.3064575237	1	2110	61.16	267.18	7	89.78	27.995	34.811	19.406	182	163	1.203	0.858	4.19	7.3	0.9	5.82	1.153	18.075	541	141	11.77	11.22	68.6
41703	NA	2	0	2	0.28	4804.317455	2	61	5379.87168	NA	NA	NA	NA	NA	NA	NA	NA	NA	NA	NA	NA	NA	NA	NA	2906.32843602024	1	756	16.16	81.54	0.8	40.46	13.722	14.68	9.024	20	650	1.382	0.49	1.82	65	10.8	7.7	0.976	10.13	654	66	17.58	6.02	18.8
41704	NA	1	16	1	3.68	6702.685863	2	66	6907.021406	NA	NA	300	2	2	23.42	77.6	118	52	39	NA	NA	165	NA	NA	3898.5038054512	1	2915	94.23	410.51	17.6	103.86	37.794	33.997	22.444	244	353	1.383	1.347	4.25	335	0.5	8.16	1.395	23.334	1387	202	7.79	9.43	155.9
41705	3	1	62	4	2.42	8567.88471	2	59	8297.073173	1	1	60	2	2	23.29	84.9	176	90	41	NA	NA	203	NA	NA	13459.6224257066	1	1703	34.35	256.09	15.4	63.18	18.291	29.239	11.277	53	397	0.774	1.027	0.53	67.8	0.3	5.42	1	12.7	319	144	12.01	3.95	49.4
41706	NA	1	8	4	1.94	16441.575105	2	65	16194.064989	NA	NA	NA	2	NA	18.85	63.3	NA	NA	55	NA	NA	159	NA	NA	NA	5	NA	NA	NA	NA	NA	NA	NA	NA	NA	NA	NA	NA	NA	NA	NA	NA	NA	NA	NA	NA	NA	NA	NA
41707	3	1	51	1	NA	11184.658549	2	72	0	NA	2	0	2	2	NA	NA	NA	NA	NA	NA	NA	NA	NA	NA	NA	NA	NA	NA	NA	NA	NA	NA	NA	NA	NA	NA	NA	NA	NA	NA	NA	NA	NA	NA	NA	NA	NA	NA	NA
41708	4	2	37	3	4.72	85931.533457	2	63	88241.820701	1	2	180	2	2	26.15	90.6	134	84	72	NA	NA	164	NA	NA	141025.068597131	1	1798	51.8	216.1	9.6	82.53	37.069	31.766	7.464	241	630	1.62	0.637	2.45	14.2	7	5.49	0.79	9.492	1026	206	9.63	6.75	59.6
41709	NA	1	10	3	2.97	40116.464635	2	63	0	NA	NA	NA	2	NA	NA	NA	NA	NA	NA	NA	NA	NA	NA	NA	NA	NA	NA	NA	NA	NA	NA	NA	NA	NA	NA	NA	NA	NA	NA	NA	NA	NA	NA	NA	NA	NA	NA	NA	NA
41710	4	1	23	1	1.47	20523.202168	1	70	21071.845405	1	2	120	2	2	20.59	83.1	118	74	NA	NA	NA	NA	NA	NA	20325.0320816138	1	2937	147.52	335.39	8.5	111.58	47.118	41.36	11.064	695	880	4.09	1.746	13.08	31.5	14.8	3.12	2.35	33.495	1946	297	18.56	21.22	217.7
41711	3	2	73	3	3.65	44933.414348	1	71	48737.532366	1	2	240	2	1	29.08	98.5	130	54	35	NA	NA	188	NA	NA	43783.4660204225	1	2257	83.96	294.25	20.4	76.33	27.485	28.131	14.506	299	810	2.172	2.129	3.31	29.6	2.2	4.23	2.015	27.626	1080	310	22.25	11.25	110.2
41712	NA	2	0	4	2.35	8539.426151	1	72	0	NA	NA	NA	NA	NA	NA	NA	NA	NA	NA	NA	NA	NA	NA	NA	NA	NA	NA	NA	NA	NA	NA	NA	NA	NA	NA	NA	NA	NA	NA	NA	NA	NA	NA	NA	NA	NA	NA	NA	NA
41713	4	1	42	3	1.28	22505.36051	1	60	22501.080152	1	1	180	2	2	17.89	72.8	106	60	40	NA	NA	180	NA	NA	13353.2031482992	1	694	16.87	120.99	1.9	14.72	6.736	6.276	1.233	1	4	5.317	0.128	0.23	0.2	0	1.84	1.569	15.67	192	227	4.62	2.25	8.5
41714	NA	2	7	4	1.81	9922.223651	1	63	10234.032317	NA	NA	NA	2	NA	13.68	50.4	NA	NA	60	NA	NA	188	NA	NA	4972.92555005979	1	2235	70.21	378.56	21.4	51.07	22.714	16.351	6.953	173	316	2.469	1.417	4.22	54.1	3.3	4.69	1.658	19.687	1077	282	12.85	10.72	113.6
41715	3	2	74	3	1.46	29571.572974	1	62	28867.392056	1	2	360	2	1	24.33	94	122	68	67	NA	NA	210	NA	NA	34621.1550836791	1	1297	42.1	205.64	12.9	36.02	7.43	13.63	11.527	127	1278	0.987	1.556	1.27	130.1	0.6	5.17	0.736	15.764	294	175	8.36	5.77	47.5
41716	NA	1	0	3	0.71	13969.709319	2	62	14463.827249	NA	NA	NA	NA	NA	NA	NA	NA	NA	NA	NA	NA	NA	NA	NA	32128.5359613647	1	835	20.69	105.28	3.6	37.41	12.298	14.142	8.573	11	596	0.905	0.702	3.02	98.4	8.8	8.16	0.648	12.739	791	104	14.75	5.54	19
41717	2	2	72	3	2.34	33715.313253	1	67	32773.269768	2	1	240	1	1	23.87	88.5	206	66	40	NA	NA	147	NA	NA	44296.9388492092	1	1001	45.52	130.22	12.3	36.37	14.117	13.002	6.675	116	360	1.013	0.816	0.77	68.5	1.8	4.66	0.726	11.798	436	198	7	5.16	80.8
41718	1	2	50	1	0.64	16965.190773	1	66	17218.351848	2	2	360	2	2	35.28	NA	136	74	52	157	135	218	5.773	5.995	9565.13013127017	1	2135	115.89	183.71	35.1	106.74	28.834	42.133	27.913	1090	642	2.744	2.836	6.37	51.4	10.6	9.15	2.118	15.976	937	334	18.57	13.97	130.5
41719	NA	1	18	1	1.46	17527.491905	1	66	18061.828386	NA	NA	600	2	2	45.5	133	120	68	40	179	92	168	5.607	4.94	33878.7773159755	1	2003	70.81	313.92	11.2	52.94	17.461	20.702	8.038	146	350	1.871	2.55	7.57	26.7	3.1	3.72	1.546	20.497	593	217	20.23	14.29	84
41720	NA	2	8	1	1.34	11047.158061	1	71	11115.658099	NA	NA	NA	2	NA	28.59	86.3	110	60	48	NA	NA	116	NA	NA	6447.80505091995	1	1625	64.63	248.82	5.2	42.84	11.205	16.463	12.302	150	615	2.539	3.474	8.09	48.5	6	3.05	2.338	40.937	505	139	23.61	5.23	69.5
41721	2	1	37	3	0.84	22782.557363	1	64	22963.497243	2	1	300	2	2	25.32	96.8	120	76	31	126	138	194	5.829	5.94	13540.489600467	1	3982	113.24	536.9	14.2	157.52	52.335	62.572	29.509	328	237	1.981	1.591	7.74	13.1	0.9	8.75	1.85	29.04	957	249	23.71	20.66	143.5
41722	NA	1	15	2	1.21	11147.423138	1	73	11390.038343	NA	NA	360	2	NA	20.71	76.2	118	54	50	91	80	148	5.44	5.162	6428.83599373929	1	1874	83.76	198.42	12.9	82.82	30.197	33.48	12.126	225	184	1.216	1.4	5.85	42.6	0.8	4.39	1.296	17.546	721	191	13.57	16.03	86.2
41723	NA	1	1	4	0.41	8889.054761	1	68	9009.673699	NA	NA	NA	2	NA	NA	NA	NA	NA	NA	NA	NA	NA	NA	NA	5222.96460159903	1	861	25.34	138.77	6.2	24.09	9.444	7.142	4.873	59	166	0.817	0.828	2.06	250	0.9	3.19	0.88	10.199	405	115	6.4	4.33	33.7
41724	5	1	27	4	1.63	24342.505253	2	68	24655.376656	2	2	720	2	2	31.09	106.5	116	72	56	81	205	277	5.051	6.439	45127.9110261254	1	1934	88.42	241.77	12.8	68.67	28.72	26.096	7.345	261	327	1.901	1.75	4.35	112.3	2.3	4.83	2.714	24.634	601	208	12.09	12.09	148.8
41725	3	2	77	3	1.05	30497.975725	1	66	33079.971788	2	2	540	2	2	26.36	86.7	142	0	35	219	97	176	6.106	7.993	25250.7656685744	1	1720	83.97	215	18.1	62	13.861	19.329	23.348	152	280	2.156	2.537	5.86	153.1	4.2	13.88	1.923	33.064	985	232	21.58	19.11	143.4
41726	NA	2	8	2	1.41	13751.944649	2	65	14444.720219	NA	NA	NA	2	NA	19.38	64.5	88	68	49	NA	NA	169	NA	NA	20182.9168302426	1	1039	40.89	135.58	6.7	36.99	8.888	16.185	8.066	58	234	1.371	0.704	2.23	5.4	3.8	2.3	1.43	13.168	513	119	8.83	5.6	68.5
41727	5	2	22	3	4.95	107289.524345	1	69	108970.069956	1	2	540	2	2	31.44	90.4	NA	NA	54	NA	NA	230	NA	NA	212011.154142225	1	1106	36.62	188.78	9.9	24.61	9.53	9.27	4.629	42	263	1.166	1.051	1.88	49.4	4	2.37	1.082	9.851	680	203	6.59	4.34	46.2
41728	5	2	47	3	5	143385.980606	2	65	147472.718829	2	2	240	2	2	18.2	69.3	NA	NA	93	41	70	171	4.885	NA	87517.2729510326	1	2557	88.12	360.58	33.5	97.16	21.231	43.887	25.662	53	1613	4.879	6.069	15.19	58	8.7	13.23	4.435	50.267	1313	709	66.77	22.4	238.3
41729	2	1	53	3	5	83459.201226	2	63	83611.800559	1	1	360	2	1	38.63	120.9	120	92	26	331	108	200	6.828	8.549	77380.1540316192	1	3888	249.61	232.33	20.8	215.83	68.119	86.357	39.926	1248	670	4.58	5.263	17.71	206.4	6.3	15.75	3.775	63.664	717	384	33.87	40.13	160.2
41730	2	1	35	1	1.16	22605.692394	1	70	23634.836893	1	1	240	2	2	28.49	98.7	114	76	34	NA	NA	224	NA	NA	22797.1878523724	1	1551	46.26	199.83	15.5	65.43	18.847	32.794	9.192	107	146	0.761	0.807	0.43	33.5	0.3	3.39	0.733	12.437	543	180	7.87	5.16	53.3
41731	3	2	46	1	0.51	20002.446998	2	71	19766.979122	1	2	360	2	2	31.91	105	114	70	NA	NA	NA	NA	NA	NA	37209.9309926158	1	703	27.25	144.6	21.5	3.87	1.431	0.985	0.951	3	66	0.557	0.478	0.4	13	0.4	2.02	0.677	5.095	437	246	7.11	4.62	21.7
41732	NA	2	12	1	1.16	17392.894691	1	66	17923.943187	NA	NA	360	2	NA	18.07	65.5	126	58	47	NA	NA	175	NA	NA	47065.9251527467	1	1012	24.56	140.81	6.4	39.68	12.407	18.185	7.033	56	336	1.352	1.244	3.56	24.8	2.6	2.29	1.012	11.41	408	81	13.9	3.07	37.3
41733	3	1	38	3	5	73223.970742	1	61	76423.006252	1	2	720	2	1	34	107.4	142	90	26	208	94	162	6.661	11.768	73615.6664284424	1	2035	138.65	133.6	12	105.02	42.917	38.38	13.155	380	381	1.885	2.783	6.62	74.6	2.5	4.52	2.095	34.626	1114	254	14.01	21.51	189.3
41734	NA	2	14	1	2.02	14295.279598	2	71	14564.231176	NA	NA	240	2	NA	35.72	111.6	100	26	48	NA	NA	189	NA	NA	12918.71166767	1	911	45.43	115.71	7.8	31.33	12.122	11.716	4.585	432	641	2.125	1.039	5.35	21	8.8	2.63	1.088	10.639	886	172	10.15	6.08	87.4
41735	5	2	64	3	5	67933.991412	2	62	70814.008943	2	2	240	2	1	25.4	97.1	128	72	73	NA	NA	204	NA	NA	68681.6766103399	1	685	32.98	29.57	2.6	48.53	9.809	18.993	16.834	97	168	0.316	0.51	0.43	8.2	0	4.68	0.241	10.206	116	56	3.09	2.89	27.3
41736	NA	1	14	3	1.1	26500.200824	1	67	27134.314419	NA	NA	480	2	NA	21.92	80.9	106	48	33	134	93	153	5.662	5.051	28088.1020772151	1	5507	249.41	648.56	13.3	213.78	40.338	83.459	73.984	1056	510	2.889	2.287	38.72	59	33.5	18.1	2.464	41.57	1207	677	23	11.56	401.8
41737	2	2	28	4	3.79	34837.373321	1	69	35204.234187	1	2	300	2	2	24.93	93.8	118	86	78	68	65	157	4.718	5.718	52526.4221355935	1	3272	114.92	272.13	18.8	196.07	65.349	76.184	36.647	635	701	2.387	1.675	7.02	32	3.1	12.49	1.881	28.189	781	268	19.05	18.89	128.2
41738	NA	2	1	4	4.48	13868.478003	2	72	15004.992156	NA	NA	NA	2	NA	NA	NA	NA	NA	NA	NA	NA	NA	NA	NA	8698.4884798611	1	1465	51.38	210.01	6.5	47.59	21.015	15.719	4.941	135	706	2.622	1.088	4.63	162.1	11.1	5.57	1.725	16.867	1388	247	20.16	7.08	63
41739	1	1	69	4	0.99	7963.934774	1	72	8380.580277	1	2	480	1	1	30.93	114.6	126	70	64	85	117	198	6.661	NA	7467.24413306654	1	1047	56.21	75.42	8.4	59.02	15.232	24.699	14.668	339	861	1.046	0.799	1.85	38.9	1.4	7.48	0.794	14.104	538	197	12.07	6.1	99.4
41740	5	1	79	4	2.88	10178.007014	2	68	10843.372199	2	2	90	2	1	28.18	100.2	158	62	52	NA	NA	241	NA	NA	7462.91503152024	1	1678	69.06	265.44	27.6	42.17	13.276	15.133	10.497	140	990	1.401	1.521	3.36	223.2	6.9	5.52	1.733	17.177	647	346	12.43	6.9	99.6
41741	5	2	67	3	2.45	70866.542573	1	69	0	NA	2	360	2	1	NA	NA	NA	NA	NA	NA	NA	NA	NA	NA	NA	NA	NA	NA	NA	NA	NA	NA	NA	NA	NA	NA	NA	NA	NA	NA	NA	NA	NA	NA	NA	NA	NA	NA	NA
41742	NA	1	5	2	0.42	12381.621605	2	61	12815.156719	NA	NA	NA	2	NA	23.43	70.5	NA	NA	NA	NA	NA	NA	NA	NA	10290.0872585043	1	1137	46.83	167.27	3.4	31.44	13.059	12.025	4.411	72	559	2.176	0.453	5.36	0.1	11.8	2.05	0.571	5.813	1336	173	5.3	6.23	52.2
41743	3	1	28	1	2.52	21719.93559	1	62	22393.592918	1	2	30	2	2	28.25	90.4	NA	NA	43	NA	NA	187	NA	NA	21599.9351614904	1	2541	187.17	279.23	19.2	73.9	24.753	25.868	16.266	382	485	2.552	3.048	8.21	363.7	6.1	8.74	1.712	54.273	1324	394	24.54	25.67	191.7
41744	NA	2	0	1	1.36	4034.602787	2	74	4470.328419	NA	NA	NA	NA	NA	NA	NA	NA	NA	NA	NA	NA	NA	NA	NA	3231.19121166329	1	563	11.61	68.25	0.9	26.19	10.742	10.061	5.216	15	452	0.899	0.575	1.43	73.8	7	6.65	0.554	6.952	510	66	10.77	5.06	14.7
41745	NA	2	3	3	1.06	13113.63194	2	72	13511.821036	NA	NA	NA	2	NA	17.26	53.3	NA	NA	NA	NA	NA	NA	NA	NA	15744.6253505335	1	1760	54.85	228.27	14.7	72.47	24.951	28.51	14.352	138	814	2.234	1.991	6.15	40.2	5.7	4.19	1.158	17.002	1009	267	13.62	10.16	66.9
41746	NA	2	3	4	2.5	13476.288621	2	71	13732.79863	NA	NA	NA	2	NA	14.76	45.8	NA	NA	NA	NA	NA	NA	NA	NA	9124.3989544331	1	813	19.97	97.02	2.1	38.69	11.628	12.051	11.593	63	374	0.944	0.502	1.81	40.1	5.2	2.89	0.54	6.201	637	87	2.77	2.29	23.7
41747	NA	2	11	4	2.17	9576.97355	2	60	9553.149002	NA	NA	NA	2	NA	40.47	111.2	120	66	30	NA	NA	139	NA	NA	4642.07042581435	1	1337	55.62	109.62	12.8	77.9	20.498	29.351	21.822	369	264	0.953	0.994	1.68	16	1.3	7.41	0.635	9.522	712	235	7.75	7.14	62.9
41748	3	2	62	1	0.73	8126.190091	1	66	8013.414667	NA	2	360	1	2	28.91	94.5	150	62	66	139	160	254	9.881	NA	NA	5	NA	NA	NA	NA	NA	NA	NA	NA	NA	NA	NA	NA	NA	NA	NA	NA	NA	NA	NA	NA	NA	NA	NA
41749	4	2	28	1	2.1	14568.221986	1	65	14713.206986	1	2	360	2	2	27.84	89.4	NA	NA	71	61	105	188	5.273	6.55	8369.06744286963	1	1115	31.07	132.75	4.9	52.19	21.6	21.214	5.871	135	249	0.756	0.539	2.24	7.4	2.3	2.44	0.502	8.617	404	104	6.15	5.88	34.2
41750	4	1	34	4	5	19658.30843	2	73	22489.379164	NA	2	300	2	2	30.06	99.3	130	96	NA	NA	NA	NA	NA	NA	20586.3982845897	1	4213	61.45	80.06	3.6	108.64	24.542	40.212	34.829	837	452	1.449	1.192	3.84	19	3.2	10.4	0.505	9.369	661	197	8.61	8.92	88.7
41751	3	2	73	3	2.56	20747.605945	2	59	20783.50754	2	2	240	1	1	40.45	116.7	144	80	45	NA	NA	121	NA	NA	20157.6801680559	1	760	33.35	128.82	21	16.07	4.227	6.129	4.054	14	504	1.562	1.738	2.86	66.1	2.4	3.97	1.314	16.65	609	221	15.67	6.83	40.9
41752	NA	2	8	4	1.34	9646.993707	1	68	10105.507726	NA	NA	NA	2	NA	15.43	56.7	102	48	58	NA	NA	133	NA	NA	4910.47282345141	1	1634	63.68	194.03	10.2	69.14	18.285	28.574	15.42	249	109	0.709	1.331	1.66	98.7	0.7	3.49	0.811	19.634	386	179	8.09	6.48	73.7
41753	4	1	78	3	2.88	44554.06331	2	60	44152.122338	1	1	480	2	2	37.68	131	152	76	53	NA	NA	191	NA	NA	59676.7999383096	1	1828	71.9	195.67	16.8	84.55	30.908	34.443	10.85	413	366	2.082	1.028	4.28	4	8.4	2.4	1.386	13.31	815	232	9.71	7.68	72.1
41754	2	1	32	3	3.77	24294.622036	2	63	27225.407194	1	1	120	2	2	24.45	86.4	126	86	57	NA	NA	206	NA	NA	16053.5365792862	1	1742	110.33	154.03	14.7	74.33	23.994	27.17	11.219	224	962	2.786	2.03	8.21	47.3	6.6	7.41	1.232	22.56	1035	324	14.41	17.78	112.6
41755	2	2	79	3	1.76	33715.313253	1	67	32773.269768	2	1	360	2	1	25.79	109.1	128	52	43	NA	NA	209	NA	NA	29441.9367088514	1	1399	65.45	190.12	25.3	46.38	16.627	17.731	8.211	170	203	1.357	1.313	3.99	154.7	2	4.51	0.955	11.518	579	320	14.63	12.46	49.6
41756	1	2	60	1	2.27	8498.114173	2	65	8961.503693	2	2	120	2	2	29.56	90.6	NA	NA	54	121	119	197	5.384	2.387	5806.65038201752	1	2216	66.41	290.81	31.4	94.6	28.486	41.602	17.516	142	223	1.695	1.271	2.27	351.7	1.3	15.04	1.676	20.617	1072	367	14.66	9.03	62.1
41757	NA	1	18	4	0.87	17563.953417	2	67	17442.687607	NA	NA	300	2	2	37.08	113.5	114	74	37	221	62	143	5.273	NA	7727.98400391243	1	1985	101.93	278.68	20.3	56.69	18.054	20.559	11.85	247	298	1.489	2.597	4.59	233.2	2.4	7.31	1.383	25.84	780	295	14.57	18.78	101
41758	1	1	28	1	NA	24677.025441	2	64	25289.461963	1	1	120	2	2	23.09	79.9	104	62	64	108	136	222	5.551	4.552	13430.2365903889	1	2710	113.54	421.75	47.2	70.67	19.116	26.438	18.627	192	143	1.813	2.236	3.74	340.3	0.8	7.54	1.82	28.851	761	556	20.36	21.78	98.7
41759	2	1	41	3	1.01	26649.742954	2	59	26644.674363	1	1	180	2	2	24	92	122	84	33	NA	NA	207	NA	NA	43023.9865172886	1	2809	115.67	336.96	11.7	88.42	35.451	30.539	13.982	445	688	2.57	3.286	11.64	19.6	6.6	3.96	1.671	33.223	846	296	18.45	19.13	130.4
41760	3	2	73	3	1.57	33715.313253	1	67	33773.65413	2	2	240	2	1	28.2	93.2	NA	NA	45	258	103	200	5.829	NA	52495.2089138946	1	1355	42.41	213.69	8.8	37.75	18.28	11.475	4.79	114	901	2.807	1.748	6.64	14.2	7.8	1.8	1.779	19.709	1053	267	8.19	8.66	82.5
41761	5	2	54	3	5	116947.251222	2	70	117393.474332	1	2	300	2	1	23.05	77.6	100	62	95	NA	NA	226	NA	NA	69666.8293455463	1	1449	76.24	197.7	25.9	46.13	12.877	17.721	12.281	120	754	1.438	2.725	1.92	194.4	1.9	9.98	1.19	35.193	764	401	12.46	8.34	62.6
41762	5	1	32	3	5	65271.221187	2	68	68695.348543	1	2	660	2	2	34.96	120.1	114	54	50	NA	NA	191	NA	NA	133653.030916513	1	2575	90.49	218.9	6.3	75.52	26.368	35.471	5.212	243	56	1.178	2.091	6.46	21.5	2.4	2.95	0.99	23.554	246	297	17.83	17.32	96.2
41763	NA	1	6	1	1.16	13768.911467	1	66	16213.468462	NA	NA	NA	2	NA	22.19	72.2	NA	NA	48	NA	NA	147	NA	NA	15624.007384989	1	3883	180.33	339.34	16.5	200.05	72.881	82.548	33.399	556	615	2.787	2.783	5.81	14.4	1.7	9.41	1.991	53.264	1910	400	23.52	20.97	192.2
41764	5	1	54	3	4.84	63806.113335	1	60	63922.778367	1	1	480	2	1	26.09	91.8	114	64	45	96	138	202	5.884	7.771	113018.886265014	1	1271	56.66	196.34	17.2	21.21	7.12	8.058	3.262	96	715	1.71	2.866	5.94	98.2	2.7	2.16	1.335	26.425	404	321	29.36	11.72	61.1
41765	5	2	23	1	2.66	25876.282389	1	66	0	NA	2	120	2	2	NA	NA	NA	NA	NA	NA	NA	NA	NA	NA	NA	NA	NA	NA	NA	NA	NA	NA	NA	NA	NA	NA	NA	NA	NA	NA	NA	NA	NA	NA	NA	NA	NA	NA	NA
41766	NA	2	0	1	0.31	3986.137675	1	65	4500.110779	NA	NA	NA	NA	NA	NA	NA	NA	NA	NA	NA	NA	NA	NA	NA	7837.8251991869	1	809	18.91	98.1	4.3	37.37	16.084	14.084	6.695	33	753	1.032	0.517	2.08	120.3	9.3	9.34	0.595	7.668	593	81	12.16	7.11	24.5
41767	2	1	21	1	0.48	27831.674128	2	71	28575.69349	2	2	180	2	2	20.83	74.4	128	74	71	NA	NA	179	NA	NA	58107.8047907717	1	1139	81.29	111.62	5.6	40.17	13.486	16.081	4.711	221	74	0.64	1.785	3.44	73.1	0.4	3.12	0.57	22.019	203	143	9.39	12.65	86.4
41768	5	2	57	1	5	11163.525083	1	65	11330.11148	2	2	120	2	1	28.5	93.7	114	72	77	NA	NA	199	NA	NA	12456.5014183131	1	2000	89.56	264.83	16	65.18	22.726	21.442	15.83	215	791	2.309	1.954	9.5	10.2	7.5	6.46	2.009	27.321	1045	308	19.65	10.42	160.9
41769	NA	1	1	3	0.12	8027.680924	1	65	8792.344623	NA	NA	NA	2	NA	NA	NA	NA	NA	NA	NA	NA	NA	NA	NA	6307.03617687885	1	1640	63.22	196.74	9.6	68.43	32.779	19.929	7.89	152	658	4.553	1.091	6.41	80.5	18.8	6.48	2.704	22.203	2493	284	36.7	9.81	86.4
41770	1	2	71	2	1.24	8534.313872	1	72	9586.988453	2	2	240	2	1	31.13	117.8	134	72	39	NA	NA	258	NA	NA	6211.93630779772	1	1320	48.82	234.52	15.7	24.19	5.326	8.325	8.155	96	258	1.173	1.617	2.79	52.2	3.8	4.28	0.918	13.633	535	205	7.39	4.87	74.7
41771	2	2	80	2	2.45	6340.396598	1	62	7395.03803	1	2	180	2	2	26.75	90.5	188	82	37	NA	NA	245	NA	NA	8082.60650007082	1	1752	65.29	308.97	15.7	34.15	13.688	10.419	6.437	150	508	2.507	2.461	4.2	108.8	6.9	3.09	1.918	20.91	913	218	16.87	7.32	80
41772	2	1	69	2	2.86	7817.358091	2	61	8986.38881	1	1	180	2	2	25.95	94.5	142	76	46	109	84	152	6.439	NA	15197.8189059501	1	820	32.28	106.4	7.1	30.14	7.345	10.99	8.431	75	148	1.237	1.241	3.08	31.7	1.6	2.77	0.969	13.006	368	103	9.76	5.06	37.4
41773	NA	2	4	3	0.66	18361.444347	2	59	20810.874181	NA	NA	NA	2	NA	16.55	51	NA	NA	NA	NA	NA	NA	NA	NA	46227.2473254215	1	1473	47.75	216.69	14	49.4	20.256	14.74	9.548	109	717	1.811	1.493	2.64	58.2	7.1	2.93	1.169	13.018	988	231	10.83	6.36	76.3
41774	NA	1	11	4	5	10943.594572	1	68	11144.508612	NA	NA	NA	2	NA	23.42	68.1	92	52	64	NA	NA	152	NA	NA	23328.3210835813	1	1937	109.06	207.51	5.8	73.81	21.169	27.844	18.155	370	280	1.45	1.528	9.25	50.8	8.7	6.01	1.05	27.36	646	226	10.91	11.09	135.4
41775	2	2	61	4	1.39	11630.61	1	68	13049.920045	1	2	360	2	1	34.75	113.6	158	102	99	64	157	269	4.996	5.107	8981.56428430534	1	1356	25.16	173.52	2.1	60.14	21.495	28.112	5.608	94	22	0.771	0.793	2.85	94.9	1.6	1.44	0.327	16.241	181	147	4.82	5.52	26.9
41776	4	2	48	1	1.64	20002.446998	2	71	21694.302536	1	2	900	2	2	24.24	86.1	130	84	85	202	166	291	5.273	9.215	12051.6079991761	1	1207	58.68	97.63	9.2	54.33	18.791	21.499	8.241	415	263	1.159	1.169	3.31	31.2	1.7	3.01	1.036	14.79	397	156	10.51	9.9	77
41777	NA	2	11	1	3.91	10960.954994	1	60	12911.752647	NA	NA	NA	2	NA	20.23	70.5	96	46	73	NA	NA	173	NA	NA	12442.3296090338	1	1850	78.48	226.03	9.2	74.5	19.843	31.054	18.301	379	606	2.118	1.061	5.98	0.9	6.3	6.45	1.517	16.67	911	259	12.58	10.83	120.8
41778	NA	2	14	4	2.49	15525.994916	1	63	16113.085825	NA	NA	NA	2	NA	27.27	87.3	104	56	62	64	58	133	5.329	4.885	15816.514883792	1	1367	34.25	223.4	10.4	38.68	11.082	15.197	9.396	80	650	1.208	0.904	2.4	86.9	3	3.92	1.069	12.467	554	119	9.24	6.38	83.9
41779	NA	2	18	3	0.78	71864.191132	1	61	71746.413815	NA	NA	240	2	2	21.18	79	118	68	68	93	53	140	5.384	5.995	124678.657805709	1	1543	58.76	207.88	10.9	55.87	17.74	19.852	16.083	125	292	1.681	1.756	5.02	16.9	3.2	2.16	1.26	23.59	941	217	12.79	10.74	96.3
41780	2	2	64	3	0.98	22473.386018	1	67	22734.411364	1	2	480	1	1	47.06	130.4	118	74	53	NA	NA	245	NA	NA	22049.8389024342	1	2833	89.66	370.07	11.2	116.98	59.01	39.33	10.741	246	1391	3.644	1.767	9.03	34.2	18.5	10.62	2.003	21.549	2215	496	17.09	17.07	98.5
41781	NA	1	1	1	0.47	8932.142148	2	66	9795.554045	NA	NA	NA	2	NA	NA	NA	NA	NA	NA	NA	NA	NA	NA	NA	7865.46025761832	1	900	29.12	139.21	7.6	27.24	10.426	9.272	4.49	57	387	1.378	1.153	3.15	50.4	4.8	3.66	0.8	10.467	630	140	7.52	6.88	36.1
41782	3	1	66	3	4.38	46864.678897	1	61	47353.391877	1	1	360	2	2	32.03	123.1	120	74	27	NA	NA	156	NA	NA	44804.8937904468	1	3575	92.31	630.6	22.3	79.71	23.434	29.147	20.168	109	846	2.653	0.859	1.59	32.3	1.5	12.21	3.448	35.185	610	304	33.26	12.26	162
41783	5	2	80	3	1.57	29122.70324	1	67	32335.496858	2	2	120	2	2	26.65	90	138	50	79	74	139	233	4.94	4.718	31361.8191002778	1	1544	47.55	215.7	11.7	57.68	13.642	21.651	18.586	142	375	1.262	2.941	10.68	89.1	2.8	20.66	1.298	9.218	885	170	8.63	5.31	52.7
41784	NA	2	4	1	0.39	8634.91256	1	70	9140.917311	NA	NA	NA	2	NA	19.11	61.2	NA	NA	NA	NA	NA	NA	NA	NA	6607.1323879267	1	1432	37.72	245.11	18.5	40.23	17.52	13.234	6.039	139	641	1.912	1.83	3.95	254.5	6.7	5.98	1.014	9.287	1174	219	7.79	7.34	45.7
41785	2	2	34	3	1.25	36034.585649	2	60	36049.108826	2	1	360	2	2	35.31	120.5	102	80	40	NA	NA	280	NA	NA	20655.2858791335	1	2382	92.22	372.62	15.4	64.7	33.059	18.599	8.136	251	816	3.412	2.37	8.7	77.5	14.4	2.57	1.897	26.566	1789	362	27.02	11.5	71.3
41786	1	1	43	1	0.71	18799.507363	1	69	0	NA	2	120	2	2	NA	NA	NA	NA	NA	NA	NA	NA	NA	NA	NA	NA	NA	NA	NA	NA	NA	NA	NA	NA	NA	NA	NA	NA	NA	NA	NA	NA	NA	NA	NA	NA	NA	NA	NA
41787	NA	2	5	4	0.34	12038.078724	2	64	11559.65336	NA	NA	NA	2	NA	14.38	47.8	NA	NA	NA	NA	NA	NA	NA	NA	10792.2931851856	1	2295	87.53	177.18	9.5	138.99	46.381	57.467	22.587	657	230	1.541	1.413	5.27	11.8	4.6	5.39	1.108	19.323	347	190	11.87	13.96	122
41788	2	2	38	3	1.79	70435.73941	2	62	70464.127437	2	2	300	2	1	20.45	81.5	108	64	53	105	127	201	4.885	5.384	179210.966625237	1	960	64.46	78.17	4.5	42.89	14.237	14.816	10.682	181	137	0.844	1.141	1.75	10.4	0.8	3.55	1.03	18.821	454	107	4.71	6.46	78.1
41789	NA	1	11	4	1.34	10943.594572	1	68	11144.508612	NA	NA	NA	2	NA	18.6	62.6	110	52	77	NA	NA	145	NA	NA	5415.34459759476	1	2362	81.52	312.53	13.6	90.43	25.746	36.502	19.34	355	587	1.833	2.633	5.31	111.6	5.7	5.66	1.595	29.805	694	261	12.19	11.04	103.8
41790	NA	1	7	3	1.09	16739.003631	1	64	0	NA	NA	NA	2	NA	NA	NA	NA	NA	NA	NA	NA	NA	NA	NA	NA	NA	NA	NA	NA	NA	NA	NA	NA	NA	NA	NA	NA	NA	NA	NA	NA	NA	NA	NA	NA	NA	NA	NA	NA
41791	2	1	78	3	2.56	28153.114415	1	67	27640.921197	1	1	240	2	1	35.68	125	126	64	34	NA	NA	145	NA	NA	26153.3226958388	1	2736	87.94	381.55	14.2	98.92	30.576	38.055	23.623	227	652	3.501	2.506	8.22	41.3	12.6	9.44	2.491	31.941	1320	258	20.26	8.22	114.5
41792	NA	1	14	2	NA	17639.593689	2	65	18177.347662	NA	NA	9999	2	NA	24.53	91.6	106	52	39	NA	NA	173	NA	NA	10259.7711615253	1	1971	88.22	265.61	19.9	64.14	18.873	25.35	13.91	568	316	1.572	1.975	3.76	207.2	4.4	4.61	1.39	20.633	763	288	10.51	8.56	128.7
41793	3	1	43	3	1.18	26731.560334	1	65	27906.909089	2	2	180	2	1	39.23	143.4	118	94	61	88	109	188	5.107	4.052	25826.9874517224	1	4584	222.42	440.04	47.4	219.73	85.439	81.359	34.472	1443	1387	5.293	3.899	10.64	75.4	8	19.22	2.736	57.799	1515	638	37.14	26.05	302.2
41794	3	1	44	3	1.61	30828.748341	1	61	31916.008289	2	1	240	2	2	30.29	113.7	118	80	37	NA	NA	237	NA	NA	29537.2856578367	1	2159	109.68	146.71	8.7	129.3	33.007	60.104	27.979	287	124	2.494	1.856	3.26	14.9	6.3	5.55	1.146	24.265	657	543	16.63	16.67	141.6
41795	NA	1	7	1	0.32	11939.56401	1	66	11805.801356	NA	NA	NA	2	NA	15.75	57.8	NA	NA	53	NA	NA	155	NA	NA	11376.5865708603	1	1622	41.43	204.3	7.9	71.04	20.16	23.24	23.259	206	234	1.293	0.728	1.45	56.9	1.1	6.49	1.627	16.141	450	116	9.48	4.14	68.3
41796	3	2	60	4	1.35	12948.312566	2	60	14701.500104	2	2	600	1	1	NA	108	90	48	41	137	104	172	9.714	NA	14015.8068663837	1	806	41.45	120.73	10.7	20.26	4.974	7.935	5.481	54	1119	1.43	1.613	3.58	252.3	4.5	2.79	1.022	18.735	493	187	16.12	4.6	40.6
41797	3	1	69	3	2.08	50123.664304	1	60	50005.945699	1	1	300	2	1	28.15	106.8	128	76	41	NA	NA	233	NA	NA	48500.1801530181	1	1990	64.14	207.26	8.7	68.95	29.854	25.538	9.251	133	934	2.975	2.11	8.16	98.4	12.2	3.22	1.533	15.787	1761	292	17.49	9.65	61.5
41798	NA	1	16	4	3.23	13940.646922	1	74	14655.864538	NA	NA	180	2	2	21.29	67.2	94	58	58	NA	NA	208	NA	NA	6493.28184194037	1	2610	47.51	391.85	8.7	96.52	28.795	28.797	31.539	130	230	1.498	0.719	3.01	217.8	3.9	8.6	1.301	16.796	610	153	10.41	6.11	67.3
41799	NA	2	6	1	2.18	8040.332358	1	73	8385.630564	NA	NA	NA	2	NA	13.86	52.2	NA	NA	51	NA	NA	174	NA	NA	4279.40461591856	1	1954	103.66	277.22	12.5	51.48	12.344	19.362	15.625	223	725	1.434	1.264	9.1	28.2	31.1	7.51	1.256	33.228	819	286	9.55	6.69	198.9
41800	NA	1	5	3	3.87	52482.178394	2	63	52607.067501	NA	NA	NA	2	NA	16.2	53.7	NA	NA	NA	NA	NA	NA	NA	NA	116856.211770966	1	1020	28.11	147.02	4.1	36.35	14.393	12.743	5.671	52	590	1.961	1.681	6.62	102.2	5.1	2.13	1.285	13.944	683	103	19.7	3.97	39.1
41801	NA	2	18	4	3.63	18931.843523	1	72	19078.602546	NA	NA	480	2	2	23.39	75	100	66	NA	NA	NA	NA	NA	NA	8452.77623577467	1	682	29.37	105.31	2.2	15.39	5.343	5.728	2.454	84	171	0.43	0.568	3.32	34.3	0.2	1.53	0.508	6.88	226	94	5.24	6.38	43.3
41802	3	2	30	3	2.82	76791.577847	2	60	76822.527495	1	2	420	2	2	23.64	86.9	102	58	65	65	125	203	4.774	6.828	45298.6156080704	1	1108	48.43	137.1	11.7	41.22	20.809	11.092	5.812	143	150	0.478	1.526	2.63	30.8	0.2	3.63	0.631	10.358	419	261	9.48	8.17	53.9
41803	3	1	74	4	1.02	12780.429711	1	72	0	NA	1	720	3	1	NA	NA	NA	NA	NA	NA	NA	NA	NA	NA	NA	NA	NA	NA	NA	NA	NA	NA	NA	NA	NA	NA	NA	NA	NA	NA	NA	NA	NA	NA	NA	NA	NA	NA	NA
41804	NA	2	14	1	1.45	10809.567376	1	65	11139.610454	NA	NA	480	2	NA	22.7	79.9	114	58	36	NA	NA	118	NA	NA	5514.97936464953	1	1109	45.32	155.74	10.8	36.99	9.449	13.557	12.437	80	366	1.253	1.161	2.66	243.6	6.2	5.42	0.3	12.551	837	175	3.33	4.82	43.2
41805	NA	2	9	3	1.23	42095.764045	2	63	42451.183312	NA	NA	NA	2	NA	19.68	64	104	42	55	NA	NA	195	NA	NA	26521.5130506869	1	1821	78.19	207.01	8.7	75.85	34.254	25.218	9.119	212	532	1.804	0.912	4.71	62.1	4.6	3.02	1.141	13.661	1248	210	12.3	13.3	99.6
41806	4	1	61	4	5	7750.960967	2	67	7944.069793	NA	1	180	2	1	24.2	92.7	NA	NA	NA	NA	NA	NA	NA	NA	7573.55012509689	1	1066	44.91	92.03	6.5	57.8	17.736	24.445	11.995	142	44	0.986	1.028	2.89	9.1	7.4	2.48	0.929	15.771	365	127	5.58	4.27	91.6
41807	NA	1	8	3	1.97	43929.546557	2	62	44530.717625	NA	NA	NA	2	NA	18.49	61.5	106	66	80	NA	NA	166	NA	NA	37598.1487930794	1	2563	59.72	337.58	10.2	114.09	55.067	34.193	17.806	339	716	2.461	0.738	4.71	29.3	6.6	4.46	1.166	9.592	1367	233	10.17	8.74	74.7
41808	3	2	68	3	3.65	59356.356426	1	60	60045.772497	2	2	360	2	2	23.48	87.1	142	70	74	99	110	204	4.829	4.607	58237.6903950819	1	2067	95.07	316.03	45.9	58.03	18.799	22.821	9.199	545	1374	4.807	3.936	13.57	126.3	9	21.2	3.022	43.743	1166	509	43.69	29.05	108.7
41809	3	1	35	1	1.09	31808.650507	2	70	34121.512801	1	1	840	2	1	41.09	139.8	134	86	31	120	110	165	5.829	9.77	19408.7694243703	1	3007	107.28	418.74	16.5	104.57	38.878	33.269	23.177	480	551	2.436	1.341	5.32	27.2	1.9	8.09	2.567	28.262	1276	254	17.04	13.29	191.6
41810	1	2	80	5	2.02	23355.982609	2	69	0	NA	2	60	2	1	NA	NA	NA	NA	NA	NA	NA	NA	NA	NA	NA	NA	NA	NA	NA	NA	NA	NA	NA	NA	NA	NA	NA	NA	NA	NA	NA	NA	NA	NA	NA	NA	NA	NA	NA
41811	5	2	36	1	3.2	25990.375386	1	66	26403.704902	1	2	120	2	2	25.14	84.5	112	60	46	76	191	252	5.94	6.606	14021.9671029571	1	1706	71.31	177.17	8.2	79.53	33.663	27.806	10.646	478	977	2.289	1.662	7.24	72.3	8.3	3.7	1.406	15.924	1007	197	10.1	12.67	96.6
41812	NA	1	15	2	1.16	23866.988433	1	72	24594.588404	NA	NA	660	2	NA	30.19	104.4	118	58	NA	NA	NA	NA	NA	NA	21815.8028622805	1	846	41.94	137.14	8.4	15.9	4.803	5.708	3.99	170	706	1.417	0.813	3.19	127.3	9	3.18	0.832	9.03	1533	175	5.87	4.76	63.4
41813	1	1	28	1	0.47	23788.979314	2	68	25402.09645	1	2	30	2	2	23.49	87.6	112	70	42	NA	NA	149	NA	NA	24501.8134559771	1	1039	47.07	91.8	2.5	56.9	14.23	21.945	13.963	1454	519	1.856	0.719	3.98	61.2	4.9	6.55	0.387	1.308	304	76	8.56	4.31	112
41814	2	1	80	3	1.44	14253.939163	2	60	14694.738072	2	1	240	2	2	27.97	108	126	74	63	NA	NA	199	NA	NA	13903.8863425998	1	1294	54.72	209.79	22.5	34.37	13.965	12.313	4.501	475	1154	3.954	3.916	12.81	96.1	7.9	14.04	3.025	37.119	666	332	42.77	22.51	83.4
41815	NA	1	19	2	0.49	10460.012926	1	62	10632.089916	NA	NA	240	2	2	24.13	77.8	116	72	44	157	70	145	5.607	NA	27918.4743548322	1	1320	31.31	209.93	10.2	40.03	11.499	15.402	9.755	76	1014	2.537	1.99	6.08	28.4	5.3	3.56	2.482	28.681	700	119	23.8	18.4	59.1
41816	NA	2	5	1	0.66	14782.080905	1	66	15909.11071	NA	NA	NA	2	NA	17.23	55.5	NA	NA	NA	NA	NA	NA	NA	NA	11499.2398529479	1	1926	76.51	260.38	16.4	71.01	24.584	27.273	14.022	138	887	3.514	2.625	8.88	21.5	12	5.91	2.216	29.93	1330	294	21.03	9.8	78.5
41817	NA	1	0	2	1.88	5254.044615	2	72	5625.437274	NA	NA	NA	NA	NA	NA	NA	NA	NA	NA	NA	NA	NA	NA	NA	4517.01385211149	1	905	21.18	110.08	4	43.56	14.03	16.592	9.754	26	686	1.356	0.667	1.72	115.6	10	8.39	0.946	11.11	643	91	15.91	5.96	20.2
41818	NA	2	16	1	3.49	10159.925574	1	70	10351.074548	NA	NA	300	2	2	20.11	78	106	60	60	NA	NA	144	NA	NA	5842.41761301515	1	1204	44.04	166.42	8.9	42.07	13.509	15.298	9.185	106	319	1.46	0.7	2.75	109.4	7.5	3.79	0.912	9.929	1532	207	8.08	5.59	75.1
41819	3	1	25	4	0.61	21644.35333	2	68	21712.903609	1	1	120	2	2	29.69	95.4	122	50	44	NA	NA	138	NA	NA	49624.9197472819	1	2448	71.66	284.4	12.1	116.13	41.658	41.328	18.089	353	437	3.311	2.564	4.71	83.5	4.7	7.89	2.41	30.652	1184	244	25.49	21.22	110.1
41820	1	2	79	1	1.33	5798.628203	1	70	6677.588817	2	2	180	1	2	29.97	106.2	148	54	49	217	221	313	5.718	NA	5538.20655997577	1	876	42.48	127.1	16.1	24.21	9.463	7.97	5.105	63	609	1.767	1.353	4.46	28.5	6.5	2.14	1.097	12.671	819	175	12.57	7.5	42.5
41821	NA	2	16	1	1.11	18799.568927	1	66	19373.566699	NA	NA	300	2	2	20.33	75.5	116	54	54	NA	NA	146	NA	NA	17184.6710708071	1	1704	44.33	266.97	16.8	56.87	15.228	18.072	18.303	454	248	0.899	0.934	2.5	37.9	1.6	3.69	0.771	9.11	314	193	8.6	7.34	68
41822	4	1	21	2	2.82	25783.838108	2	71	27161.468785	2	2	300	2	2	35.58	115.4	124	58	47	NA	NA	206	NA	NA	15449.8039975486	1	3508	151.05	294.71	13.1	194.07	88.303	69.827	19.375	625	1346	5.737	2.195	10.91	21.8	8.4	8.09	1.088	25.902	2133	301	14.36	25.2	131.3
41823	NA	2	19	4	1.21	14624.513003	1	74	14737.881742	NA	NA	600	2	2	21.87	72.7	110	58	37	NA	NA	167	NA	NA	14466.6222509809	1	1795	74.3	227.46	5.9	65.95	24.707	21.928	13.976	474	194	1.176	0.648	2.3	172.6	0.9	4.09	0.678	13.191	656	168	8.59	8.19	101.1
41824	NA	2	15	2	0.6	13610.507999	2	61	13666.831441	NA	NA	360	2	NA	21.11	68.7	96	64	43	74	62	120	5.551	4.163	6766.15162518487	1	865	30.04	113.8	4.4	33.54	16.282	9.229	5.808	87	429	1.102	0.838	2.58	6	2.4	1.06	0.891	10.465	670	83	5.75	5.1	34.3
41825	5	2	63	4	2.06	10371.465529	1	63	10331.398154	1	1	45	2	1	24.65	79.9	120	88	98	94	101	218	6.051	NA	7110.55058934689	1	1010	39.89	144.16	7.5	31.63	7.194	11.94	9.896	231	580	0.938	0.908	2.32	132.1	2.5	6.66	1.018	8.291	903	237	10.27	4.77	55.5
41826	NA	1	13	3	3.54	69829.031378	2	59	71499.944682	NA	NA	600	2	NA	26.68	94.6	126	56	62	115	188	273	5.273	7.993	34815.1955425611	1	1346	45	183.63	7.7	50.95	24.141	18.781	4.423	148	540	1.649	1.466	5.65	16.8	3.1	1.55	1.118	15.995	637	150	7.57	8.07	60
41827	5	1	78	3	4.38	28004.102782	1	63	27494.620552	1	2	540	2	2	25.65	104.5	106	86	66	NA	NA	269	NA	NA	26666.7099556032	1	676	11.39	52.71	4.3	16.41	7.518	5.258	2.43	92	432	0.343	0.641	0.34	87.5	0.4	2.5	0.396	5.817	182	84	4.02	2.1	18.3
41828	NA	2	15	1	NA	11709.355771	2	74	12108.54976	NA	NA	30	2	NA	22.6	82.4	98	52	49	104	101	171	4.718	NA	22712.1447602956	1	2479	83.04	429.27	20.2	51.72	15.877	23.543	8.671	107	1770	6.597	7.33	17.57	153.9	18	4.7	4.195	45.811	1519	319	49.69	16.82	111.7
41829	NA	1	7	3	3.11	47416.934677	1	61	48065.830272	NA	NA	NA	2	NA	16.18	55	NA	NA	52	NA	NA	155	NA	NA	40582.9129826325	1	1423	43.12	212.69	7.5	46.87	16.527	16.498	9.673	92	470	1.561	0.427	2.98	1.8	3.2	4.07	1.515	10.575	653	160	10.2	6.49	75.7
41830	NA	1	10	4	0.33	11119.713236	1	64	11149.776067	NA	NA	NA	2	NA	16.91	59.3	118	72	68	NA	NA	156	NA	NA	5417.90416167878	1	3523	92.58	401.81	12.4	174.27	46.982	63.755	51.376	392	116	1.783	0.987	7.6	60.4	3.9	8.95	1.456	18.811	786	227	15.9	16.54	121.7
41831	NA	2	9	3	3.11	49756.430734	1	61	50176.529871	NA	NA	NA	2	NA	22.92	78.4	92	64	52	NA	NA	160	NA	NA	42365.0176019423	1	3136	104.94	432.11	17.1	115	47.962	40.452	16.041	293	703	3.024	2.355	10.13	22.4	4.3	5.07	3.162	32.928	969	321	22.78	21.39	139.4
41832	NA	1	7	3	4.46	38921.61636	2	60	44303.916419	NA	NA	NA	2	NA	16.63	58	NA	NA	61	NA	NA	160	NA	NA	37406.6561348777	1	1906	54.38	217.38	6.4	92.18	37.271	36.619	11.081	172	635	2.086	1.681	5.92	15.9	5.6	2.53	2.05	21.413	662	150	13.96	14.78	53.3
41833	NA	2	7	4	3.94	9576.97355	1	64	9553.149002	NA	NA	NA	2	NA	18.24	62	NA	NA	62	NA	NA	169	NA	NA	4642.07042581435	1	2168	65.81	340.86	19.1	63.41	24.098	19.802	14.028	138	1195	2.564	1.77	5.35	130.6	6.5	7.19	2.543	21.236	1274	301	34.3	12.58	103.1
41834	5	1	43	3	5	75479.639785	1	70	78103.146596	1	1	480	2	2	27.36	103.5	118	58	49	NA	NA	140	NA	NA	46350.094127596	1	3438	114.96	524.69	32.8	62.18	17.914	17.933	19.426	144	427	4.172	4.898	7.99	44.4	13.7	5.81	2.565	66.421	993	798	28.75	14.04	159.1
41835	NA	1	7	5	3.38	29113.734959	1	62	35476.879536	NA	NA	NA	2	NA	14.64	51.9	NA	NA	NA	NA	NA	NA	NA	NA	NA	5	NA	NA	NA	NA	NA	NA	NA	NA	NA	NA	NA	NA	NA	NA	NA	NA	NA	NA	NA	NA	NA	NA	NA
41836	NA	2	1	3	0.89	12880.494791	2	66	13271.60479	NA	NA	NA	2	NA	NA	NA	NA	NA	NA	NA	NA	NA	NA	NA	9520.15589980459	1	1907	56.94	219.97	13.5	89.99	31.747	37.146	13.762	188	742	1.97	1.099	4.23	106.5	10.8	5.91	1.28	11.334	1243	220	10.34	7.25	77.1
41837	NA	1	15	3	5	74196.535952	2	70	74880.106292	NA	NA	480	2	NA	18.8	67	112	54	59	NA	NA	142	NA	NA	45871.2005249955	1	2146	148.18	251.46	6.1	58.74	28.543	18.191	5.843	917	696	2.485	3.048	5.71	143.7	11.7	3.74	1.326	48.333	2075	332	11.91	12.44	162.9
41838	1	2	58	3	1.18	33492.414424	2	62	33843.656774	2	2	120	2	1	36.21	106.6	116	86	43	NA	NA	220	NA	NA	54826.9413319256	1	2722	106.82	297.93	17	126.9	49.982	45.121	18.963	584	1442	4.027	2.444	10.16	138.2	8.9	10.16	2.389	27.312	1586	371	25.99	21.62	146.8
41839	2	2	43	1	0.63	17893.049529	2	70	21137.582644	2	2	120	2	2	28.36	90	110	56	52	81	104	172	4.94	3.497	11625.0131687022	1	1678	46.98	292.38	16.9	40.05	10.981	13.29	12.576	106	1646	2.721	3.209	6.32	98.8	5.5	4.08	2.757	30.128	662	244	22.85	5.56	71.1
41840	2	2	75	3	1.2	36091.211725	2	63	38635.430349	2	2	360	1	1	30.19	114	130	64	39	NA	NA	156	NA	NA	46336.1298188138	1	2352	78.43	210.71	14.2	137.85	50.762	51.001	25.824	466	563	1.722	1.695	5.73	31	2.3	9.56	1.218	19.346	688	302	15.17	14.53	98.2
41841	5	2	70	3	4.38	31860.187616	1	61	32523.015452	NA	1	720	1	2	NA	NA	NA	NA	32	NA	NA	225	NA	NA	50551.3109150373	1	2595	68.95	336.95	13.2	110.79	40.76	29.864	27.847	173	1109	2.016	1.766	4.18	70	5.8	12.35	2.085	28.789	984	416	23.09	15.46	99.3
41842	4	1	21	1	4.24	31733.916331	1	69	32582.253664	1	2	120	2	2	28.69	94.5	102	60	51	NA	NA	150	NA	NA	66255.0232145256	1	2600	92.98	374.85	17	84.6	31.456	30.887	14.313	247	411	1.547	2.561	5.18	69.9	4.2	5.68	1.23	26.07	789	338	13.42	14.82	85.2
41843	2	2	25	1	1.03	18649.562295	1	69	22515.584045	1	2	60	2	2	38.13	111	118	70	61	NA	NA	172	NA	NA	11957.1393467188	1	2473	84.86	264.82	14	109.78	32.111	40.695	30.987	388	280	1.22	1.523	3.68	27	0.9	4.87	1.139	27.296	573	254	12.23	11.19	119.4
41844	3	2	36	3	1.14	32490.825788	2	60	34045.070616	1	1	480	2	1	33.06	93	88	62	49	NA	NA	132	NA	NA	20074.7699596862	1	1232	38.26	218.34	3.2	25.28	10.43	8.416	4.701	110	289	0.81	0.884	3.15	15.7	5.3	2.46	0.356	5.406	518	115	1.89	2.84	59.6
41845	NA	1	8	1	0	7720.584187	1	70	7772.573091	NA	NA	NA	2	NA	20.77	67.6	118	52	50	NA	NA	177	NA	NA	NA	5	NA	NA	NA	NA	NA	NA	NA	NA	NA	NA	NA	NA	NA	NA	NA	NA	NA	NA	NA	NA	NA	NA	NA
41846	NA	2	14	3	0.97	50047.186406	2	64	50316.278036	NA	NA	1020	2	NA	23.93	90.3	112	64	42	NA	NA	161	NA	NA	85668.4370819727	1	1616	34.8	277.61	6.8	43.34	18.231	17.303	4.924	108	251	0.769	0.834	1.32	17.3	0.7	1.73	0.518	8.388	515	115	7.17	4.59	31.9
41847	NA	2	9	4	0.11	10491.349122	1	72	11217.661594	NA	NA	NA	2	NA	14.68	53.3	122	64	49	NA	NA	117	NA	NA	6349.25570584153	1	2156	51.41	276.08	7.4	96.98	35.83	37.91	14.442	179	346	1.298	0.588	2.6	14.8	3.2	6.45	1.26	14.961	678	153	8.97	5.6	68.4
41848	4	1	76	3	2.14	44325.184635	2	63	55493.890326	2	2	480	2	2	NA	NA	NA	NA	NA	NA	NA	NA	NA	NA	42359.8674642072	1	3133	112.6	461.67	28.6	101.04	33.293	36.415	24.891	228	1487	4.623	4.126	12.82	167.7	13.8	15.96	2.883	39.602	1782	551	35.33	28.48	126.6
41849	NA	1	1	4	0.45	9679.741327	1	59	10575.595683	NA	NA	NA	2	NA	NA	NA	NA	NA	NA	NA	NA	NA	NA	NA	7026.67801315255	1	811	38.07	108.71	6.6	25.98	13.439	8.834	1.983	79	794	2.056	1.187	4.63	16.2	9.6	0.8	0.904	7.987	1129	166	8.25	6.11	38.5
41850	NA	1	19	1	4.38	11449.841843	2	60	11564.151707	NA	NA	180	2	2	24.05	83.5	128	60	48	129	77	151	5.273	3.775	21691.0111289334	1	1981	78.29	240.89	14	80.29	28.498	33.077	11.443	147	530	2.373	3.451	12.37	137.6	3.5	8.33	2.176	25.561	818	202	23.01	12.14	117.4
41851	NA	1	1	3	0.64	8677.775757	1	69	9146.173972	NA	NA	NA	2	NA	NA	NA	NA	NA	NA	NA	NA	NA	NA	NA	7288.1739263621	1	1777	66.7	230.09	6.5	68.92	36.004	18.347	6.426	193	1038	3.943	1.783	8.39	40.5	24.3	3.24	1.311	6.727	2228	250	3.69	8.04	77.4
41852	3	1	65	3	1.79	19360.587762	2	59	19562.483321	1	1	180	2	2	25.09	106	NA	NA	41	NA	NA	121	NA	NA	14932.5303358679	1	3018	107.96	293.97	16	158.46	53.281	62.531	27.002	669	340	2.742	1.424	6.21	21.5	3.4	8.8	2.146	28.648	728	271	22.7	15.81	133.9
41853	4	1	52	3	NA	87404.181316	1	61	90669.421665	1	2	120	2	2	24.26	92.2	122	72	43	NA	NA	231	NA	NA	169709.691118858	1	1906	72.18	286.69	17.4	54.23	13.811	20.691	13.791	513	507	2.082	1.273	2.42	60.4	3.3	10.8	1.704	24.896	558	233	12.94	8.34	156.2
41854	NA	2	8	3	NA	19624.015847	1	61	19983.856523	NA	NA	NA	2	NA	15.96	59.8	94	56	41	NA	NA	147	NA	NA	29721.1276429519	1	2641	184.57	257.15	5.4	99.3	41.079	40.127	6.108	525	393	1.817	3.471	9.13	27.6	4.6	4	2.055	43.153	494	221	15.55	26.64	223.5
41855	4	1	21	3	0.38	45914.752382	2	67	46498.750729	1	2	540	2	2	24.26	84	116	68	64	81	91	171	4.552	6.106	26642.6832897837	1	3895	142.54	255.12	21.3	139.83	54.198	53.273	20.394	558	621	3.041	3.619	7.02	154.1	3.9	6.01	3.062	42.414	1838	483	19.28	16.15	198.9
41856	3	1	69	4	3.32	7034.556106	2	64	7035.433229	NA	1	240	2	1	28.12	NA	158	92	NA	NA	NA	NA	NA	NA	11412.9733327844	1	2812	136.17	278.21	13.5	113.38	40.392	45.165	17.985	922	426	3.045	2.532	5.66	27.4	5.4	5.52	3.086	26.841	791	304	16.06	25.23	201.1
41857	4	2	30	3	4.84	79010.525078	2	62	80125.79492	1	1	720	2	2	26.92	94.6	96	68	43	78	104	163	4.885	4.385	131506.864309875	1	1780	82.2	216.37	5.5	66.98	22.333	19.746	18.705	204	404	2.189	1.356	3.16	13.1	5.8	3.2	1.249	36.683	1078	338	9.53	7.31	97.7
41858	4	1	60	3	0.19	61587.529005	2	60	60818.203061	1	1	240	2	2	20.83	84.4	116	62	58	NA	NA	211	NA	NA	57545.0463137249	1	1321	49.89	94.14	4.4	55.76	18.612	21.916	7.687	132	8	0.943	0.951	2.71	2.6	1.7	0.96	0.914	17.989	252	163	7.87	7.25	72.9
41859	NA	2	7	3	5	48332.791697	2	61	54732.030811	NA	NA	NA	2	NA	16.95	57.9	NA	NA	NA	NA	NA	NA	NA	NA	132447.58600426	1	1430	54.23	228.39	9.7	35.51	15.184	13.929	4.215	84	536	2.214	2.618	11.1	167.7	9.7	14.17	1.01	7.873	1384	213	8.24	8.63	64.1
41860	NA	1	1	4	2.07	7278.524832	1	65	7377.289882	NA	NA	NA	2	NA	NA	NA	NA	NA	NA	NA	NA	NA	NA	NA	NA	5	NA	NA	NA	NA	NA	NA	NA	NA	NA	NA	NA	NA	NA	NA	NA	NA	NA	NA	NA	NA	NA	NA	NA
41861	NA	2	17	4	NA	15338.257165	1	64	15457.158825	NA	NA	600	2	2	23.42	72.7	118	62	NA	NA	NA	NA	NA	NA	33743.9918201583	1	1096	41.67	149.58	5.9	36.95	17.571	10.933	5.392	96	348	1.632	0.486	2.71	0.6	3.6	2.32	0.935	16.874	848	280	7.45	5.44	74.4
41862	NA	2	0	5	0.1	9227.544054	2	67	9689.622331	NA	NA	NA	NA	NA	NA	NA	NA	NA	NA	NA	NA	NA	NA	NA	15838.925164651	4	NA	NA	NA	NA	NA	NA	NA	NA	NA	NA	NA	NA	NA	NA	NA	NA	NA	NA	NA	NA	NA	NA	NA
41863	3	2	48	4	3.22	38150.76001	2	65	37991.39528	1	1	120	2	2	29.9	96.5	124	72	78	177	62	175	5.607	5.773	32148.4166305746	1	1524	33.23	229.35	14.3	38.93	7.85	15.845	12.249	87	736	1.43	1.434	0.8	219.4	1.1	5.65	1.243	16.096	866	223	12.85	3.75	63.1
41864	4	1	44	1	2.95	20643.621125	2	71	21287.539708	1	2	180	2	1	32.64	115.2	164	106	32	NA	NA	271	NA	NA	23403.8534424993	1	3391	81.18	343.74	19.8	141.93	32.892	45.617	51.857	864	583	2.388	2.162	3.51	37	4	10.8	1.87	26.992	950	441	19	9.98	153.1
41865	5	1	76	4	5	8434.921462	2	69	10618.758605	1	1	420	2	1	28.03	103.4	160	82	47	122	106	177	6.883	7.438	16264.2925556389	1	1539	74	180.51	14	60.68	21.732	21.13	12.723	192	687	1.58	1.946	3.3	173.3	3.4	10.08	0.563	11.503	776	239	4.51	5.79	110.2
41866	NA	2	14	3	5	57373.274255	1	59	57681.756488	NA	NA	600	2	NA	17.53	68.4	124	74	59	57	72	142	5.44	3.941	98208.8922184263	1	2122	46.02	366.68	17	55	24.093	17.978	7.505	100	1258	2.094	1.666	1.91	339.4	3.3	7.23	1.617	12.663	815	248	12.29	5.78	84.4
41867	2	1	35	3	1.94	19417.04192	2	59	19571.252756	1	2	720	1	1	37.11	122.4	128	82	39	NA	NA	164	NA	NA	11540.2432654944	1	3819	86.55	508.43	17.5	171.02	48.581	62.131	49.825	279	693	2.193	1.224	4.6	26.8	4.9	15.42	1.738	14.12	1713	314	15.12	10.58	113.7
41868	1	1	78	3	1.61	34961.874476	2	60	34680.531542	1	1	300	2	2	29.9	110	130	66	38	NA	NA	128	NA	NA	46874.8280488643	1	2069	51.8	337.4	15.5	61.83	25.569	19.377	8.761	132	453	2.512	2.075	6.81	11.2	3.5	4.5	1.58	22.903	574	245	17.39	10.97	48.5
41869	5	1	28	3	5	89655.454447	1	59	89196.705435	1	2	240	2	2	31.45	105.8	124	72	16	NA	NA	166	NA	NA	173540.280120901	1	4090	107.81	648.67	26.4	125.01	28.423	46.338	42.476	315	305	1.549	3.202	1.6	153.6	1.4	10.15	1.311	38.764	701	366	13.93	8.35	128.5
41870	2	1	59	1	0.91	14112.153979	1	71	14930.733201	1	1	900	1	1	NA	NA	NA	NA	46	37	48	101	4.663	11.324	32871.9523542143	1	1670	67.32	157.59	13.9	85.86	21.809	28.751	27.418	585	350	1.281	1.457	2.83	65.9	1.8	6.1	0.812	15.77	294	151	8.96	8.62	79.5
41871	4	2	65	3	NA	54461.294149	2	62	55093.854732	2	2	720	2	2	19.65	72.6	128	66	75	NA	NA	178	NA	NA	53434.8834418633	1	2485	54.17	336.66	12.1	105.43	32.447	39.23	27.394	302	1393	2.818	1.496	5.03	61.8	7.3	9.97	1.694	22.451	1035	226	17.59	12.54	67.2
41872	NA	1	3	3	2.02	30681.109532	2	63	30557.494892	NA	NA	NA	2	NA	14.64	48	NA	NA	NA	NA	NA	NA	NA	NA	35607.0663934584	1	1225	38.84	171.56	5.6	44.5	19.576	13.42	7.361	74	211	1.097	0.47	2.89	30.3	3.4	3.34	0.487	7.713	643	147	6.25	6.4	45.8
41873	3	2	78	3	5	33715.313253	2	70	33847.189621	2	2	120	2	1	24.31	96	140	70	NA	NA	NA	NA	NA	NA	40593.5111402546	1	928	16.86	140.44	12.8	37.34	13.741	10.904	10.01	48	474	0.605	1.76	2.18	104.3	0.5	8	0.659	7.627	186	157	5.22	2.68	24.6
41874	NA	2	9	3	5	42314.317006	1	63	47916.712874	NA	NA	NA	2	NA	14.77	56.2	96	50	NA	NA	NA	NA	NA	NA	96709.3390785933	1	1756	86.22	263.91	15.4	40.07	15.105	14.75	5.387	152	190	1.625	1.578	3.59	62.2	1.2	3.92	1.893	21.744	560	221	9.44	13	151.6
41875	2	2	51	2	2.34	16048.482643	1	72	15859.560652	1	2	60	1	2	30.82	107.9	120	62	59	NA	NA	248	NA	NA	8722.26519628367	1	964	92.38	72.85	8.1	33.1	11.994	10.579	5.429	522	339	1.452	1.395	7.64	18.1	11.7	2.45	0.504	27.231	806	216	7.12	7.47	203
41876	2	1	44	4	1.47	26885.347467	1	68	0	NA	1	90	2	2	NA	NA	NA	NA	NA	NA	NA	NA	NA	NA	NA	NA	NA	NA	NA	NA	NA	NA	NA	NA	NA	NA	NA	NA	NA	NA	NA	NA	NA	NA	NA	NA	NA	NA	NA
41877	4	2	42	4	2.19	26854.478617	1	59	27343.591798	1	2	300	2	2	21.87	73	116	74	74	NA	NA	181	NA	NA	23138.217873278	1	1510	55.19	229.91	13	44.07	11.879	16.299	12.387	160	173	1.268	1.528	1.91	135.9	3.7	5.5	2.203	16.914	818	209	8.53	6.15	102.2
41878	3	2	46	3	1.19	30209.244241	2	60	29993.203741	1	1	120	2	2	27.03	87.7	124	72	61	177	125	221	6.273	8.215	20265.7942381316	1	1466	37.32	202.77	14.8	59.36	11.697	22.696	21.194	32	59	1.784	1.758	1.82	37.6	1.3	4.46	1.434	17.654	699	283	22.22	5.15	44.2
41879	4	2	80	3	1.31	24599.893285	1	60	26865.05614	2	1	360	1	2	31.63	103.8	112	52	34	NA	NA	161	NA	NA	25419.2136891409	1	2029	47.4	246.36	9.8	96	51.358	28.499	8.898	286	693	2.29	0.871	3.35	5.4	1.2	3.05	0.887	10.322	1017	249	6.99	9.13	40.8
41880	NA	1	4	2	0.56	12354.754641	2	70	12734.483481	NA	NA	NA	2	NA	19.38	59	NA	NA	NA	NA	NA	NA	NA	NA	6879.45617670574	1	1837	64.44	248.76	12.3	67.43	19.578	25.796	17.325	498	1180	3.72	2.844	11.69	162	13.1	8.14	2.381	26.13	1328	259	27.88	9.59	87.1
41881	3	1	70	3	5	34961.874476	2	60	40315.043248	1	1	120	2	1	29.87	107	126	62	53	95	92	164	5.995	8.493	30773.4757604289	1	1641	48.1	175.56	16.8	53.11	12.947	16.18	17.937	104	487	1.727	1.615	0.9	112.8	0.3	7.98	1.161	21.37	427	285	8.17	5.42	67.5
41882	1	2	59	1	1.58	12438.647341	2	71	12292.220163	1	1	120	2	1	34.91	106.9	116	54	42	NA	NA	167	NA	NA	6828.56794304475	1	1435	64.42	204.91	10.3	40.19	13.357	14.589	8.402	176	206	1.087	0.946	2.91	15.5	2.3	3.43	0.904	17.399	361	167	10.3	10.82	85.4
41883	4	2	42	2	2.84	14746.851705	2	69	14573.252452	2	2	600	2	2	59.13	130.2	104	86	39	179	78	153	5.329	7.938	8014.83568478964	1	1263	41.19	173.45	10.5	46.36	18.859	16.8	7.571	105	1029	1.333	1.738	4.44	188.9	1.4	25.14	0.872	19.333	951	208	6.66	9.11	49.5
41884	NA	2	0	1	2.5	5246.384526	2	72	5578.440514	NA	NA	NA	NA	NA	NA	NA	NA	NA	NA	NA	NA	NA	NA	NA	9715.94784662396	1	859	33.11	89.76	3.3	41.92	20.871	12.657	5.201	79	770	1.736	0.595	3.67	92	13.4	7.82	0.899	8.361	1147	115	5.83	6.4	33.8
41885	NA	2	0	1	4.12	3667.506959	1	65	4140.395777	NA	NA	NA	NA	NA	NA	NA	NA	NA	NA	NA	NA	NA	NA	NA	2236.73550203956	1	794	19.95	92.52	3.6	38.14	12.744	14.085	8.405	39	671	1.065	0.517	1.7	56.1	9.1	6.46	0.744	8.813	553	78	12.79	5.71	20.3
41886	NA	1	10	3	0.81	47756.588421	2	59	48410.13214	NA	NA	NA	2	NA	19.61	64.8	106	56	59	NA	NA	134	NA	NA	40873.6137292904	1	2233	30.38	450.13	10.6	39.31	11.365	19.335	5.714	74	219	1.205	0.612	0.7	28.1	0.8	2.95	1.359	13.922	324	102	11.91	5.21	66.4
41887	NA	1	12	1	1.57	17527.491905	1	66	18061.828386	NA	NA	540	2	NA	24.09	95.2	110	46	NA	NA	NA	NA	NA	NA	32836.0779722787	1	260	5.95	29.12	1.7	14.61	5.948	5.181	2.369	11	23	0.111	0.065	0.09	9.1	0	1.21	0.139	2.353	59	29	1.56	0.66	7.6
41888	3	1	71	3	1.18	41383.714452	1	66	40803.375019	1	1	360	2	2	28.65	110	156	84	39	NA	NA	222	NA	NA	55150.5730387271	1	2597	76.35	208.66	9	99.23	42.775	29.402	17.291	621	1019	4.103	2.337	10.17	118.2	11.8	12.2	1.443	10.991	1561	312	9.7	8.88	142.1
41889	3	1	32	1	1.56	30859.703898	2	66	32783.509304	1	2	120	2	2	22.25	85.2	114	72	50	NA	NA	180	NA	NA	67369.5272837676	1	2706	114.13	299.88	13.5	107.74	41.896	38.741	16.343	380	477	2.282	1.441	3.8	10	1.5	3.91	1.601	28.309	1094	277	12.95	13.72	139.2
41890	NA	2	10	5	0.48	10650.203954	2	59	10623.709541	NA	NA	NA	2	NA	23.34	78.9	126	64	39	NA	NA	135	NA	NA	8969.80406695107	1	1299	23.01	228.55	6.9	35.28	18.564	11.302	2.94	127	357	1.118	0.298	2.15	44.5	4	0.92	0.339	2.547	743	118	4.18	6.09	20.4
41891	NA	1	5	4	1.16	11230.464583	1	64	11432.510526	NA	NA	NA	2	NA	14.38	46.5	NA	NA	NA	NA	NA	NA	NA	NA	14112.931541137	1	1677	38.1	241.26	14	68.08	16.672	31.995	15.331	74	317	1.592	1.501	2.5	74.6	2.1	11.05	1.173	15.532	517	277	10.69	7.32	45.3
41892	NA	2	11	5	NA	35049.985807	2	69	37619.124779	NA	NA	NA	2	NA	16.97	63.5	NA	NA	NA	NA	NA	NA	NA	NA	55949.30128156	1	2513	93.82	390.71	18.4	64.93	30.094	16.909	12.724	126	283	3.19	2.469	2.08	136.6	3.5	4.37	3.281	40.232	859	302	33.58	20.92	144.8
41893	NA	1	18	4	NA	15897.399432	2	71	15787.639917	NA	NA	420	2	2	20.48	69.5	100	54	49	104	110	180	5.218	NA	25641.2091093587	1	4275	89.54	837.03	12.8	64.52	25.095	24.844	7.553	247	198	1.341	1.502	5.93	313.4	2.8	3.5	1.442	17.379	603	281	13.93	12.47	130.5
41894	NA	2	1	1	0.87	5224.619594	1	70	5526.247381	NA	NA	NA	2	NA	NA	NA	NA	NA	NA	NA	NA	NA	NA	NA	4437.36811101661	1	1205	49.1	131.97	6.4	54.26	20.046	15.59	13.658	100	451	2.147	0.923	3.79	98.7	10.8	4.36	1.074	14.283	1072	166	3.65	4.86	70.3
41895	5	2	47	1	0.92	27958.96049	2	65	28376.174808	2	1	240	2	2	19.03	71	124	72	46	NA	NA	152	NA	NA	15606.0137706443	1	1274	38.73	175.73	17.4	48.04	13.574	15.905	14.359	141	1460	1.293	0.901	1.79	28.3	2.8	8.68	1.189	14.716	646	169	8.57	5.27	83.7
41896	3	1	53	3	0.48	20831.608051	2	59	20869.697194	1	1	180	2	2	20.41	81.6	122	66	49	NA	NA	252	NA	NA	19314.2639276788	1	2419	69.76	298.2	7.8	107.2	41.326	39.13	16.305	231	335	1.292	1.129	5.53	12.7	0.8	5.08	0.843	23.316	638	215	13.28	14.39	70.7
41897	5	1	77	3	1.65	34558.897076	2	66	34962.524876	1	1	480	2	1	30.81	113.2	126	66	44	73	128	187	6.051	9.825	47255.9752935704	1	1652	51.09	218.88	21	36.17	8.132	14.581	10.688	41	413	1.971	1.471	2.38	147.7	3.7	8.85	1.478	25.085	589	255	17.95	8.65	87.4
41898	5	2	54	4	5	36633.782612	2	65	39713.681	1	2	1080	1	2	29.9	96.8	128	72	50	NA	NA	185	NA	NA	30013.0598886843	1	2263	93.55	281.11	13.5	77.87	23.785	28.001	17.018	220	482	2.191	1.435	3.96	163	7.3	6.54	1.173	24.273	1431	375	11.48	10.95	102.1
41899	1	1	35	1	0.71	33862.162614	1	71	36324.339345	1	2	180	2	2	27.5	93	120	60	52	NA	NA	199	NA	NA	19290.4250832489	1	1841	101.13	260.05	31.3	47.08	13.729	17	10.473	579	761	1.514	2.285	5.74	42.9	2.2	5.88	0.946	22.115	625	404	15.59	21.54	123.4
41900	NA	2	1	4	0.47	10413.790786	1	64	11058.177456	NA	NA	NA	2	NA	NA	NA	NA	NA	NA	NA	NA	NA	NA	NA	7347.31685332097	1	1760	48.24	239.59	11.7	69.72	25.324	24.953	13.494	129	348	1.685	0.992	3.2	280.9	5.4	5.28	1.29	12.216	1002	174	11.18	6.04	70.8
41901	1	1	68	4	1.43	6527.944321	2	68	7337.210552	NA	2	180	2	1	25.95	97.1	126	74	NA	NA	NA	NA	NA	NA	NA	2	NA	NA	NA	NA	NA	NA	NA	NA	NA	NA	NA	NA	NA	NA	NA	NA	NA	NA	NA	NA	NA	NA	NA
41902	3	1	36	4	1.14	20009.779834	1	63	21316.039684	1	2	120	2	2	47.54	134.5	124	96	27	NA	NA	123	NA	NA	13187.6867237372	1	1685	86.34	174.81	13.6	71.2	18.078	28.306	15.765	290	232	1.296	1.633	4.11	33.5	0.9	9.94	1.04	26.341	448	245	12.73	14.49	122.7
41903	3	1	33	4	3.22	29476.490103	2	65	30725.694073	NA	2	60	2	2	33.62	108.4	NA	NA	NA	NA	NA	NA	NA	NA	19009.1984163578	1	2363	99.1	334.81	23.8	73.15	19.749	25.331	20.632	196	736	2.435	2.463	2.53	223.7	1.2	6.52	2.157	33.185	1043	359	20.85	14.08	154.9
41904	3	2	70	3	3.71	40014.379516	2	62	42441.243268	1	1	300	1	1	38.48	119.4	156	82	61	NA	NA	149	NA	NA	38127.1812970426	1	1498	57.79	258.83	17.6	27.2	6.854	10.369	6.907	28	490	3.03	1.547	4.91	61.1	6	2.96	2.186	21.762	1245	277	20.07	13.45	87.7
41905	NA	1	5	3	3.77	14017.501237	2	63	14050.857955	NA	NA	NA	2	NA	16.03	52.7	NA	NA	NA	NA	NA	NA	NA	NA	9020.84101483329	1	1860	52.58	290.91	15.8	57.32	19.743	21.394	11.724	109	590	1.512	1.105	4.21	79.1	6.1	5.27	0.61	7.458	1060	261	7.74	9.39	47.1
41906	NA	1	6	1	0.31	13856.974239	2	65	14549.66349	NA	NA	NA	2	NA	22.65	NA	NA	NA	NA	NA	NA	NA	NA	NA	52784.2214017504	1	1370	45.71	176.5	8.6	54.3	19.813	22.158	6.982	128	141	0.779	0.761	3.24	20.2	1.8	2.47	0.497	9.866	494	118	5.14	8.65	50.6
41907	2	2	23	2	0.66	24863.154622	2	61	25463.452641	1	1	60	2	2	31.24	88.4	114	54	38	55	71	120	6.162	NA	NA	5	NA	NA	NA	NA	NA	NA	NA	NA	NA	NA	NA	NA	NA	NA	NA	NA	NA	NA	NA	NA	NA	NA	NA
41908	1	2	55	1	2.56	16965.190773	1	66	16765.477336	2	2	120	1	2	33.64	107.5	174	84	44	NA	NA	192	NA	NA	18432.2274836594	1	1293	52.23	132.44	21.4	66.19	14.066	28.351	19.213	95	179	1.247	0.788	0.79	81.9	0.7	15.63	0.798	10.563	608	287	7.16	6.65	44
41909	1	1	69	1	0.8	6631.396032	1	59	6826.367236	NA	2	240	1	2	36.04	124	130	62	NA	NA	NA	NA	NA	NA	4423.17821613727	1	1938	45.39	294.57	23.6	69.2	16.588	27.169	20.235	142	174	2.403	1.767	0.82	47.4	2	4.44	1.417	20.443	571	268	9.09	4.79	74.9
41910	NA	1	16	1	1.09	8158.587388	1	70	8336.152852	NA	NA	240	2	2	26.07	83.9	106	60	55	75	69	139	4.607	NA	4127.04835139331	1	1053	35.91	197.93	8.4	13.63	3.614	4.49	3.813	68	255	0.901	1.157	1.82	64.9	2.2	1.24	1	14.542	403	158	11.03	7.2	44.1
41911	NA	2	19	2	1.35	12717.171888	2	68	12769.798498	NA	NA	480	2	2	22.55	82.2	124	60	50	55	85	146	5.273	7.827	6322.05008406864	1	1701	25.06	195.69	13.6	95.28	19.093	29.395	40.763	153	1229	1.305	1.261	0.68	29.6	0.6	9.36	0.805	8.704	740	218	11.57	3.86	40.1
41912	5	2	56	4	4.13	34191.530438	2	65	37066.102267	1	2	600	2	2	46.52	128.4	136	88	43	NA	NA	195	NA	NA	20117.9741340916	1	3578	133.49	382.09	22.3	170.99	46.45	71.415	40.118	1126	3116	6.574	8.637	20.27	118.1	4.5	17.29	1.605	85.315	1468	445	20.5	15.56	196.5
41913	NA	1	18	2	5	14927.584099	2	70	15076.614115	NA	NA	300	2	2	23.49	NA	NA	NA	NA	NA	NA	NA	NA	NA	NA	5	NA	NA	NA	NA	NA	NA	NA	NA	NA	NA	NA	NA	NA	NA	NA	NA	NA	NA	NA	NA	NA	NA	NA
41914	2	1	25	3	0.52	43484.07016	2	59	45081.963346	1	1	360	2	2	23.68	91.5	108	68	41	NA	NA	194	NA	NA	25830.8976623756	1	2398	80.36	306.71	10.5	99.2	38.064	39.009	12.706	278	350	1.527	1.339	6.32	22.9	4.3	5.4	0.903	17.451	801	154	11.4	15.22	70.5
41915	5	2	63	3	3.93	53715.249023	2	62	55992.472187	1	1	960	2	2	26.65	97	100	64	85	NA	NA	232	NA	NA	75680.4290216217	1	1609	45.8	158.28	9.8	91.14	44.054	24.409	14.375	202	763	1.325	0.856	1.17	113.7	1.3	5.11	0.977	9.941	1266	201	7.18	5.8	50.4
41916	NA	1	5	3	1.18	14017.501237	2	63	14050.857955	NA	NA	NA	2	NA	16.38	52.5	NA	NA	NA	NA	NA	NA	NA	NA	23367.2908206301	1	3060	118.83	426.22	15.5	102.95	38.54	36.201	20.859	456	877	4.077	2.149	7.78	140.2	16.2	9.08	2.527	24.311	2489	427	13.21	14.67	147.8
41917	NA	1	9	2	1.81	12174.516668	2	61	11925.690562	NA	NA	NA	2	NA	14.48	53	94	46	46	NA	NA	151	NA	NA	30347.194463405	1	2137	69.62	304.77	10.2	72.99	27.129	28.174	10.606	205	582	1.814	1.177	4.99	114.1	6.8	4.16	1.26	17.771	884	202	10.98	10.38	82.2
41918	2	2	53	3	0.9	26740.034591	1	67	26884.012012	1	1	360	2	1	24.18	93.1	154	78	62	NA	NA	166	NA	NA	18164.9769872995	1	1805	44.06	145.48	8.3	117.08	37.995	42.34	27.26	186	402	1.846	1.283	3.49	37.8	1.1	8.11	1.217	14.524	444	178	8.24	8.05	55.6
41919	4	2	53	1	4.09	16965.190773	1	66	16765.477336	1	2	480	2	2	24.88	71	124	80	55	64	98	166	6.439	NA	28356.7929346605	1	1666	61.11	151.06	18	68.52	14.529	30.884	17.59	471	252	1.486	1.571	2.48	57.9	3.6	7.73	1.149	19.033	458	297	12.3	6.85	95.2
41920	NA	2	6	3	0.7	26964.221273	1	69	28940.679469	NA	NA	NA	2	NA	14.88	51.1	NA	NA	55	NA	NA	214	NA	NA	16829.4279247262	1	1295	72.23	121.55	15.4	58.19	26.849	21.113	5.566	176	580	1.926	1.409	6.23	10.7	5.8	2.12	1.324	17.056	1343	225	16.39	15.56	90.2
41921	1	1	60	2	0	4510.010941	1	73	4993.354504	1	2	120	2	1	27.65	104.7	166	96	42	NA	NA	313	NA	NA	9272.45597714109	1	920	43.15	121.69	8.4	21.46	8.585	6.658	3.659	116	324	1.108	1.04	1.49	57.4	3.4	1.4	0.73	14.971	454	176	5.39	4.41	43.8
41922	5	2	33	3	5	75863.061661	2	63	75893.637085	1	2	600	2	2	23.34	77.6	108	68	67	79	89	172	5.218	4.663	43485.2572351876	1	2240	51.28	410.18	15.3	46.71	9.77	18.697	15.089	225	553	1.407	0.848	2.67	28.9	6.9	5.67	1.371	13.99	676	262	15.72	5.9	101.2
41923	5	2	60	3	3.92	55310.086103	1	63	57654.921351	2	2	960	2	1	25.77	95.5	116	60	73	84	134	224	5.495	5.829	51794.4214106878	1	1888	71.74	204.26	22.1	92.23	32.92	34.362	16.823	233	4418	2.717	1.761	22.63	45.6	1.4	5.13	4.783	23.322	819	299	23.09	9.35	144.3
41924	4	1	35	4	2.45	19669.852005	2	68	20701.418504	1	1	180	2	2	21.13	82.8	116	60	NA	NA	NA	NA	NA	NA	12807.4363725569	1	4191	157.26	298.41	23	215.96	48.786	89.997	65.272	347	329	3.176	3.053	9.45	62.9	8.5	31.51	1.773	53.447	1203	591	23.3	19.92	226.5
41925	NA	1	17	3	5	75534.086779	1	69	76229.979933	NA	NA	480	2	2	20	74.4	86	50	45	NA	NA	205	NA	NA	37118.3735788405	1	4032	184.1	440.8	19.5	171.8	66.004	58.829	30.391	1368	2129	4.863	2.267	9.98	146.4	6.6	27.67	4.172	43.272	2146	364	31.71	22.34	388.9
41926	3	1	49	3	5	75479.639785	1	70	78103.146596	1	1	240	2	2	28.44	101.6	124	80	33	NA	NA	204	NA	NA	72282.063937709	1	2173	91.16	288.26	12.9	74.5	22.129	24.037	22.195	217	1629	2.118	2.112	2.82	32.9	3.9	6.37	2.181	23.063	567	223	8.77	8.38	155.9
41927	4	1	38	3	3.57	67534.55269	2	62	68070.914505	1	2	180	2	2	19.24	76	104	70	93	54	92	196	6.495	4.663	65570.3822897959	1	3878	150.1	489.11	11.8	123.96	33	45.392	31.158	866	877	5.418	7.401	19.22	216.9	19.1	23.23	3.961	88.738	881	404	27.61	16.92	291.5
41928	NA	2	2	4	NA	10228.346524	2	64	10861.258236	NA	NA	NA	2	NA	19.15	45	NA	NA	NA	NA	NA	NA	NA	NA	7216.47902677987	1	1802	60.42	252.23	11.5	63.62	23.464	21.511	11.143	148	553	2.092	1.506	4.99	224.2	7.8	8.5	1.633	20.711	1154	193	16.48	8.71	101.8
41929	4	2	44	4	5	25458.248274	2	68	27598.590118	1	1	480	2	1	40.25	106.2	106	60	38	NA	NA	167	NA	NA	57052.1278825936	1	1787	98.46	180.18	8.3	77.86	21.542	30.32	19.32	873	4585	4.09	2.428	24.8	40.9	1.2	5.37	1.177	39.407	329	238	21.92	9.81	159.9
41930	NA	1	12	1	1.48	12845.665778	2	71	13125.241946	NA	NA	420	2	NA	15.14	61.9	98	42	49	70	74	137	5.662	NA	NA	2	NA	NA	NA	NA	NA	NA	NA	NA	NA	NA	NA	NA	NA	NA	NA	NA	NA	NA	NA	NA	NA	NA	NA
41931	NA	1	15	3	1.1	29238.962305	1	67	29938.610719	NA	NA	480	2	NA	22.18	72.8	112	62	42	79	98	156	5.384	4.885	50973.444157918	1	1321	75.13	156.53	5.8	44.8	14.174	19.224	7.156	179	485	1.605	1.568	3.33	13.1	3.2	1.47	0.842	23.853	596	166	9.85	8.38	77.3
41932	NA	2	0	1	1.45	3520.45772	1	65	3743.27575	NA	NA	NA	NA	NA	NA	NA	NA	NA	NA	NA	NA	NA	NA	NA	6519.64861348922	4	NA	NA	NA	NA	NA	NA	NA	NA	NA	NA	NA	NA	NA	NA	NA	NA	NA	NA	NA	NA	NA	NA	NA
41933	4	2	50	1	NA	12409.395626	2	72	0	NA	1	180	2	2	NA	NA	NA	NA	NA	NA	NA	NA	NA	NA	NA	NA	NA	NA	NA	NA	NA	NA	NA	NA	NA	NA	NA	NA	NA	NA	NA	NA	NA	NA	NA	NA	NA	NA	NA
41934	4	1	41	4	0.88	26760.033575	1	61	26357.252529	NA	1	720	2	2	24.52	93.1	128	80	68	237	60	175	4.94	NA	19919.1255691975	1	2206	76.48	142.53	0.1	60.38	21.045	25.444	6.946	797	293	2.237	2.134	4.05	2.1	3.8	2.22	0.504	28.653	348	264	5.8	7.31	106.9
41935	NA	2	9	3	2.83	55587.799685	2	60	56057.133725	NA	NA	NA	2	NA	18.93	70.3	96	78	42	NA	NA	149	NA	NA	47330.1255204305	1	2475	69.46	320.81	8.9	102	32.368	39.047	21.526	209	670	1.459	1.081	3.53	20.2	4.8	6.06	0.96	17.565	672	190	7.43	7.26	77.2
41936	NA	1	16	1	NA	10917.039603	2	74	11672.30337	NA	NA	60	2	2	29.36	92.7	104	40	39	81	97	152	4.441	4.663	21893.8724355976	1	2952	105.27	369.44	15.6	117.9	37.581	45.46	23.758	498	527	3.445	3.51	9.5	118.4	12.2	8.47	2.593	45.689	1258	249	27.77	23	137.1
41937	NA	2	0	3	1.99	20775.327847	2	73	21440.451509	NA	NA	NA	NA	NA	NA	NA	NA	NA	NA	NA	NA	NA	NA	NA	35047.1561580804	4	NA	NA	NA	NA	NA	NA	NA	NA	NA	NA	NA	NA	NA	NA	NA	NA	NA	NA	NA	NA	NA	NA	NA
41938	NA	1	11	5	5	9325.392737	1	70	9043.159279	NA	NA	NA	2	NA	25.97	90.5	102	58	52	NA	NA	171	NA	NA	5649.74278984684	1	1940	61.28	272.43	12.9	69.08	25.246	30.318	10.355	139	999	2.674	3.144	9.63	23.8	7.3	2.55	2.196	26.501	1390	188	19.99	13.72	82
41939	NA	2	2	4	4.36	9739.006873	1	64	10341.639126	NA	NA	NA	2	NA	15.32	49.4	NA	NA	NA	NA	NA	NA	NA	NA	6871.23169652119	1	1552	63.84	230.95	12.6	43.62	13.944	13.36	11.182	470	844	1.99	1.463	4.81	241.5	7.4	7.66	1.424	11.323	1741	220	8.95	7.34	82.2
41940	NA	2	10	2	2.42	8202.632247	2	62	8037.954218	NA	NA	NA	2	NA	21.76	76	114	38	38	NA	NA	134	NA	NA	4101.97636546527	1	1952	106.65	282.14	19.9	47.66	13.929	16.556	11.98	202	1320	2.376	2.586	4.8	89.7	3.4	9.88	2.051	31.385	782	376	19.57	6.58	190.6
41941	NA	1	13	1	4.6	9828.117289	1	70	10042.018805	NA	NA	660	2	NA	21.29	74.5	116	64	35	NA	NA	162	NA	NA	18256.2089193393	1	2900	55.13	562.81	29.7	58.33	14.542	24.429	15.545	58	429	1.765	2.929	2.19	106.2	2	4.31	1.75	25.802	1131	446	21.4	8.59	86.3
41942	4	2	44	3	3.77	74400.220076	2	63	75823.550281	2	1	180	2	2	23.66	90	108	74	69	NA	NA	210	NA	NA	51232.4219069283	1	424	22.8	54.91	3.9	14.95	4.666	6.646	1.406	49	22	0.652	0.449	1.58	16.2	0.1	1.38	0.377	6.844	145	68	5.69	4.32	20.9
41943	NA	1	8	3	3.23	56201.103313	2	65	57863.836241	NA	NA	NA	2	NA	28.67	98.1	110	62	41	NA	NA	140	NA	NA	33648.6661451462	1	1789	54.42	240.5	6.6	68.83	32.611	22.444	6.89	145	309	1.244	0.55	2.54	0.7	2.7	1.56	0.783	12.789	696	149	8.01	7.12	63.2
41944	2	2	39	3	0	74230.48805	1	67	74260.405491	1	1	300	2	2	27.86	94.5	122	64	34	NA	NA	204	NA	NA	121880.264379925	1	1019	42.63	142.85	4.9	32.09	12.807	9.611	5.946	288	274	1.156	0.853	0.88	21	1	3.52	0.587	13.47	277	97	6.78	3.03	84.3
41945	NA	1	1	4	NA	7513.328915	2	64	7464.583413	NA	NA	NA	2	NA	NA	NA	NA	NA	NA	NA	NA	NA	NA	NA	6969.06474523982	1	1364	56.14	220.76	9.1	31.02	6.642	12.18	9.589	130	214	1.306	1.794	2.2	581.9	1.4	3.46	1.447	25.9	757	197	9.18	7.54	73.4
41946	3	2	65	4	1.83	10410.691387	2	64	10981.486525	1	1	15	2	1	32.26	106.5	118	78	42	129	107	175	6.717	11.102	7557.97175932202	1	1094	31.26	145.35	9.5	44.53	13.643	19.077	8.351	146	143	1.047	0.579	2.32	50.1	2.6	2.21	1.107	10.681	353	106	13.22	5.68	49.2
41947	3	1	31	3	0.73	22461.871393	1	61	23443.193813	1	1	300	2	1	25.28	91.5	126	82	60	96	86	165	5.44	4.33	13432.3950271472	1	840	23.66	129.6	7.7	27.15	13.978	8.204	2.471	80	335	2.218	0.718	2.72	14.5	3	1.23	0.869	9.426	590	121	4.67	4.28	21.9
41948	3	1	27	3	0.62	48640.601973	2	62	49325.457761	NA	2	360	2	2	38.15	128.4	NA	NA	25	237	128	200	8.66	NA	NA	5	NA	NA	NA	NA	NA	NA	NA	NA	NA	NA	NA	NA	NA	NA	NA	NA	NA	NA	NA	NA	NA	NA	NA
41949	NA	2	18	1	2.26	7189.140669	2	66	7434.126407	NA	NA	300	2	2	26.31	93.8	104	70	60	83	106	183	4.996	8.882	4196.01567510977	1	2323	100.09	186.56	22.9	133.5	44.019	50.337	29.851	560	666	2.121	1.708	6.49	38.8	5.8	9.65	1.157	14.223	1254	326	13.74	15.84	119.1
41950	NA	2	5	3	0.93	15191.684981	1	61	15458.243627	NA	NA	NA	2	NA	21.99	70.7	NA	NA	NA	NA	NA	NA	NA	NA	9924.40166816325	1	1082	44.79	149.02	7.2	36.23	14.563	12.32	5.729	104	384	1.418	1.347	3.86	181.5	6.2	2.12	1.238	12.599	748	150	7.18	6.73	50.6
41951	NA	1	19	1	NA	15315.72614	1	66	15929.837359	NA	NA	180	2	2	22.84	77.8	112	60	NA	NA	NA	NA	NA	NA	7886.51673951149	1	2369	106.09	259.22	15	99.72	36.958	42.664	11.958	228	163	1.715	1.466	7.59	34.9	4.2	4.67	1.985	31.11	904	214	20.37	15.6	159.9
41952	5	2	71	3	5	27789.502896	1	70	27834.934193	2	1	360	2	2	34.22	102.1	NA	NA	74	105	136	231	5.607	NA	21247.0979483301	1	2260	92.56	207.22	10.4	117.53	44.741	43.299	20.145	293	655	2.348	1.704	5.06	20.1	3.6	5.2	1.956	31.449	744	218	23.27	10.14	117.8
41953	4	2	80	3	5	46567.136586	2	65	53823.292152	NA	2	120	2	2	32.25	NA	154	74	NA	NA	NA	NA	NA	NA	41084.6583047688	1	1296	49.3	190.15	11.4	38.46	14.712	12.682	7.071	159	504	2.88	2.067	6.11	87.6	3.3	12.88	2.189	26.024	904	215	22.18	17.08	73.7
41954	NA	1	9	4	5	11119.713236	1	64	12108.627375	NA	NA	NA	2	NA	19.25	62	112	50	NA	NA	NA	NA	NA	NA	59822.1870846779	1	2242	60.66	327.25	9.4	77.95	33.045	27.109	10.797	189	381	1.243	1.129	2.72	159.3	1.5	6.6	0.9	14.133	1296	212	8.83	10.53	85.5
41955	NA	1	17	1	1.41	14271.523334	2	70	14582.13221	NA	NA	300	2	2	17.96	69.1	116	58	59	NA	NA	192	NA	NA	27351.8715479342	1	2472	169.24	313.4	33.2	61.07	21.41	18.007	14.911	1193	642	3.581	1.581	8.92	7.1	13	3.64	1.526	19.852	1983	496	21.22	24.23	219.9
41956	NA	2	1	4	5	9811.734932	1	65	10615.801219	NA	NA	NA	2	NA	NA	NA	NA	NA	NA	NA	NA	NA	NA	NA	6154.046843073	1	1401	50.47	181.21	11.2	54.99	23.152	21.251	6.56	107	478	1.922	0.487	3.98	31.6	7.1	1.98	1.054	8.238	1178	156	7.58	6.95	77.3
41957	NA	1	7	2	1.79	15231.534971	2	65	16795.202914	NA	NA	NA	2	NA	17.14	61.3	NA	NA	66	NA	NA	174	NA	NA	9742.3106410458	1	2256	98.58	239.55	9.2	101.68	47.941	33.737	11.279	626	727	2.54	1.56	6.24	2.6	5.9	3.71	1.817	20.704	1458	228	14.54	13.42	131.8
41958	3	1	26	1	NA	23728.628694	1	64	24323.073021	1	2	120	2	2	24.54	85.2	120	58	61	71	100	175	5.384	3.497	12917.0255086987	1	3944	122.47	601.31	23	120.71	35.555	47.542	27.378	256	125	2.097	2.249	5.78	20.3	0.5	9.27	2.86	38.071	996	275	28.01	18.46	179
41959	NA	1	16	4	1.46	13907.697285	1	73	13972.778108	NA	NA	360	2	2	30.73	106.5	104	42	49	42	74	131	6.273	NA	6190.6403497995	1	1044	30.16	156.93	3.7	32.93	13.881	11.361	4.648	88	108	0.354	0.44	2.17	4.3	0.2	1.87	0.303	4.964	443	85	3.53	5.5	35.7
41960	3	2	80	3	5	27095.948554	2	62	33018.735003	1	2	120	2	2	25.8	102.5	164	68	54	NA	NA	188	NA	NA	44628.7140605742	1	1132	42.41	131.08	7.9	22.54	8.799	7.695	4.384	53	378	0.846	0.681	1.98	16.4	0.3	2.86	0.736	9.41	525	127	8.88	5.96	46.4
41961	3	1	46	3	4.72	115338.89565	2	66	117384.329161	1	2	360	1	2	30.45	107.5	130	74	36	NA	NA	147	NA	NA	69661.4021693679	1	4167	161.58	383	44.4	226.09	80.889	84.536	42.556	833	1357	4.2	3.862	8.72	49.3	3.1	20.4	2.136	34.075	2198	680	27.5	31.71	175.3
41962	3	1	48	3	5	90414.494842	1	63	90397.298652	1	2	240	2	1	29.51	106.3	126	74	43	196	106	188	6.217	6.717	53646.0243154299	1	3479	108.06	393.78	21.8	136.91	50.896	50.512	24.334	680	815	3.4	1.859	5.67	17.1	3	8.77	2.348	24.391	1648	370	14.25	13.51	184
41963	2	1	66	1	0.06	8372.136628	1	66	8668.614011	1	1	180	2	1	24.84	91.5	NA	NA	54	40	78	140	6.717	NA	12906.2772119121	1	2832	97.9	410.82	26.9	97.37	37.893	33.79	16.267	257	1051	3.622	3.101	7.43	223.7	17.4	6.9	2.124	23.813	1827	430	16.36	12.84	108.9
41964	4	1	42	3	1.96	36256.385771	1	69	36842.039433	1	1	660	2	2	36.47	122	126	80	34	162	163	229	5.218	3.886	21863.8053650403	1	1983	75.29	223.33	7.2	88.8	31.91	32.498	17.113	404	498	2.157	1.121	4.89	12.1	7.3	4.62	1.275	18.312	1098	177	10.61	9.77	99.6
41965	3	2	37	5	2.17	55981.77362	1	70	57266.120705	NA	2	300	2	2	26.08	90.7	NA	NA	77	NA	NA	185	NA	NA	32812.1313639139	1	1431	103.85	177.52	12.8	35.02	9.889	12.253	8.351	294	469	2.05	3.916	12.55	58.4	4.3	3.63	1.645	37.801	366	280	17.31	49.7	154.9
41966	3	1	62	5	2.05	38694.448994	2	69	38472.013425	2	1	120	2	1	21.36	87.1	152	72	47	NA	NA	172	NA	NA	59797.9826023502	1	760	42.8	86.54	3.7	26.28	8.188	9.979	4.889	85	211	0.739	0.988	0.93	31.6	1	2.16	1.705	11.267	210	95	6.99	4.4	59.7
41967	NA	1	2	3	1.27	8602.202745	2	70	8567.544344	NA	NA	NA	2	NA	16.28	52	NA	NA	NA	NA	NA	NA	NA	NA	NA	2	NA	NA	NA	NA	NA	NA	NA	NA	NA	NA	NA	NA	NA	NA	NA	NA	NA	NA	NA	NA	NA	NA	NA
41968	2	1	26	3	0.77	37500.910108	2	59	37309.025459	1	1	240	2	2	19.88	70.9	124	60	34	534	NA	194	6.384	9.492	21999.3699515933	1	2568	95.45	259.19	8	128.35	42.037	53.905	21.812	239	280	2.102	1.63	7.07	7	4.9	5.26	2.499	25.478	1045	198	15.45	13.13	134.3
41969	3	2	61	3	2.71	54625.676973	2	62	56696.243359	2	2	180	2	1	32.58	99.2	120	70	57	190	115	210	5.773	8.604	67996.7705494882	1	2023	61.76	299.5	24.1	67.22	22.063	22.615	14.568	214	991	3.274	3.283	8.34	176.9	4.7	26	2.768	42.812	1876	318	31.14	24.07	110.9
41970	NA	1	0	2	NA	5878.367918	2	61	5819.128047	NA	NA	NA	NA	NA	NA	NA	NA	NA	NA	NA	NA	NA	NA	NA	3143.62466649744	1	942	26.62	151.46	5.2	26.08	11.417	8.685	4.702	41	666	1.041	0.7	1.61	372.8	3.7	8.74	0.834	10.776	638	120	17.1	6.77	30.8
41971	3	1	66	4	0.88	6564.940098	1	67	6551.494076	2	1	240	3	1	19.93	76.7	104	26	52	NA	NA	127	NA	NA	5939.2527642461	1	1330	72.78	170.98	27.5	40.48	8.448	15.753	11.743	117	420	0.878	1.833	1.23	47.4	0.8	4.99	1.147	28.168	340	262	10.77	6.71	84.4
41972	4	2	26	3	1.18	86019.945309	2	63	87947.998413	NA	1	480	2	2	36.47	113.2	108	68	36	NA	NA	169	NA	NA	NA	5	NA	NA	NA	NA	NA	NA	NA	NA	NA	NA	NA	NA	NA	NA	NA	NA	NA	NA	NA	NA	NA	NA	NA
41973	4	1	71	3	2.35	30052.773793	1	60	29781.655062	1	1	420	1	1	32.71	120	126	74	40	NA	NA	152	NA	NA	28178.8450428774	1	2680	115.86	210.29	22.1	155.54	60.979	43.515	36.292	297	1049	3.262	2.353	11.44	19.7	6.3	8.07	2.135	27.776	2017	384	22.62	32.37	121.5
41974	NA	1	7	1	1.65	11726.525677	2	70	11794.879046	NA	NA	NA	2	NA	15.39	52.5	NA	NA	107	NA	NA	222	NA	NA	6841.79740060829	1	1676	97.36	155.7	10	72.81	24.129	32.779	9.996	677	397	1.733	2.279	3.67	165.9	16.7	6.02	1.766	14.757	479	260	12.22	7.23	174.7
41975	NA	2	2	3	1.4	8389.606077	2	64	8734.862271	NA	NA	NA	2	NA	16.46	47.5	NA	NA	NA	NA	NA	NA	NA	NA	6960.41816488052	1	1212	33.44	174.97	9.9	43.61	16.419	16.797	6.85	68	234	1.029	0.857	2.17	23.6	2.2	3.34	1.001	10.733	370	105	8.79	5.22	53.2
41976	NA	2	0	1	1.77	4865.544492	2	67	5492.908423	NA	NA	NA	NA	NA	NA	NA	NA	NA	NA	NA	NA	NA	NA	NA	4410.59818580618	4	NA	NA	NA	NA	NA	NA	NA	NA	NA	NA	NA	NA	NA	NA	NA	NA	NA	NA	NA	NA	NA	NA	NA
41977	NA	1	11	4	0.83	5471.797286	1	68	5687.6882	NA	NA	NA	2	NA	26.36	79.5	114	60	44	NA	NA	151	NA	NA	NA	5	NA	NA	NA	NA	NA	NA	NA	NA	NA	NA	NA	NA	NA	NA	NA	NA	NA	NA	NA	NA	NA	NA	NA
41978	NA	2	1	3	1.18	9175.043661	2	72	9453.639427	NA	NA	NA	2	NA	NA	NA	NA	NA	NA	NA	NA	NA	NA	NA	7533.1792935515	1	1544	51.1	201.49	12.9	61.54	23.586	20.594	12.869	107	1058	1.73	1.521	1.69	128.7	5.6	6.27	1.756	16.758	835	186	17.75	8.02	89.4
41979	NA	1	6	1	0.71	11934.922706	1	71	12015.290142	NA	NA	NA	2	NA	14.08	50.6	NA	NA	61	NA	NA	124	NA	NA	6969.65017958099	1	909	29.25	116.92	4.9	37.58	12.289	14.877	5.99	374	159	0.693	0.493	1.68	74	1.4	3.12	0.346	3.603	181	82	4.88	3.01	44.8
41980	NA	2	8	3	2.97	42095.764045	2	63	0	NA	NA	NA	2	NA	NA	NA	NA	NA	NA	NA	NA	NA	NA	NA	NA	NA	NA	NA	NA	NA	NA	NA	NA	NA	NA	NA	NA	NA	NA	NA	NA	NA	NA	NA	NA	NA	NA	NA	NA
41981	5	2	55	1	5	11163.525083	1	65	11032.108585	2	2	720	2	1	48.47	129	108	74	50	219	142	236	6.384	7.383	6128.55139500968	1	3177	137.37	326.46	24.5	149.72	40.343	65.452	31.775	692	479	3.107	2.44	7.51	21.8	6.7	10.68	2.47	35.253	1289	367	21.5	17.72	230.9
41982	3	2	34	3	NA	71629.565502	2	62	72640.649711	2	2	120	2	2	33.48	101.2	104	54	NA	NA	NA	NA	NA	NA	119221.832051256	1	1985	59.08	236.3	22.5	97.18	32.582	25.321	31.109	364	1404	1.597	1.897	3.21	92.2	3	30.33	1.12	15.859	850	300	11.77	10.81	106.2
41983	3	2	71	3	1.02	22871.774051	1	59	22232.711155	NA	2	180	2	2	23.48	84.8	200	0	82	58	156	250	4.94	NA	19972.8034256385	1	893	42.24	111.4	4.5	31.35	13.294	8.769	6.124	120	302	1.089	0.631	3.84	48.8	4.8	2.52	0.56	11.863	533	106	5.44	5.16	71.1
41984	4	2	78	2	0.8	14469.384855	1	72	15181.783344	NA	2	360	2	1	34.91	107.7	132	76	53	191	64	155	5.44	NA	13050.586152249	1	254	10.72	30.95	0.9	10.1	4.923	2.837	1.343	25	120	0.472	0.143	1	1.7	2.5	0.94	0.25	1.861	508	86	1.17	1.33	16.3
41985	NA	1	16	1	0.63	12391.793441	2	70	12661.491422	NA	NA	900	2	2	21.81	74.5	102	54	54	73	46	115	5.495	4.385	7146.47741622399	1	3899	88.62	523.77	30.6	169.86	42.61	53.548	60.814	257	314	1.717	1.756	2.9	34.3	0.8	14.51	1.822	22.092	1228	461	18.22	12.94	118
41986	NA	1	5	3	1.26	14206.39694	2	59	14300.25405	NA	NA	NA	2	NA	17.84	62.2	NA	NA	NA	NA	NA	NA	NA	NA	11395.2281059414	1	2064	98.08	196.74	13.1	98.35	26.512	37.729	27.273	232	670	2.547	1.823	4.2	33	6.9	7.34	1.089	20.905	1273	336	11.97	11.24	99.1
41987	NA	1	9	1	1.36	13768.911467	1	66	15182.426619	NA	NA	NA	2	NA	20.24	70.5	106	46	55	NA	NA	147	NA	NA	NA	2	NA	NA	NA	NA	NA	NA	NA	NA	NA	NA	NA	NA	NA	NA	NA	NA	NA	NA	NA	NA	NA	NA	NA
41988	2	2	52	3	0.97	27318.065637	2	64	28522.4519	1	1	180	2	2	23.95	77.7	132	72	50	149	140	220	5.273	5.718	50429.2183418234	1	1290	86.15	104.78	5.5	56.83	22.966	20.221	8.181	235	121	2.361	1.301	3.03	7.1	0.4	3.63	1.07	26.357	341	207	9.78	11.73	120.9
41989	NA	1	13	4	0.87	14389.441495	1	68	14580.174024	NA	NA	NA	2	NA	17.59	65.5	NA	NA	62	NA	NA	199	NA	NA	31829.4764628156	1	1561	50.21	235.32	14.4	49.16	16.562	19.158	10.809	39	707	1.855	1.009	3.92	19.8	6.9	5.17	1.617	13.376	958	218	12.09	8.47	60.7
41990	1	1	45	1	1.99	28374.259294	2	65	30429.893211	1	1	240	2	2	37.86	109.7	136	74	35	199	131	206	6.106	6.273	16735.4950307191	1	5075	115.49	524.38	57.1	116.59	20.633	49.995	38.332	504	228	2.896	4.825	2.67	44.9	2	14.8	1.981	53.994	891	1051	17.59	14.31	116.2
41991	1	1	66	1	0.35	7384.252394	2	66	8175.632041	1	1	60	2	2	27.24	99	146	72	38	189	128	204	7.494	18.374	13826.663616261	1	1734	144.22	190.75	17	42.58	12.876	15.459	7.208	360	252	2.391	2.239	7.32	59	2.6	8.25	1.918	36.975	697	358	22.79	26.45	235.9
41992	NA	2	2	1	2.66	8686.674941	1	69	9348.97287	NA	NA	NA	2	NA	17.26	NA	NA	NA	NA	NA	NA	NA	NA	NA	14112.1410224117	1	1121	30.71	177.54	12.4	35.99	9.33	14.675	8.472	220	384	1.206	1.171	1.56	123.4	2.9	4.24	0.973	8.03	544	180	5.71	3.45	44
41993	5	2	59	3	5	89748.145182	2	62	89463.092114	1	1	240	2	2	19.67	73.2	146	78	67	61	165	244	5.662	7.272	158175.525076495	1	2182	66.68	194.76	16.9	130.74	31.079	56.703	33.249	154	391	1.284	1.833	0.73	192.4	0.4	17.77	1.319	22.869	463	438	10.85	10.76	263.1
41994	NA	1	17	3	4.26	63072.54022	2	61	63322.618436	NA	NA	480	2	2	33.13	106.7	122	76	40	117	70	133	5.495	6.273	38791.1378853887	1	930	48.31	125.91	2.7	25.74	10.196	8.847	4.144	125	86	0.604	0.99	0.74	1	0.6	0.61	0.886	15.989	532	142	5.56	3.98	75.9
41995	NA	2	5	3	1.41	13907.625521	2	62	15667.275981	NA	NA	NA	2	NA	24.66	74.1	NA	NA	NA	NA	NA	NA	NA	NA	12484.5462869404	1	1474	50.7	199.77	8.7	54.92	22.816	16.917	11.045	74	650	2.267	1.486	4.98	20.7	8.7	4.59	1.202	11.352	1358	256	13.66	9.99	67.1
41996	NA	1	2	5	3.3	32124.726407	2	67	35184.715008	NA	NA	NA	2	NA	14.95	44	NA	NA	NA	NA	NA	NA	NA	NA	78155.8962205561	1	1067	38.3	151.39	8.3	36.63	15.87	11.163	5.521	108	830	1.903	1.413	5.09	79.8	10.5	3.14	1.138	10.323	1151	200	12.05	8.87	49
41997	NA	1	12	1	1.81	15459.306247	2	66	15930.592803	NA	NA	720	2	NA	37.87	109.8	112	64	36	135	83	146	5.273	7.161	8991.64386715801	1	1046	45.99	95.45	5.7	54.68	13.561	22.269	13.155	472	155	0.903	0.775	1.6	15.5	2.1	4.82	0.755	10.118	230	106	5.44	4.19	76.1
41998	3	1	20	4	1.24	24763.184319	1	63	25387.390103	1	1	720	2	2	24.84	82.4	118	60	38	174	70	143	5.718	5.773	15706.5267458183	1	4381	205.79	426.19	13.4	181.63	66.857	70.741	26.14	817	411	2.767	3.404	14.85	128.6	2.7	9.5	2.181	49.343	1428	434	28.44	36.7	231.1
41999	NA	1	3	3	1.42	13578.13062	2	60	13523.424133	NA	NA	NA	2	NA	16.75	50	NA	NA	NA	NA	NA	NA	NA	NA	10776.2073477938	1	1251	46.35	158.12	3.2	48.58	19.383	17.862	7.066	110	336	1.507	0.491	3.4	28.4	5.1	2.36	1.14	10.378	821	116	5.79	5.53	74
42000	5	1	51	3	5	87400.23098	1	68	89129.788017	2	1	120	2	1	22.48	86	120	80	58	190	131	227	5.273	NA	60223.1745577636	1	1553	49.72	176.06	11.5	73	18.666	18.735	29.906	102	340	1.887	0.905	0.73	619.9	0.5	7.71	0.955	19.955	893	226	8.42	5.86	50.1
42001	3	1	22	3	3.69	90560.161465	2	62	91835.2413	1	2	240	2	2	25.62	96.7	130	60	34	208	93	169	5.995	5.273	52619.4190260427	1	2477	120.07	172.03	4.4	99.98	41.821	41.239	8.958	352	187	1.829	2.047	8.96	44.5	2	2.43	1.259	34.497	925	236	15.61	20.95	129.7
42002	5	1	52	4	5	20345.89528	1	63	21422.074519	1	2	300	2	1	31.25	110.2	NA	NA	66	143	167	262	5.551	3.941	11627.0315655908	1	1634	54.07	166.08	7.2	69.09	15.28	24.493	25.064	275	137	1.017	1.025	2.11	13.1	0.9	7.09	1.105	14.804	471	148	10.31	6.48	89.9
42003	1	1	68	1	0.33	8605.549653	1	66	8925.327539	1	2	360	2	1	25.31	94.4	160	82	36	NA	NA	213	NA	NA	15094.5518252077	1	1198	43.32	172.53	9.5	38.4	15.095	13.281	6.246	270	887	2.135	0.768	3.88	196.3	6.5	5.3	1.232	10.774	1098	176	7.37	4.84	66
42004	3	1	52	1	5	15232.987003	1	71	16759.554881	1	2	240	2	1	33.05	106	136	74	25	1297	NA	236	7.05	6.328	9217.23403638662	1	6052	224.24	528.14	48.3	303.4	95.422	121.516	66.208	595	774	3.707	4.728	7.93	308.7	6.7	29.23	2.183	46.155	3743	799	27.44	35.07	223.9
42005	4	1	80	3	4.9	20894.839732	1	67	22183.990399	1	1	720	2	1	29.44	NA	118	46	77	NA	NA	174	NA	NA	26605.6376166129	1	868	44.74	110.33	4.9	26.86	7.457	11.333	5.894	94	403	1.547	1.175	1.03	0.9	1.3	1.58	1.704	17.592	349	141	10.58	5.37	73
42006	NA	1	9	1	1.41	11211.150024	2	70	10982.013469	NA	NA	NA	2	NA	22.44	72.9	114	38	45	NA	NA	169	NA	NA	31679.6563732333	1	1066	59.16	137.97	13.3	32.03	10.021	10.065	8.313	155	518	1.747	1.394	4.36	17	6.1	1.82	1.227	19.596	775	214	15.91	10.58	68.5
42007	NA	1	2	3	0.65	8677.78046	2	61	8642.817555	NA	NA	NA	2	NA	15.13	47.2	NA	NA	NA	NA	NA	NA	NA	NA	14127.7890705209	1	1832	67.52	202.72	7.5	85.59	44.065	26.131	9.071	393	817	1.413	1.22	2.42	184.8	1.8	4.39	1.344	14.753	1250	194	10.87	7.47	104.6
42008	NA	1	1	4	1.56	7120.585638	2	68	7208.011214	NA	NA	NA	2	NA	NA	NA	NA	NA	NA	NA	NA	NA	NA	NA	8897.97289751734	1	544	18.14	70.41	2.4	21.28	4.525	6.656	8.343	73	126	0.537	0.491	1.25	29.8	1.4	2.34	0.419	6.907	188	56	4.03	3.41	22.5
42009	3	2	38	3	0.57	30711.436339	2	59	30723.814105	1	1	120	2	1	31.84	106.3	144	104	110	66	88	211	5.607	7.549	18116.381880911	1	1767	63.88	202.17	16.2	79.53	24.594	36.569	12.177	129	467	1.55	1.804	4.67	29.3	1.3	6.87	1.159	19.197	443	198	16.45	11.39	71.3
42010	2	1	24	1	1.43	24677.025441	2	64	24631.036365	1	2	360	2	2	23.47	84.2	122	62	55	NA	NA	230	NA	NA	NA	5	NA	NA	NA	NA	NA	NA	NA	NA	NA	NA	NA	NA	NA	NA	NA	NA	NA	NA	NA	NA	NA	NA	NA
42011	NA	1	12	4	0.44	15230.161533	1	59	15125.008791	NA	NA	420	2	NA	28.04	84.8	116	50	37	93	55	111	4.996	5.607	9378.80148167032	1	862	45.89	121.78	7	21.22	6.038	8.612	3.978	102	19	0.672	0.502	2.77	53.9	0.3	2.8	0.69	7.536	186	104	7.98	10.28	56.3
42012	NA	2	11	5	3.41	8599.636344	2	68	0	NA	NA	NA	2	NA	NA	NA	NA	NA	NA	NA	NA	NA	NA	NA	NA	NA	NA	NA	NA	NA	NA	NA	NA	NA	NA	NA	NA	NA	NA	NA	NA	NA	NA	NA	NA	NA	NA	NA	NA
42013	NA	2	0	1	4.71	4275.102652	1	73	4467.499919	NA	NA	NA	NA	NA	NA	NA	NA	NA	NA	NA	NA	NA	NA	NA	6743.62732154778	1	649	13.36	94.23	0.6	23.91	10.002	7.504	5.836	0	530	1.027	0.448	1.33	138.2	6.9	8.15	0.956	13.551	719	127	19.09	4.75	11.9
42014	4	1	50	3	1.46	24097.169631	1	68	0	NA	1	60	2	1	NA	NA	NA	NA	NA	NA	NA	NA	NA	NA	NA	NA	NA	NA	NA	NA	NA	NA	NA	NA	NA	NA	NA	NA	NA	NA	NA	NA	NA	NA	NA	NA	NA	NA	NA
42015	4	2	79	3	3.75	25765.362369	2	60	25045.449386	2	2	120	2	1	20.31	79	128	30	55	NA	NA	160	NA	NA	24291.2875710016	1	1550	34.22	295	30	34.1	12.089	10.095	7.995	73	508	1.098	1.728	1.33	138.4	0.3	5.18	0.895	10.351	390	261	8.96	6.55	45.1
42016	5	1	24	3	2.64	81508.468823	1	73	82416.960442	1	2	480	2	2	25.61	94.2	108	58	44	NA	NA	207	NA	NA	79389.437363119	1	3170	149.19	296.26	20.8	146.22	41.194	50.57	41.461	648	673	2.755	2.504	5.2	11.5	7.7	10.45	1.3	36.564	1264	471	16.59	19.76	161.1
42017	NA	2	5	5	0.58	16068.491106	1	67	15576.327638	NA	NA	NA	2	NA	13.54	46.4	NA	NA	NA	NA	NA	NA	NA	NA	NA	5	NA	NA	NA	NA	NA	NA	NA	NA	NA	NA	NA	NA	NA	NA	NA	NA	NA	NA	NA	NA	NA	NA	NA
42018	1	1	62	1	1.01	4825.353894	1	70	5342.49316	1	1	300	2	2	27.64	103.5	NA	NA	45	NA	NA	219	NA	NA	5839.22216037608	1	2837	91.03	455.28	23.9	77.51	22.237	31.579	17.83	229	464	2.163	2.084	4.19	40.3	6.7	7.61	1.98	23.75	929	420	18.29	14.35	134.9
42019	NA	1	4	3	1.41	35944.159684	1	61	36029.694129	NA	NA	NA	2	NA	17.25	50.4	NA	NA	NA	NA	NA	NA	NA	NA	28710.4398111901	1	918	43.27	134.18	5	23.82	8.561	7.732	5.336	70	538	1.602	0.664	4.1	40.3	12.4	1.9	0.866	7.488	975	135	7.78	4.25	59.6
42020	NA	2	3	3	1.13	14177.798835	2	60	15152.736676	NA	NA	NA	2	NA	14.24	42.5	NA	NA	NA	NA	NA	NA	NA	NA	9728.26206994628	1	1394	63.42	216.12	8.1	32	16.081	9.189	4.252	140	565	2.619	1.699	6.47	127.8	10.4	2.78	1.531	18.061	1091	214	14.23	8	84.4
42021	1	1	44	1	1.74	16596.326993	1	73	17559.001327	2	1	180	2	1	26.03	89.9	130	72	44	112	93	159	3.608	NA	29698.9435367883	1	1789	128.27	161.76	18.2	72.83	25.404	25.358	13.504	469	1773	3.582	2.738	4.84	128.6	6.2	6.18	3.266	31.927	1266	379	19.16	13.52	164.1
42022	NA	2	14	2	0.36	12197.809378	2	62	12248.286745	NA	NA	540	2	NA	21.5	74.4	100	66	35	NA	NA	178	NA	NA	6913.25387295896	1	928	23.62	149.35	8.2	28.46	9.249	8.899	6.755	30	265	0.918	0.885	3.25	68.9	4	1.85	0.786	14.218	403	109	8.07	4.47	46.5
42023	2	2	30	1	0.3	19587.96895	1	71	23162.202225	1	1	240	2	2	24.31	92.1	122	82	53	NA	NA	174	NA	NA	47099.634725774	1	2558	148.3	176.78	12.3	106.24	32.491	40.411	21.322	1065	654	2.347	2.708	5.21	31.2	3.5	7.82	1.273	40.433	1070	370	15.92	14.18	175
42024	2	1	36	3	3.15	75231.023367	1	61	78517.743724	1	1	240	2	2	23.49	88.2	110	74	47	NA	NA	198	NA	NA	44988.8082124807	1	6292	238.39	843.86	23.1	197.48	86.697	62.957	29.22	521	1628	11.231	8.662	17.73	7.5	22.6	13.15	7.544	108.998	3483	736	73.07	70.97	357.5
42025	3	2	43	4	1.93	26467.480089	1	64	27067.651193	2	1	300	2	2	29.95	96.4	166	70	69	60	113	194	5.329	NA	22904.7162219316	1	1025	30.62	147.01	3.5	36.55	8.69	11.008	14.08	91	83	0.664	0.66	0.57	8.1	0.2	2.5	0.482	12.614	226	66	4.75	1.88	38.9
42026	1	1	71	3	4.37	23379.426413	1	62	25897.950937	2	2	360	2	1	35.84	125.6	168	66	45	NA	NA	194	NA	NA	31059.8537616435	1	596	43.51	73.45	9.6	16.28	5.446	5.329	3.338	121	395	0.64	0.866	0.89	155.4	1.9	1.29	0.358	13.534	386	128	2.66	3.68	33.7
42027	NA	2	9	1	2.25	6832.221308	1	70	6695.055981	NA	NA	NA	2	NA	20.53	73.5	108	42	NA	NA	NA	NA	NA	NA	3883.56815098219	1	2321	95.53	224.07	28	120.78	42.758	41.745	26.507	244	513	1.83	1.759	7.53	19.6	7.2	7.32	0.979	12.714	1097	386	12.36	17.47	90.4
42028	3	1	45	4	3.38	28690.445837	2	72	30955.032038	2	2	120	2	1	17.96	76.8	114	74	61	66	114	188	4.996	4.885	16801.1335363659	1	1219	36.73	116.94	12.6	68.97	17.809	26.353	19.608	68	157	1.082	0.826	1.59	30.8	0.6	7.2	0.696	10.342	470	203	6.99	7.74	37.3
42029	2	2	71	3	1.25	32569.843792	2	62	33098.089001	2	2	240	2	1	27.94	94.5	140	84	39	NA	NA	350	NA	NA	29733.7387587384	1	1941	51.46	286.26	22	74.67	23.924	30.672	15.897	94	974	3.147	4.758	12.34	106.4	2.9	26.9	2.81	40.645	543	287	39.65	38.26	64.3
42030	4	2	33	3	5	71121.044298	1	67	71760.725127	NA	2	120	2	2	20.63	70.1	110	74	86	NA	NA	195	NA	NA	42313.9098553603	1	1353	48.46	201.51	9.5	39.99	17.011	11.86	5.886	125	399	2.052	1.867	4.3	15.8	0.5	3.35	1.375	15.746	557	172	13.95	13.2	48.1
42031	NA	1	6	3	1.76	24309.462767	2	66	25028.668296	NA	NA	NA	2	NA	16.13	55.3	NA	NA	NA	NA	NA	NA	NA	NA	14554.5362744714	1	1760	42.61	257.82	13.1	64.74	23.853	22.52	13.469	111	1061	2.186	1.914	4.6	29.2	2.5	3.74	1.549	18.596	1234	207	18.75	6.97	65.3
42032	NA	2	2	3	2.57	8389.606077	1	60	8734.862271	NA	NA	NA	2	NA	16.58	45	NA	NA	NA	NA	NA	NA	NA	NA	19402.7716011883	1	1123	22.3	161.54	3.4	44.71	15.089	17.339	8.949	72	88	0.687	0.445	1.39	46.5	0.7	2.37	0.381	5.02	291	101	5.94	3.64	27.7
42033	1	1	63	4	0.1	6527.944321	2	68	6869.463774	1	2	360	2	1	39.98	131	104	68	NA	NA	NA	NA	NA	NA	6549.06484718572	1	2024	105.94	149.38	11.5	77.4	17.911	25.82	25.048	354	1124	1.415	1.986	3.11	62.1	1.2	6.86	1.752	26.257	646	235	14.4	11.51	117.2
42034	2	1	29	5	NA	34919.510977	1	62	35411.1749	NA	2	120	2	2	21.8	79.2	106	76	67	NA	NA	199	NA	NA	20289.7648428957	1	1314	63.32	109.5	3	39.14	15.295	15.535	4.633	178	261	1.355	1.734	1.96	32.8	2.1	1.19	2.298	19.193	519	209	5.83	6.1	83.8
42035	5	1	51	2	1.13	17395.474574	2	61	17438.466892	2	2	120	2	2	34.4	110.6	126	94	38	NA	NA	165	NA	NA	9590.61453127047	1	784	63.93	77.26	8.1	25.12	7.519	8.42	6.243	152	853	1.051	1.941	1.24	35	2.4	5.22	0.756	24.895	572	254	8.77	4.3	81.2
42036	NA	1	5	2	1.79	17964.780787	2	65	19701.31892	NA	NA	NA	2	NA	16.21	57.5	NA	NA	NA	NA	NA	NA	NA	NA	10643.098350684	1	2479	77.94	304.47	10.2	106.49	44.455	35.631	17.63	748	1278	3.389	1.954	8.08	3.2	10.9	6.29	1.604	16.847	1900	263	17.14	9.15	126.9
42037	5	1	75	3	NA	26604.038957	1	61	27429.857123	1	2	300	1	1	NA	111.7	122	62	33	NA	NA	172	NA	NA	42634.8915224757	1	1655	61.65	221.71	6.6	59.33	20.648	20.133	12.998	106	1369	2.875	2.161	8.92	24.4	9.9	12	1.717	15.61	1675	280	25.64	14.78	56.3
42038	NA	1	6	5	5	10996.260134	2	62	12818.658278	NA	NA	NA	2	NA	16.68	54	NA	NA	68	NA	NA	171	NA	NA	19064.6374213773	1	1060	39.44	176.5	12.2	24.1	9.109	8.233	3.054	93	502	1.723	1.667	5.42	123.3	4.5	2.61	1.279	17.121	627	169	9.61	8.88	59.9
42039	NA	1	0	3	NA	20415.727664	2	63	21273.858879	NA	NA	NA	NA	NA	NA	NA	NA	NA	NA	NA	NA	NA	NA	NA	13658.1053864521	1	780	16.76	95.35	2.8	36.89	12.43	13.322	8.277	21	702	1.4	0.639	1.61	81.1	9.6	7.34	0.993	10.615	625	84	17.84	5.97	19.2
42040	NA	1	19	2	3.42	19333.971216	2	61	19526.99254	NA	NA	180	2	2	21.64	75.2	100	74	43	60	76	131	5.551	5.218	17320.7623054419	1	4331	93.22	641.03	22	159.91	39.304	43.868	64.386	274	802	3.225	3.332	6.23	656.5	3.7	9.72	2.68	49.904	1195	321	28.19	21.06	127.8
42041	1	1	80	3	1.31	11478.011009	2	70	11604.257529	2	2	360	2	2	22.62	87.2	138	76	35	NA	NA	158	NA	NA	11254.8332569535	1	761	29.14	93.04	15	31.81	6.471	11.695	10.296	210	118	0.672	0.496	0.63	18.6	0.7	4.97	0.574	4.177	308	194	9.94	4.36	36.2
42042	1	1	76	2	1.7	6745.203054	2	62	6888.748592	1	2	480	2	1	23.6	89.5	120	58	NA	NA	NA	NA	NA	NA	11650.2808640254	1	1303	56.79	168.23	26.7	44.38	13.873	12.816	13.676	125	1340	1.74	1.032	2.99	22.5	3.7	4.28	0.984	12.33	908	218	9.75	7.47	66.3
42043	2	1	38	1	0.96	37218.614119	2	61	37829.223071	1	9	180	2	2	32.02	106.8	108	56	43	NA	NA	213	NA	NA	21517.7642436355	1	3830	122.45	523.23	28.2	113.91	39.878	40.426	23.741	694	707	3.203	2.897	7.68	124.7	10.2	9.48	2.33	23.879	1890	529	23.24	19.82	198.6
42044	NA	2	13	2	1.45	10680.248544	1	62	10724.445891	NA	NA	600	2	NA	19.78	66.5	104	58	53	NA	NA	144	NA	NA	20115.9653615157	1	2600	103.17	368.8	16.7	82.78	31.504	25.792	18.978	272	1035	3.843	3.805	11.3	288.9	16.1	11.74	2.412	25.781	2794	401	24.13	16.63	107.7
42045	4	1	53	3	5	105815.661967	1	69	107742.008368	1	1	840	2	2	26.3	97.9	112	92	52	150	164	246	5.329	5.495	190493.625289502	1	2217	102.05	246.03	22.5	97.31	34.029	35.304	18.5	923	1373	3.503	2.223	5.15	190.9	4.4	13.49	1.691	18.945	1005	355	16.11	15.8	160.1
42046	NA	1	1	1	2.62	8689.811893	2	61	8721.705035	NA	NA	NA	2	NA	NA	NA	NA	NA	NA	NA	NA	NA	NA	NA	NA	2	NA	NA	NA	NA	NA	NA	NA	NA	NA	NA	NA	NA	NA	NA	NA	NA	NA	NA	NA	NA	NA	NA	NA
42047	3	2	52	3	3.69	100674.006335	2	62	101729.796882	2	2	540	2	2	36.27	105.1	118	72	60	73	122	197	5.495	3.83	68736.7428068155	1	1466	60.45	210.93	41.4	57.38	15.699	23.51	13.745	102	227	2.166	1.862	4.95	16.1	2.6	4.45	1.808	25.881	993	340	22.17	19.28	70.5
42048	3	1	50	5	0.98	70355.116503	1	62	71843.771778	NA	1	120	2	2	32.97	105.7	NA	NA	39	554	NA	294	11.158	NA	NA	2	NA	NA	NA	NA	NA	NA	NA	NA	NA	NA	NA	NA	NA	NA	NA	NA	NA	NA	NA	NA	NA	NA	NA
42049	4	1	44	3	5	90756.450968	2	64	99152.804056	1	2	240	2	2	28.09	101	134	92	29	NA	NA	197	NA	NA	160628.179371284	1	2648	96.6	345.74	20.1	99.01	33.241	35.529	23.451	296	440	2.34	2.132	3.99	27.4	5.7	14.1	3.091	36.442	796	341	18.07	14.25	188.3
42050	5	1	52	3	5	107490.706951	1	71	109447.547106	2	2	600	1	2	26.49	90.6	108	68	49	133	146	222	20.983	NA	101290.344147882	1	1687	61.83	352.3	113.9	48.61	15.546	15.036	12.042	37	2112	4.486	4.309	10.63	180.9	3.3	11.52	3.354	40.247	1745	651	40.36	29.75	58.3
42051	NA	2	16	4	1.99	16816.32123	1	61	18057.6727	NA	NA	300	2	2	21.35	81	118	54	NA	NA	NA	NA	NA	NA	29328.0416935834	1	747	10.73	71.03	3.9	48.28	7.413	19.442	19.668	36	37	0.375	0.413	0.23	14.8	0.1	6.68	0.418	6.002	52	76	3	1.95	35.2
42052	3	2	33	1	0.39	15167.867182	1	70	15003.797013	NA	2	300	2	2	44.68	127.5	NA	NA	30	NA	NA	209	NA	NA	8534.35890764019	1	2072	48.53	323.55	22.2	68.83	19.837	28.093	16.701	170	276	1.527	1.635	0.93	54.5	1.4	5.28	2.01	15.285	1018	237	13.25	4.77	89
42053	5	2	38	1	5	31413.394508	2	65	31912.967252	2	2	480	2	2	23.38	80.7	90	56	102	38	102	212	4.94	5.829	16947.7192169118	1	3137	134.33	338.09	25.2	141.36	54.367	47.654	27.317	453	1249	2.55	3.133	3.17	165.3	4.2	9.7	1.779	42.183	1450	361	20.62	12.91	148.9
42054	NA	2	6	4	0.18	9636.12158	2	62	9612.14989	NA	NA	NA	2	NA	15.6	53.5	NA	NA	NA	NA	NA	NA	NA	NA	4670.74016363841	1	3494	97.13	529.04	25.4	114.05	41.027	35.591	22.163	278	494	2.89	1.807	4.89	226.5	1.4	8.07	2.291	25.752	1474	300	20.05	12.91	178.9
42055	1	2	27	1	0.18	24417.572691	1	71	24660.579818	1	1	540	2	2	40.54	135.9	118	62	40	NA	NA	185	NA	NA	50146.5400513571	1	559	9.46	103.38	2.5	13.13	2.752	6.858	2.788	7	8	0.21	0.271	0.08	14.4	0.1	1.78	0.401	4.437	148	63	3.12	1.73	12.6
42056	4	2	57	3	1.29	27318.065637	2	64	28522.4519	1	1	120	2	2	33.81	109.3	134	66	59	320	105	228	5.273	4.108	26396.6534224322	1	1643	56.63	83.65	6.1	86.79	27.255	30.893	21.346	729	478	1.648	1.159	2.84	42.6	2.4	8.05	0.72	9.221	662	214	8.5	7.65	108
42057	3	1	37	3	0.58	23077.546253	1	61	23260.828945	1	1	600	2	2	40.5	137.2	112	70	37	300	139	236	5.94	6.994	22406.3604461957	1	1796	80.89	222.16	8.5	65.21	25.033	21.02	9.292	235	234	1.301	0.895	4.67	13.2	1.1	3.83	1.243	16.523	1231	204	10.26	11.93	118.4
42058	4	2	33	3	0.74	35611.355795	2	59	35931.65342	1	1	120	2	2	50.74	141.9	NA	NA	40	108	80	142	6.772	10.103	20587.9867123028	1	1570	45.07	272.03	16.8	38.37	10.485	14.944	8.728	596	236	1.274	1.048	1.76	58.9	2.4	4.75	0.924	10.148	379	178	13.92	5.41	83.7
42059	4	1	46	3	5	116710.080329	1	69	120766.666868	1	2	420	2	2	24.76	94.1	144	96	62	NA	NA	233	NA	NA	111765.84192248	1	2579	134.81	239.88	21.2	121.69	42.553	45.041	22.641	431	509	2.62	2.42	7.47	92.3	2.5	9.76	2.315	30.505	1452	323	18.09	22.62	147.2
42060	NA	1	1	3	1.13	8593.830867	2	60	8559.206196	NA	NA	NA	2	NA	NA	NA	NA	NA	NA	NA	NA	NA	NA	NA	5495.1262445733	1	1429	91.37	177.35	6.5	39.23	16.277	11.649	7.645	219	451	1.883	1.434	3.91	110.7	7.4	3.16	0.991	18.513	869	207	9.11	10.65	121.4
42061	2	2	23	1	0.41	13662.138053	2	69	13798.105578	1	1	240	2	2	36.47	109.7	108	74	45	NA	NA	209	NA	NA	7327.63008888159	1	1488	55.06	125.44	8.4	67.55	23.799	28.782	8.936	136	86	1.004	1.078	5.62	5	0.3	1.32	1.069	18.021	460	188	10.15	9.15	71.1
42062	3	1	30	3	5	73223.970742	1	61	76423.006252	1	1	120	2	2	24.32	83.2	130	54	30	NA	NA	204	NA	NA	148687.889849454	1	1961	125.95	255.5	14.8	48.34	19.533	15.854	8.413	351	776	2.108	2.039	1.8	146.7	1.2	3.91	1.551	47.388	838	291	13.15	10.19	116.7
42063	NA	1	2	1	1.45	5707.755318	1	70	6023.586637	NA	NA	NA	2	NA	16.11	48.1	NA	NA	NA	NA	NA	NA	NA	NA	3254.07782401691	1	1044	38.06	154.22	10.9	32.62	7.802	12.137	9.743	50	284	1.581	1.287	2.24	118.8	5.5	3.55	0.936	12.474	882	184	14.38	8.48	38.4
42064	4	2	48	4	1.71	30227.875571	2	67	32769.212518	2	2	120	2	1	31.02	101.2	158	82	65	NA	NA	155	NA	NA	24764.8747998896	1	2694	53.9	379.04	10.4	111.07	38.915	43.747	18.214	227	723	1.538	0.788	1.98	228.2	3.2	6.98	1.139	12.522	784	186	13.29	7.18	92.8
42065	3	2	59	1	5	16965.190773	1	66	16765.477336	1	2	480	2	2	28.02	94	104	60	44	NA	NA	220	NA	NA	28356.7929346605	1	1976	59.51	216.29	33.1	94.63	31.353	41.655	15.631	119	196	1.682	1.404	4.86	147.8	3.2	6.72	1.252	15.853	744	376	15.35	13.52	78.9
42066	4	2	38	3	0.99	31142.332297	1	74	32632.070023	1	1	540	2	2	25.36	80	116	74	46	NA	NA	141	NA	NA	19241.5902557192	1	2108	112.77	215.61	20.1	92.19	31.682	34.43	16.554	238	801	2.639	2.886	6.33	63	4.5	7.07	1.13	29.131	1781	605	12.71	14.36	107.7
42067	4	1	63	3	1	21471.929046	2	60	21203.710587	NA	1	480	2	2	31.66	NA	112	80	NA	NA	NA	NA	NA	NA	32957.4411086777	1	1634	74.94	191.1	14.2	64.71	21.589	22.576	11.661	622	451	2.407	1.265	6.67	24	9	8.84	1.072	20.174	763	189	12.93	9.14	127.3
42068	NA	1	16	4	2.97	18273.498527	1	69	18359.009039	NA	NA	360	2	2	23.82	74.5	116	48	75	27	95	175	5.162	3.941	8133.96028053257	1	2159	120.07	291.78	13.4	55.83	13.739	21.784	15.212	221	229	1.152	1.54	5.76	16.2	0.4	5.37	1.133	26.484	693	425	12.12	8.97	154.9
42069	4	2	36	3	0.91	30952.314357	1	59	30964.789205	1	1	120	2	2	24.39	80.4	106	48	46	94	99	164	5.107	4.607	17742.0911097555	1	2668	105.7	282.75	27.7	134.7	35.824	59.465	29.792	167	685	4.088	2.777	8.06	13.2	8.1	13.37	2.721	47.04	1231	592	20.27	15.93	98.7
42070	NA	1	7	1	1.16	7720.584187	1	70	7772.573091	NA	NA	NA	2	NA	15.49	55.7	NA	NA	80	NA	NA	135	NA	NA	NA	5	NA	NA	NA	NA	NA	NA	NA	NA	NA	NA	NA	NA	NA	NA	NA	NA	NA	NA	NA	NA	NA	NA	NA
42071	3	2	44	3	1.99	80591.332426	1	67	80702.135415	1	1	180	2	1	27.06	94.3	96	70	47	108	80	149	5.495	6.217	54528.7820874748	1	2961	70.69	255.72	10.9	119.6	29.213	39.801	40.893	512	515	1.612	1.281	2.63	14.4	2.1	11.08	1.323	21.93	888	291	15.16	7.61	113.7
42072	NA	1	19	4	0.4	18623.884488	2	70	18495.300656	NA	NA	360	2	2	25.26	86.8	126	54	44	112	82	148	5.718	7.105	18154.8836320328	1	2323	88.45	257.63	6.9	104.76	30.471	39.636	25.663	348	684	1.781	2.519	5.29	8.6	0.9	5.05	1.501	33.335	612	141	16.21	9.52	79.9
42073	2	1	42	1	1.93	20643.621125	2	71	21287.539708	1	2	300	2	2	28.13	99.7	114	56	83	42	158	249	4.607	6.717	40072.2780475677	1	1487	64.7	212.39	20.4	46	9.333	15.674	14.776	157	211	1.489	1.906	1.5	167.7	2.1	6.19	1.484	20.952	336	204	8.5	7.08	100.7
42074	5	1	77	3	NA	30052.773793	1	60	29506.019829	1	1	240	1	2	25.47	106.3	104	60	53	NA	NA	177	NA	NA	28617.5425202216	1	3315	178.56	360.66	27.7	119.62	37.673	44.888	22.293	513	900	4.629	3.348	10.24	152.4	17.1	8.79	1.866	42.711	2171	665	20.28	25.47	157.5
42075	3	1	46	3	3.77	82011.623476	2	63	91163.602981	1	1	720	2	1	33.09	113.4	168	94	29	NA	NA	138	NA	NA	61597.3817259866	1	2726	30.34	586.89	8.4	37.79	7.663	13.32	12.615	49	22	0.84	0.564	1.58	17.7	0.1	2.48	0.334	8.048	325	166	6.18	5.92	26.5
42076	NA	2	6	1	1.1	10962.463255	1	66	11514.714368	NA	NA	NA	2	NA	17.36	56.9	NA	NA	48	NA	NA	153	NA	NA	5876.25718081932	1	1263	63.69	202.33	13.2	25.12	9.603	7.596	5.08	124	752	1.271	1.714	2.99	174.6	2.9	4.4	1.047	17.821	500	236	8.62	4.89	108.2
42077	3	1	49	3	5	30352.328739	1	59	30346.555944	1	1	300	2	2	28.05	114.6	122	80	39	NA	NA	244	NA	NA	18009.0788368415	1	2256	88.96	288.19	9.1	83.95	32.801	31.224	13.414	308	1506	5.592	4.57	13.45	18.7	9.2	2.8	3.25	44.396	1706	230	35.74	9.58	94.8
42078	NA	2	11	4	0.53	9131.322595	1	74	9418.276972	NA	NA	NA	2	NA	16	60.1	102	54	58	NA	NA	145	NA	NA	4576.53334881477	1	3962	97.74	555.24	30.5	160.84	44.012	54.702	50.682	205	1094	3.648	3.456	7.81	137.8	7.7	16.59	3.61	39.543	1718	359	25.27	14.21	152.4
42079	5	1	80	3	3.65	20210.854368	1	65	20739.085984	1	1	240	2	1	20.71	91	114	36	31	102	70	121	5.273	8.549	18631.002071589	1	1441	40.68	138.27	7.7	54.61	19.021	24.015	8.757	106	239	1.26	0.726	1.85	94.4	3.6	2.95	1.074	9.443	693	142	6.06	5.29	53.5
42080	NA	1	16	3	0.87	24841.438571	1	61	25435.860252	NA	NA	420	2	2	NA	NA	NA	NA	39	NA	NA	187	NA	NA	NA	5	NA	NA	NA	NA	NA	NA	NA	NA	NA	NA	NA	NA	NA	NA	NA	NA	NA	NA	NA	NA	NA	NA	NA
42081	4	1	39	3	2.27	75526.185479	2	71	78786.975315	1	1	120	2	2	19.48	82.1	128	78	NA	NA	NA	NA	NA	NA	153287.206061745	1	2513	101.1	269.45	19.2	115.82	46.872	41.267	18.96	580	914	2.857	1.061	6.64	115.9	8.7	7.48	2.02	12.996	1986	286	12.09	12.19	161.9
42082	4	1	33	4	0.67	19669.852005	2	68	22459.883681	1	1	360	2	2	23.14	80.2	112	66	38	NA	NA	185	NA	NA	51332.1454041237	1	2217	51.36	367.6	17.4	64.15	22.498	23.604	12.394	328	479	1.798	1.48	3.43	25	2.8	4.12	1.586	15.058	621	266	16.6	8.26	96.7
42083	3	1	34	4	1.47	22065.460784	1	68	23222.662684	1	1	240	2	2	30.86	97	110	60	62	59	114	188	5.162	NA	21257.633648099	1	2727	85.14	268.01	15.9	86.58	25.292	30.314	18.602	360	264	2.17	2.444	5.96	115.8	2.4	7.99	1.538	32.372	932	358	15.53	14.92	103.9
42084	NA	2	1	4	0.51	11593.552192	1	61	12518.024001	NA	NA	NA	2	NA	NA	NA	NA	NA	NA	NA	NA	NA	NA	NA	7256.77737324125	1	2102	60.36	282.14	15.7	85.01	32.31	30.683	15.449	337	426	1.786	1.454	3.94	255.5	5.2	4.47	1.355	13.636	1320	246	11.04	8.77	81.5
42085	2	2	57	3	0.43	30810.33824	2	71	32562.234593	1	1	360	2	2	17.85	70.6	96	60	64	55	157	232	4.774	5.551	22001.635833702	1	2418	36.2	301.13	6.3	122.83	49.759	41.623	23.284	272	398	1.143	0.65	1.36	14.8	1.1	7.54	0.729	11.992	483	146	7.7	4.46	65.6
42086	NA	2	0	5	4.25	15230.979804	2	69	15731.497735	NA	NA	NA	NA	NA	NA	NA	NA	NA	NA	NA	NA	NA	NA	NA	11284.7175111385	4	NA	NA	NA	NA	NA	NA	NA	NA	NA	NA	NA	NA	NA	NA	NA	NA	NA	NA	NA	NA	NA	NA	NA
42087	5	2	32	4	3.37	28954.697638	2	67	31371.887336	2	2	480	2	1	48.34	132.8	106	60	71	55	92	174	4.663	4.774	16377.2568936004	1	1938	106.63	111.13	11.8	116.72	23.9	38.779	13.595	327	76	0.767	2.182	4.94	58.5	2.1	4.7	1.481	29.03	444	305	11.25	14.28	132.8
42088	NA	2	0	1	0.87	3712.196946	1	64	4113.103664	NA	NA	NA	NA	NA	NA	NA	NA	NA	NA	NA	NA	NA	NA	NA	2972.98613571436	1	834	26.89	124.82	6.3	26.1	8.572	9.417	5.817	146	941	0.929	0.936	1.99	87	4.9	4.92	0.719	8.38	406	114	9.03	4.3	38.6
42089	NA	1	10	3	4.01	45336.95364	2	60	45957.38492	NA	NA	NA	2	NA	21.72	77.3	94	54	61	NA	NA	217	NA	NA	111213.572774998	1	1852	66.56	279.57	13.1	54.71	19.265	19.014	10.058	226	522	1.971	0.803	1.95	5.8	0.8	4.55	1.225	14.012	673	175	12.43	12.79	79.4
42090	NA	2	0	3	0.83	9360.218046	1	67	9349.920481	NA	NA	NA	NA	NA	NA	NA	NA	NA	NA	NA	NA	NA	NA	NA	7450.5303388934	1	705	15.56	90.84	1.2	31.32	13.709	10.25	7.146	37	530	1.139	0.586	1.28	60.4	8.7	9.69	0.934	10.387	546	84	14.8	5.17	15.8
42091	3	1	22	3	3.18	82654.115623	2	62	83817.878964	2	2	180	2	2	21.14	74.5	122	68	37	56	88	136	5.662	7.938	133954.875779554	1	2825	86.69	396.92	13.6	101.2	40.342	39.944	11.733	211	372	2.372	2.165	6.97	209.7	8.1	2.73	1.847	33.294	969	250	17.72	13.45	94
42092	NA	1	1	4	0.64	10531.762291	2	72	10463.433587	NA	NA	NA	2	NA	NA	NA	NA	NA	NA	NA	NA	NA	NA	NA	6065.71836693143	4	NA	NA	NA	NA	NA	NA	NA	NA	NA	NA	NA	NA	NA	NA	NA	NA	NA	NA	NA	NA	NA	NA	NA
42093	NA	1	4	3	5	54625.286892	2	65	55503.545295	NA	NA	NA	2	NA	15.66	53.9	NA	NA	NA	NA	NA	NA	NA	NA	90727.6331594231	1	1778	74.63	280.36	22.9	46.77	17.542	13.02	12.018	92	961	3.403	2.271	9.6	106.5	12	4.23	2.039	21.648	1916	371	20.37	13.08	65.7
42094	2	2	55	4	0.77	20683.132766	1	65	20596.734439	1	2	300	2	1	31.09	101.5	138	88	52	NA	NA	188	NA	NA	29378.5351643774	1	1258	40.18	192.32	6.8	36.73	8.907	12.191	12.012	75	85	0.629	0.593	0.98	9.9	0.1	4.57	0.792	12.51	194	100	7.62	4.6	75.5
42095	NA	2	3	2	1.29	13555.465949	1	71	14588.974982	NA	NA	NA	2	NA	15.09	48.1	NA	NA	NA	NA	NA	NA	NA	NA	7881.29445544218	1	1851	53.28	264.28	18.7	67.61	25.309	24.479	12.25	316	414	1.579	0.69	2.53	87.5	2.9	4.24	1.192	8.047	1048	164	9.84	6.24	81
42096	5	1	35	5	3.3	77499.847246	2	67	79515.783969	1	2	480	2	2	28.66	93.4	124	60	24	NA	NA	216	NA	NA	127079.41426979	1	2339	79.29	331.28	16.8	80.78	24.797	32.123	17.727	292	610	1.739	2.631	2.77	230.2	2.9	5.26	1.601	26.599	746	350	14.33	9.21	117.7
42097	NA	1	13	1	1.14	9472.451946	1	70	9678.612674	NA	NA	540	2	NA	18.43	68.7	98	56	54	97	82	155	5.94	7.272	4791.67107287659	1	2429	124.74	333.93	20.4	77.5	34.632	27.953	10.697	227	1495	5.359	3.057	16.59	30.3	19.5	2.47	2.917	41.701	2723	413	31.26	23.82	198.8
42098	NA	1	13	4	2.18	14792.554168	2	68	14988.629969	NA	NA	540	2	NA	19.37	75	100	76	52	NA	NA	143	NA	NA	6640.71359017572	1	3408	100.4	458.49	30.7	136.03	57.981	46.389	21.334	262	318	2.068	2.125	4.36	325.1	3.4	6.59	2.101	28.963	838	428	26.59	15.72	110
42099	5	1	66	3	4.38	49593.472221	1	67	48520.707081	1	1	300	2	1	36.66	123.5	82	56	48	181	79	163	6.162	9.326	37037.0631640113	1	231	8.73	7.46	4.6	20.42	1.568	13.012	4.894	0	0	0.332	0.049	0	0	0	10.05	0.029	1.915	107	121	1.84	1.41	1.3
42100	1	1	32	2	1.93	23923.858409	1	62	24316.353467	1	2	120	2	2	31.37	103	120	80	41	NA	NA	165	NA	NA	NA	2	NA	NA	NA	NA	NA	NA	NA	NA	NA	NA	NA	NA	NA	NA	NA	NA	NA	NA	NA	NA	NA	NA	NA
42101	NA	1	15	5	4.14	57487.908628	2	73	58017.542913	NA	NA	480	2	NA	24.98	85.8	128	60	35	NA	NA	207	NA	NA	28250.2610372443	1	3745	146.53	565.46	33.1	102.66	36.378	40.168	18.45	612	652	4.25	2.765	8.98	270.4	11.3	5.73	4.196	41.516	1600	511	28.74	20.66	268.6
42102	2	2	58	4	2.43	25246.168325	2	67	27368.68005	1	2	60	2	2	33.63	108.5	152	88	NA	NA	NA	NA	NA	NA	14854.6074082446	1	1153	23.76	208.37	4.6	26.68	10.908	10.553	2.719	42	557	2.219	2.443	7.54	20.5	6	0.92	2.074	26.351	565	102	23.3	2.8	33.8
42103	3	2	67	4	3.07	10371.465529	1	63	10286.899597	2	1	45	2	1	29.17	102.8	170	74	85	82	64	165	7.438	11.158	7079.92460475264	1	1252	80.12	111.77	10.5	55.34	16.861	19.844	12.71	313	205	0.843	1.453	1.46	24.8	0.7	2.37	0.598	18.359	332	157	8.04	9.64	92.5
42104	4	2	71	3	2.14	27783.769688	2	69	27829.191613	1	2	360	2	2	29.04	100.5	118	72	67	NA	NA	250	NA	NA	37614.434196848	1	764	45.83	81.99	6.8	16.58	6.444	5.406	2.581	134	182	1.003	1.386	2.38	146.5	0.8	1.79	0.599	14.435	255	159	5.76	6.07	45.8
42105	NA	1	13	3	3.79	52982.819584	1	61	54250.626059	NA	NA	840	2	NA	15.88	63.2	104	64	45	NA	NA	113	NA	NA	100983.796337298	1	3201	92.28	392.84	45.6	160.26	22.641	65.291	58.871	17	916	3.904	9.012	6.83	125	4.5	75.54	4.817	84.761	785	974	33.5	17.85	128.1
42106	5	1	46	4	5	27601.388435	2	71	27624.627284	1	2	720	2	2	33.97	112.1	150	82	53	NA	NA	309	NA	NA	23376.0308260616	1	3062	146.95	374.03	50.6	122.15	27.531	47.676	38.672	466	592	2.955	2.262	21.28	92.4	15.7	15.09	3.092	40.121	948	548	26.66	16.69	236.2
42107	5	1	78	3	4.38	35880.507189	1	69	36849.62575	1	1	180	2	1	25.7	102.9	138	74	53	NA	NA	227	NA	NA	49806.6146594199	1	1410	46.08	205.53	22.7	50.66	16.625	18.85	10.924	272	1024	1.805	1.812	3.89	72.9	2	8.46	1.431	19.445	463	232	14.08	8.19	85.1
42108	3	2	44	3	0.79	25934.644516	2	62	25749.173688	2	1	120	1	1	34.99	105	NA	NA	31	NA	NA	193	NA	NA	41577.9936542299	1	1861	70.14	193.31	13.1	92.46	28.155	33.568	22.67	159	993	4.661	2.707	9.84	38.2	17.3	7.7	2.205	24.603	1604	350	16.96	16.7	101.8
42109	4	2	29	5	3.57	84139.796093	2	62	84862.505573	1	2	180	2	2	19.96	74.4	98	68	81	39	111	200	5.273	3.608	81745.1472916941	1	1832	68.24	217.72	12.4	63.43	16.064	30.258	10.893	489	317	2.012	1.804	6.35	134.4	8.6	13.01	1.092	19.909	722	319	12.8	9.69	79.7
42110	2	2	52	2	3.57	9170.422387	2	69	9062.468601	NA	2	120	2	2	35.28	102.1	120	60	50	NA	NA	235	NA	NA	15328.0780764654	1	2039	78.59	338.79	32	47.12	15.814	16.489	9.452	160	1146	1.828	2.807	2.08	406	5.6	5.7	1.281	19.771	892	404	9.68	8.63	70.5
42111	3	1	30	3	2.45	82071.281369	2	59	86203.978125	1	1	60	2	2	26.95	101.1	134	78	37	NA	NA	145	NA	NA	49392.8385493467	1	2846	86.01	396.1	16.1	104.52	34.987	43.519	19.153	134	373	1.714	1.338	4.05	20.5	0.5	7.71	2.038	20.733	1062	200	14.85	12.72	83.4
42112	NA	1	11	3	4.36	53177.68008	1	69	55350.899813	NA	NA	NA	2	NA	21.31	68	102	40	50	NA	NA	159	NA	NA	46733.83852749	1	2183	58.51	356.15	13.3	61.85	20.346	22.722	13.561	355	501	1.191	1.555	4.63	178.8	1.3	4.08	0.961	18.254	566	149	8	6.51	67.1
42113	NA	2	0	4	2.91	6321.593553	1	70	6548.325646	NA	NA	NA	NA	NA	NA	NA	NA	NA	NA	NA	NA	NA	NA	NA	10444.3313119522	1	679	16.48	90.83	4.1	28.22	11.216	10.563	5.752	0	832	1.482	0.531	1.42	73.6	7.2	8.23	1.275	13.799	763	112	24.51	7.54	22.4
42114	NA	1	3	3	4.12	38014.308437	1	61	38104.769107	NA	NA	NA	2	NA	NA	NA	NA	NA	NA	NA	NA	NA	NA	NA	63370.1674465636	1	1236	34.76	185.91	10.9	40.71	16.604	15.999	4.674	67	1426	1.642	1.254	3.79	35.5	4.7	2.62	1.325	15	767	118	15.35	9.58	47.7
42115	NA	1	0	3	2.33	18064.150155	1	69	19792.367179	NA	NA	NA	NA	NA	NA	NA	NA	NA	NA	NA	NA	NA	NA	NA	12706.9676599662	4	NA	NA	NA	NA	NA	NA	NA	NA	NA	NA	NA	NA	NA	NA	NA	NA	NA	NA	NA	NA	NA	NA	NA
42116	NA	2	1	1	0.56	8005.97971	1	73	8616.37941	NA	NA	NA	2	NA	NA	NA	NA	NA	NA	NA	NA	NA	NA	NA	4654.76315874178	1	754	28.22	142.13	11.6	10.48	4.208	2.836	2.097	23	236	1.129	1.288	2.67	185.1	7.5	1.98	0.95	7.652	1577	157	8.11	3.85	21.4
42117	NA	1	6	2	1.13	11738.505803	2	61	12911.981789	NA	NA	NA	2	NA	20.22	67.1	NA	NA	38	NA	NA	145	NA	NA	6589.31896018869	1	2024	53.47	319.8	7.2	59.77	18.482	24.007	12.73	310	1346	2.539	2.177	4.13	48.3	13.3	4.1	1.931	21	899	228	10.55	7.7	74.9
42118	1	2	23	3	2.5	99365.092529	2	62	101592.26408	2	2	180	2	2	21.73	79.8	94	50	91	19	88	183	4.718	2.776	59904.1592274221	1	2446	80.22	269.33	19.5	121.81	52.064	41.985	16.475	433	1229	2.345	1.864	5.57	151.8	4.1	7.18	1.509	19.376	1297	297	18.7	20.4	111.9
42119	2	2	38	3	0.46	36501.161996	1	61	36515.87322	1	1	360	2	2	37.42	121.6	132	82	49	206	149	239	6.106	8.16	92870.5878430361	1	1628	55.93	227.7	7.5	55.06	24.383	19.168	6.528	130	279	1.626	6.093	2.88	90.4	4.8	17.93	1.276	53.356	704	136	9.11	6.65	110.3
42120	5	1	72	5	5	7782.35425	1	62	7992.552615	2	2	240	2	2	23.57	92.2	132	74	70	95	108	197	6.273	6.273	12423.018180524	1	2182	112.4	232.1	23.6	95.2	21.752	38.503	27.956	180	622	2.672	2.407	2.12	164.7	4.5	17.48	1.481	24.802	1129	515	18.06	9.23	122.3
42121	NA	2	16	3	2.18	55556.629679	1	60	55855.344254	NA	NA	900	2	2	32.73	107.2	102	66	38	NA	NA	185	NA	NA	27197.4298854196	1	2056	98.97	309.42	31.1	53.13	21.21	17.603	9.271	131	837	3.738	2.212	9.93	36.2	11.6	4.83	4.019	27.192	1824	395	29.04	24.89	149.5
42122	NA	2	0	3	5	17732.269839	1	60	18123.687848	NA	NA	NA	NA	NA	NA	NA	NA	NA	NA	NA	NA	NA	NA	NA	14441.9502217751	4	NA	NA	NA	NA	NA	NA	NA	NA	NA	NA	NA	NA	NA	NA	NA	NA	NA	NA	NA	NA	NA	NA	NA
42123	4	1	61	2	1.25	7590.589495	1	71	7733.840654	1	2	9999	2	1	26.51	94.3	160	84	48	114	108	179	6.384	13.1	5011.18007942015	1	1053	40.32	166.26	16.4	27.63	8.475	9.417	7.682	39	1482	2.259	2.073	2.7	5.1	6.7	2.31	1.786	20.539	1145	266	22.77	7.18	68
42124	4	1	66	4	5	7338.014307	2	71	7433.242495	1	1	180	1	1	28.14	100.2	126	80	48	NA	NA	135	NA	NA	7086.54834295245	1	2271	86.15	178.99	17.3	114.76	32.705	39.727	33.625	235	434	1.25	2.938	2.34	150.9	2.6	5.75	1.502	28.626	673	303	9.75	8.05	122.9
42125	1	1	80	4	2.36	11442.002381	2	67	12515.91336	1	2	180	2	1	31.14	108.2	134	76	46	NA	NA	167	NA	NA	11151.8984984754	1	1420	35.15	193.39	6.2	58.47	21.858	20.191	11.21	141	414	1.758	1.669	4.61	15.4	4	2.04	1.165	15.013	494	112	12.6	4.15	43.6
42126	4	1	50	3	5	79632.530766	1	63	87175.405044	1	1	240	2	2	31.38	108.4	124	72	38	NA	NA	254	NA	NA	80678.1605583712	1	4790	197.56	397.4	23.5	236.99	81.445	102.727	30.727	1301	780	4.439	4.228	9.87	194.5	11.4	12.64	2.858	47.052	1167	464	23.31	30.54	259.3
42127	2	2	60	2	1.26	5673.261858	1	60	6466.100039	2	2	15	2	1	28.77	106.4	138	66	58	194	104	201	4.885	5.995	5558.39809566117	1	1741	52.64	247.15	15.6	64.7	31.49	20.227	8.919	173	606	1.543	1.28	3.01	44.9	3.1	3.95	0.927	11.309	1609	306	12.61	11.09	50.1
42128	NA	2	11	3	4.12	38023.14948	1	61	38344.183204	NA	NA	NA	2	NA	24.76	77	108	70	NA	NA	NA	NA	NA	NA	22297.7027286261	1	2314	71.36	316.88	18.9	87.23	22.11	39.473	17.573	200	367	1.36	1.978	3.05	38	3.1	8.94	1.665	30.896	460	238	14.25	10.25	116.1
42129	NA	2	11	3	1.09	14230.066429	2	66	14485.50122	NA	NA	NA	2	NA	14.24	59	92	54	63	NA	NA	178	NA	NA	29235.7961384385	1	1238	41.28	160.39	7	46.74	11.867	17.596	13.826	136	318	1.039	0.648	3.36	21.4	4	5.96	1.052	13.959	376	121	6.71	4.3	75.1
42130	3	2	41	3	5	79814.774172	2	62	80330.170581	NA	2	540	2	2	23.33	85.3	108	62	57	NA	NA	167	NA	NA	130135.392255	1	2450	137.64	282.8	26.1	88.75	21.47	32.954	25.112	709	469	3.003	2.293	7.16	57	3.9	12.79	3.214	32.872	755	405	23.4	16.54	189.5
42131	3	1	28	3	1.06	39111.875453	2	62	38911.747817	1	1	120	2	2	22.11	75	94	48	57	NA	NA	133	NA	NA	62187.4283818412	1	2254	59.65	366.44	20.5	63.71	16.332	24.439	17.347	131	291	1.705	1.2	1.59	53	0.8	9.87	1.953	23.593	304	262	16.14	8.64	160.7
42132	5	2	37	3	1.08	84779.405292	2	72	87859.224417	1	2	420	2	2	45.48	121.2	102	76	46	138	120	194	5.995	10.658	140413.616263448	1	2161	100.64	227.81	16.1	95.76	41.724	33.182	11.641	356	953	2.939	1.627	8.29	43.6	8.9	3.9	1.347	18.448	1469	270	13.99	18.92	114.8
42133	4	2	63	1	5	5298.862801	1	73	5142.163856	1	2	180	2	1	31.03	99.4	146	44	47	NA	NA	289	NA	NA	9548.788884068	1	1448	88.98	215.63	18	27.49	9.537	9.064	5.929	201	980	2.154	1.593	4.56	194.2	8.6	5.33	1.245	15.859	1306	362	9.97	8.54	141.8
42134	3	2	27	1	1.31	17459.884408	1	64	18109.150784	1	2	120	2	2	22.74	70.4	106	60	65	79	67	148	4.441	NA	9617.05629941745	1	1986	75.98	278.67	15.3	66.86	24.046	23.263	13.313	509	497	1.808	1.089	6.15	35.1	10.3	5.66	1.025	22.029	882	212	9.98	7.06	174.8
42135	2	1	50	3	2.88	24672.29151	1	64	24717.403075	2	1	300	1	1	23.72	91.7	138	84	42	195	188	269	16.264	NA	46264.5814221381	1	3165	131.61	287.37	18	166.35	55.025	65.433	32.612	347	434	2.674	1.641	5.41	20.4	2.3	9.59	2.468	35.588	1141	323	18.76	15.9	163
42136	NA	1	10	4	1.83	10943.594572	1	68	10716.5022	NA	NA	NA	2	NA	13.55	52.8	112	50	76	NA	NA	219	NA	NA	10967.9163932968	1	1524	48.33	238.18	14.9	46.55	17.052	14.159	9.862	103	522	1.715	1.311	4.68	32.3	4.9	4.09	1.518	16.798	963	182	15.81	10.42	78.9
42137	4	1	39	3	5	58940.898648	1	62	60555.332977	1	2	720	2	2	24.96	92.4	126	82	50	NA	NA	232	NA	NA	58330.8798164614	1	2608	73.44	466	25.7	44.44	12.822	12.357	13.368	98	1311	1.818	2.237	3.01	314.5	3.9	5.25	2.193	19.859	906	468	17.36	14.22	93.1
42138	NA	2	19	4	0.33	15977.529292	1	59	16581.45871	NA	NA	180	2	2	30.05	96.8	NA	NA	NA	NA	NA	NA	NA	NA	26930.4755084697	1	957	43	138.04	14.4	27.44	8.66	10.42	3.369	119	451	1.585	0.869	2.97	128.5	3.2	3.55	1.052	9.972	726	171	8.38	7.29	62.3
42139	NA	1	18	1	1.45	8564.589344	1	62	8705.484844	NA	NA	480	2	2	46.69	124.9	128	54	32	NA	NA	140	NA	NA	4309.89660474974	1	1261	43	253.74	12.9	12.45	4.716	3.078	2.915	55	436	2.599	2.977	5.37	368.1	4.9	2.66	2.048	18.942	629	230	18.64	4.5	51.3
42140	NA	2	2	3	2.06	28598.604757	1	61	29100.405931	NA	NA	NA	2	NA	17.39	53.7	NA	NA	NA	NA	NA	NA	NA	NA	48395.4538979656	1	1318	62.24	184.93	11.7	41	15.143	14.44	7.689	140	583	2.129	1.606	5.86	128.3	6.5	6.98	1.232	18.018	926	223	7.78	9.53	85.4
42141	NA	2	16	4	0.36	15518.211026	2	68	16049.573502	NA	NA	180	2	2	17.9	64.4	102	70	52	38	88	148	5.162	4.385	41150.3870558444	1	1961	70.74	217.49	12.3	93.94	31.201	30.843	22.755	146	180	0.811	1.346	1.63	6.8	0.2	17.95	1.086	19.985	331	219	10.21	8.15	81.2
42142	NA	2	8	1	4.53	11461.949426	1	71	11231.836558	NA	NA	NA	2	NA	16.12	60.9	100	54	66	NA	NA	173	NA	NA	28581.5505974058	1	1800	74.88	236.73	14.8	63.34	28.031	24.121	4.737	183	568	1.912	1.301	5.99	154.3	6.2	2.57	1.323	14.586	1293	246	10.2	13.43	78.4
42143	2	2	53	3	4.64	96663.55644	2	63	96356.539027	2	1	120	2	2	28.82	90.3	144	74	55	NA	NA	156	NA	NA	89175.0181435413	1	3696	45.36	324.27	17.9	254.34	58.752	92.259	89.385	290	600	1.889	0.464	1.5	25.7	1	25.15	0.735	29.276	455	523	10.3	9.12	41.8
42144	2	2	51	1	0.58	16008.821232	1	71	15820.366133	1	1	240	2	2	23.74	91	116	78	27	575	NA	235	5.218	8.771	34830.5950383851	1	3039	81.33	407.27	25.3	127.34	40.028	45.328	31.482	165	617	2.571	2.997	7.93	62.1	9.7	12.38	1.598	27.369	1263	436	18.39	20.24	87.4
42145	NA	1	16	3	2.42	74196.535952	2	70	74880.106292	NA	NA	300	2	2	18.93	69.7	104	36	56	NA	NA	160	NA	NA	36461.0847518605	1	4590	85.48	720.45	38.1	161.73	29.001	56.374	62.869	66	606	4.942	9.248	19.89	108.9	0.3	33.99	2.542	88.291	1326	718	25.64	15.7	106.4
42146	1	1	55	1	NA	7524.413892	1	70	9016.925377	1	1	300	2	2	24.4	89.9	94	64	35	NA	NA	221	NA	NA	4959.02857078049	1	2640	78.14	427.93	36.6	75.61	16.991	24.278	26.076	332	409	1.58	2.126	1.83	53.7	2.6	7.67	1.801	21.195	664	446	16	11.37	110.1
42147	1	2	72	1	0.61	10626.058944	1	66	12749.523628	2	2	120	2	2	42.03	129.1	162	58	42	NA	NA	206	NA	NA	23675.3461977211	1	787	39.37	63.17	5.2	43.85	15.11	17.819	7.104	581	395	1.312	0.518	3.23	2	5.6	2.6	0.522	3.654	536	138	5.14	4.73	62.5
42148	NA	1	3	2	4.25	11055.300324	1	68	0	NA	NA	NA	2	NA	NA	NA	NA	NA	NA	NA	NA	NA	NA	NA	NA	NA	NA	NA	NA	NA	NA	NA	NA	NA	NA	NA	NA	NA	NA	NA	NA	NA	NA	NA	NA	NA	NA	NA	NA
42149	NA	2	2	3	4.97	27036.944532	1	63	0	NA	NA	NA	2	NA	NA	NA	NA	NA	NA	NA	NA	NA	NA	NA	NA	NA	NA	NA	NA	NA	NA	NA	NA	NA	NA	NA	NA	NA	NA	NA	NA	NA	NA	NA	NA	NA	NA	NA	NA
42150	NA	2	12	3	3.11	71864.191132	1	61	76449.971168	NA	NA	420	2	NA	16.45	66.9	114	70	74	42	64	146	5.884	5.384	46832.8923559783	1	2077	62.6	298.74	14.6	73.54	21.509	28.126	18.954	138	216	1.887	2.125	3.99	41.2	3.2	7.46	1.67	20.533	933	220	14.93	12.43	96.4
42151	2	2	32	2	4.26	21046.929902	2	72	21381.642934	2	2	240	2	2	31.03	105.6	108	66	49	NA	NA	200	NA	NA	43478.9214879298	1	2667	87.75	400.54	14.5	86.93	30.613	31.444	16.801	485	903	2.307	2.272	7.23	97.7	7.5	6.03	1.575	22.364	1029	274	16.6	13	108.2
42152	2	2	49	4	1.51	25458.248274	2	68	25351.903162	2	2	120	2	2	32.06	110.4	118	82	42	78	107	165	5.051	5.718	19159.3468229054	1	2415	56.05	355.23	12.8	86.98	32.862	36.218	11.85	142	1008	2.356	1.138	2.52	101.9	5.3	9.4	1.596	16.711	1303	318	15.31	9.26	81.2
42153	NA	1	11	4	0.3	8576.769532	1	74	8395.604755	NA	NA	NA	2	NA	17.61	61.8	104	58	71	NA	NA	191	NA	NA	17574.1587390037	1	2760	114.29	331.19	19.8	110.39	31.6	48.298	21.603	255	701	2.483	2.119	5.26	124.2	7.2	6.28	2.864	37.224	1027	291	23.52	14.55	143.4
42154	1	1	75	3	NA	32312.164344	2	59	33401.740994	2	2	720	1	1	25.31	97.9	180	76	32	177	34	101	12.545	NA	25496.3801108157	1	843	31.75	99.17	4.4	36.46	13.36	12.526	6.602	270	267	0.646	0.368	1.77	76.9	0.7	2.44	0.558	5.642	446	83	4.1	3.76	62.4
42155	NA	1	0	1	1.41	4472.347319	2	70	4790.741272	NA	NA	NA	NA	NA	NA	NA	NA	NA	NA	NA	NA	NA	NA	NA	12572.248789032	4	NA	NA	NA	NA	NA	NA	NA	NA	NA	NA	NA	NA	NA	NA	NA	NA	NA	NA	NA	NA	NA	NA	NA
42156	NA	1	6	1	0.68	11059.140259	2	67	11611.970008	NA	NA	NA	2	NA	15.47	55	NA	NA	52	NA	NA	153	NA	NA	6735.69825572892	1	1136	21.88	182.44	6.6	38.24	9.261	13.77	12.015	50	41	0.498	0.864	1.17	101	2.5	7.25	0.419	7.046	637	116	4.86	4.75	25.2
42157	5	2	67	3	5	59522.803907	1	61	61219.800211	2	2	300	2	2	28.42	98.3	118	58	64	100	148	232	4.829	4.385	57925.0300263813	1	2197	92.16	273.82	25.5	86.69	33.194	30.367	16.241	239	522	2.435	1.735	8	35.8	7	3.25	1.431	19.836	1047	326	17.09	19.96	112.5
42158	NA	2	9	4	1.37	13828.728872	2	65	0	NA	NA	NA	2	NA	NA	NA	NA	NA	NA	NA	NA	NA	NA	NA	NA	NA	NA	NA	NA	NA	NA	NA	NA	NA	NA	NA	NA	NA	NA	NA	NA	NA	NA	NA	NA	NA	NA	NA	NA
42159	5	2	43	3	5	107369.693862	2	61	108063.023578	1	2	120	2	2	24.19	86.5	126	76	82	NA	NA	228	NA	NA	64129.6994148177	1	1601	76.27	92.64	12.8	107.62	30.895	42.064	28.393	154	267	1.137	0.895	3.29	8.8	0.6	11.29	0.589	18.868	1008	275	9.01	11.78	46.6
42160	1	2	43	1	0.03	17511.172328	2	72	17305.031621	2	2	240	2	2	30.47	98.3	112	62	53	105	94	168	7.105	NA	9517.22928146828	1	1347	74.78	74.48	3.7	82.14	27.14	35.511	13.802	337	405	0.868	0.952	3.16	9.7	1.8	4.33	1.024	18.587	518	170	8.66	10.22	94.4
42161	3	1	72	3	0.81	11750.36289	2	59	11914.619799	1	2	120	2	2	28.9	111.2	130	68	48	NA	NA	202	NA	NA	9094.72579066233	1	1220	67.62	99.53	14.4	62.41	21.695	25.372	9.328	498	546	1.946	1.027	4.78	16.4	6.8	4.57	1.331	13.065	701	217	7.6	7.12	122.6
42162	NA	2	2	1	1.13	7483.863849	2	67	7758.435048	NA	NA	NA	2	NA	15.87	45.5	NA	NA	NA	NA	NA	NA	NA	NA	4191.28219783458	1	1010	32.71	137.43	6.6	37.67	16.29	11.515	6.09	73	332	1.415	0.681	3.09	55.4	8.5	3.15	0.753	6.149	909	157	4.59	4.21	50.9
42163	3	1	24	2	1.34	40146.471373	2	61	41391.639182	1	1	300	2	2	43.36	131.1	130	58	36	NA	NA	160	NA	NA	NA	5	NA	NA	NA	NA	NA	NA	NA	NA	NA	NA	NA	NA	NA	NA	NA	NA	NA	NA	NA	NA	NA	NA	NA
42164	4	1	60	1	1.18	6421.422141	1	60	6603.727365	1	1	120	2	2	29.11	99.8	144	82	30	NA	NA	143	NA	NA	5676.70549303136	1	1668	51.21	266.41	6.1	46.98	19.509	13.969	10.527	108	722	2.091	1.493	6.93	16.7	10.4	2.81	1.186	19.656	1018	166	19.43	4.98	89.3
42165	1	1	67	4	0.71	7750.960967	1	59	8156.464418	2	1	300	2	1	36.16	119.5	170	92	40	81	102	158	6.661	9.881	7776.03844413911	1	641	39.31	75.55	4.1	21.08	8.468	8.342	2.229	52	34	0.669	0.193	2.17	0	0.2	0.71	0.496	6.559	1007	97	4.88	5.63	50.1
42166	4	1	22	4	3.32	23161.640181	1	68	23234.99589	1	2	360	2	2	24.89	88.1	96	66	58	NA	NA	139	NA	NA	53103.6671618503	1	3589	122.72	386.96	17.8	172.83	65.089	63.963	29.599	540	696	2.437	2.621	6.42	30.2	7.3	8.83	1.764	36.689	1435	385	14.55	13.94	95.8
42167	3	2	80	3	2.84	31087.786588	1	60	39874.080798	2	1	720	2	1	NA	NA	150	78	65	182	120	221	8.049	NA	37728.1095256416	1	1211	36.89	172.39	10.1	43.7	14.842	15.234	9.23	77	503	1.731	1.445	5	15.6	6	4.33	1.564	18.138	370	162	15.48	4	73.4
42168	3	2	23	2	0	17504.291308	2	68	17678.496484	2	1	180	2	2	18.58	73.6	98	56	52	NA	NA	139	NA	NA	10055.7634718189	1	1755	74.32	189.32	6.9	80.08	30.845	27.823	14.863	448	515	1.59	1.715	2.6	42.9	2.3	6.29	1.005	19.562	561	144	7.56	7.02	101.9
42169	NA	1	7	3	1.06	21064.220576	2	62	21352.482144	NA	NA	NA	2	NA	20.15	68.5	NA	NA	51	NA	NA	112	NA	NA	13340.0317650645	1	1836	82.21	130.62	7.6	111.64	31.972	39.871	30.966	643	679	2.031	1.18	12.55	76.2	9.6	8.67	1.298	17.339	984	202	10.8	7.18	95.8
42170	2	1	79	3	1.2	30137.047977	2	63	32585.057678	1	2	300	2	2	28.96	112.1	110	62	53	NA	NA	154	NA	NA	39079.8147990714	1	2356	124.62	231.81	16.4	105.12	41.145	35.607	18.855	671	990	2.434	3.364	8.28	105.4	4.7	11.74	1.404	32.443	1008	309	16.09	19.6	171.1
42171	3	1	41	2	2.36	21123.015117	2	72	22653.317137	1	2	120	2	2	37.71	119	122	76	45	NA	NA	183	NA	NA	NA	5	NA	NA	NA	NA	NA	NA	NA	NA	NA	NA	NA	NA	NA	NA	NA	NA	NA	NA	NA	NA	NA	NA	NA
42172	3	2	71	4	3.65	14035.487374	2	67	14178.304322	2	2	240	1	1	34.31	110.3	110	52	88	46	61	158	8.049	NA	13517.0134791822	1	1021	43.73	131.31	17.9	38.4	10.008	14.278	10.695	95	729	0.754	1.662	0.89	134.1	0.6	5.16	0.726	14.512	509	196	7.23	4.1	39.1
42173	5	1	50	5	5	101584.686973	2	66	103594.939214	1	2	480	2	2	27.14	101.5	136	78	47	108	100	169	6.772	7.272	69996.9813278999	1	2811	85.69	309.23	19.1	121.55	31.274	42.4	40.774	251	638	2.061	1.832	6.01	77.7	5.4	11.68	1.404	23.726	838	295	10.94	7.1	105.8
42174	NA	2	11	4	0.67	10491.349122	1	72	11217.661594	NA	NA	NA	2	NA	19.48	63.2	114	46	52	NA	NA	135	NA	NA	5450.89112725019	1	1440	71.21	159.95	10	56.66	15.416	20.41	15.934	238	189	0.846	1.239	1.22	48.6	0.1	3.19	0.984	22.159	342	261	7.4	8.64	110.7
42175	4	2	31	3	5	72658.445885	1	61	72687.729738	1	1	420	2	2	20.3	74.1	112	64	51	NA	NA	138	NA	NA	70017.6023982745	1	1973	55.7	263.57	15.9	73.82	25.692	24.83	15.631	188	452	1.519	1.381	2.91	33.6	2	10.37	1.559	24.266	534	219	18.13	9.95	102.1
42176	NA	2	11	4	0.95	10194.026439	2	64	10514.376584	NA	NA	NA	2	NA	18.09	63	96	54	76	NA	NA	167	NA	NA	5951.19267593486	1	3935	132.35	508.27	16.8	153.06	32.546	63.544	45.867	557	514	3.151	4.196	6.41	376.5	8.2	16.82	2.471	52.436	1301	375	26.85	23.09	174.8
42177	4	2	34	1	3.69	21046.929902	2	72	21381.642934	2	2	480	2	2	34.85	107.5	128	76	48	176	185	268	6.051	5.607	12162.1623296861	1	2397	89.69	313.65	9.1	62.08	17.847	22.406	16.521	396	307	1.582	1.934	3.4	45	4.1	4.67	0.915	32.289	774	368	11.74	11.68	91.7
42178	NA	2	6	3	2.02	33647.663895	2	63	33931.754902	NA	NA	NA	2	NA	15.11	56.1	NA	NA	67	NA	NA	163	NA	NA	68483.7793230557	1	1898	65.22	250.93	10.6	73.47	27.264	24.111	15.616	166	199	1.161	3.099	4.44	47.7	1	12.08	0.762	28.337	737	180	8.83	10.16	73.6
42179	4	1	30	3	1.26	23077.546253	1	61	24085.766501	2	1	720	2	1	41.67	131	122	70	34	103	100	155	5.607	7.161	13800.5739641862	1	594	33.27	76.01	1.4	17.27	6.186	5.298	4.697	53	500	1.028	0.872	2.51	17.9	4.6	6.23	1.113	11.607	666	179	8.17	6.61	37.3
42180	3	1	74	3	3.57	36585.866683	2	61	36072.809279	1	2	300	1	2	37.21	123.2	136	58	54	NA	NA	196	NA	NA	32406.0850571516	1	1899	36.19	317.04	13.7	57.31	17.762	19.195	9.728	130	463	1.352	0.874	1.51	52.7	0.5	3.43	1.463	14.745	367	204	7.61	4.21	40.7
42181	1	1	80	3	NA	20665.536574	2	62	21841.983645	1	2	120	2	2	25.47	104.4	126	48	42	NA	NA	121	NA	NA	20666.4764359199	1	2000	60.31	339.71	22.6	49.64	12.468	12.775	18.239	51	1621	3.38	2.526	5.14	238.6	10.7	5.95	2.593	27.129	2208	376	30.19	8.95	83.2
42182	NA	1	4	5	2.07	33981.386849	1	63	33844.475343	NA	NA	NA	2	NA	13.59	43	NA	NA	NA	NA	NA	NA	NA	NA	24277.748374125	1	1669	38.32	213.63	12	75.52	29.403	22.475	18.728	84	349	1.242	1.087	2	35.5	4.5	6.56	0.915	9.215	645	224	8.66	5.24	49
42183	3	2	41	3	4.38	82023.230723	1	63	81436.644062	1	1	360	2	2	26.91	100.2	110	62	41	78	137	194	6.439	6.661	143984.3362284	1	707	28.16	67.59	10.3	39.78	15.534	17.242	3.916	332	1051	1.921	1.354	1.94	94.1	1.1	7.24	0.518	4.805	680	273	7.47	4.58	33.5
42184	NA	1	2	4	2.18	7482.442936	2	68	7583.975028	NA	NA	NA	2	NA	16.84	48	NA	NA	NA	NA	NA	NA	NA	NA	4396.47810053892	1	2254	89.09	287.93	18.6	85.27	33.876	30.255	15.254	223	484	2.08	1.287	3.25	135.6	9.8	5.57	1.843	18.025	1732	326	15.01	11.26	101.4
42185	4	1	57	3	1.96	21955.532388	1	63	21995.676549	1	1	360	2	2	29.78	114.6	128	82	59	NA	NA	180	NA	NA	41170.2137780599	1	2462	89.31	339.63	20.1	88.84	23.923	44.434	13.338	226	190	1.085	1.552	5.81	230.4	18.4	4.76	2.149	35.304	571	321	15.85	7.56	164.1
42186	NA	2	7	4	0.51	8915.993918	1	61	8893.813683	NA	NA	NA	2	NA	15.68	56.3	NA	NA	59	NA	NA	197	NA	NA	4321.68591340027	1	2808	110.89	341.31	17.5	115.47	31.74	48.122	27.13	631	725	2.257	3.035	4.79	140	5.5	8.59	1.766	41.33	804	346	13.66	11.84	138.6
42187	3	2	52	4	1.96	20877.42148	1	64	22224.40517	1	1	480	2	2	24.33	89.5	116	70	42	119	111	177	4.94	3.608	32476.2275873909	1	1933	50.61	260.86	10.3	79.35	22.13	31.415	19.437	319	245	1.442	1.503	2.58	132.4	1.5	5.23	1.058	14.686	564	201	8.29	6.97	58.8
42188	NA	2	4	3	1.65	15140.821018	2	61	17631.915211	NA	NA	NA	2	NA	15.38	49.3	NA	NA	NA	NA	NA	NA	NA	NA	14050.0787658358	1	1419	49.81	170.32	7.4	60.49	26.843	18.814	9.13	145	429	1.216	0.565	3.92	179	3.1	4.04	0.956	7.991	1078	115	3.3	5.98	92.1
42189	1	1	50	1	1.41	13495.320813	1	69	14278.120464	2	2	60	2	2	25.76	93.1	126	76	37	148	120	187	7.771	NA	24149.7272865829	1	2058	112.79	282.58	29.9	55.78	12.599	17.775	20.115	238	218	1.732	2.714	1.95	93.6	3.1	9.1	1.51	40.639	842	480	17.99	13.42	119.5
42190	3	1	80	3	1.31	13015.217714	2	59	13589.547634	1	2	240	1	1	28.6	112.1	134	68	38	NA	NA	187	NA	NA	12208.1990651055	1	2303	112.1	167.06	16.8	137.26	30.666	54.954	43.576	525	218	2.387	2.145	1.98	30.4	0.5	18.07	0.88	41.702	523	437	10.92	12.54	101.9
42191	NA	1	3	5	0.4	10877.746468	2	71	11464.891972	NA	NA	NA	2	NA	16.73	51.2	NA	NA	NA	NA	NA	NA	NA	NA	9135.85582284926	1	1782	95.37	151.27	16.7	92.51	33.293	29.812	22.92	205	933	2.589	2.219	8.69	25.4	9.2	20.39	1.507	20.071	1649	312	17.17	20.13	123.1
42192	NA	2	16	4	3.41	19557.449368	2	61	19709.058066	NA	NA	420	2	2	41.4	106	112	90	NA	NA	NA	NA	NA	NA	8732.09959943929	1	737	26.32	44.54	1.8	50.11	20.051	21.674	3.909	98	58	0.369	0.204	2.52	22.8	1.1	1.31	0.294	4.661	331	57	2.67	4.47	34.7
42193	4	1	61	3	5	61587.529005	2	60	60255.318308	1	1	600	2	1	37.8	129.6	130	76	52	NA	NA	171	NA	NA	81442.1682463694	1	1350	38.02	142.46	8.4	66.92	27.394	21.052	14.618	213	363	1.238	0.735	2.29	113.2	2	4.15	0.92	10.388	712	168	6.53	3.85	62.9
42194	NA	2	6	4	0.41	10210.630657	1	59	10185.229766	NA	NA	NA	2	NA	18.94	59.2	NA	NA	NA	NA	NA	NA	NA	NA	16469.4681287792	1	1911	46.24	185.77	4.4	111.31	24.842	42.766	36.311	161	306	0.699	0.764	1.3	75.8	1	9.17	0.957	14.564	267	108	6.36	5.05	36.5
42195	NA	1	4	1	NA	9742.18415	2	64	9877.98433	NA	NA	NA	2	NA	16.3	48	NA	NA	NA	NA	NA	NA	NA	NA	7931.64866592204	1	1437	65.11	194.86	4.7	44.37	18.353	15.188	6.685	185	568	1.819	1.396	5.93	143.7	5.7	1.58	0.966	14.712	946	192	9.53	10.1	70.6
42196	NA	2	9	1	2.22	9613.113123	2	71	9420.11794	NA	NA	NA	2	NA	22.58	78	110	56	43	NA	NA	237	NA	NA	4807.33033577667	1	1785	76.82	227.38	12.7	64.93	24.34	21.329	11.744	194	469	1.805	1.43	3.22	35.7	6.8	5.22	1.123	19.928	977	225	9.6	7.71	95.8
42197	4	1	65	1	2.19	8017.063535	1	71	8168.3632	1	2	30	2	1	28.47	99	148	76	58	155	76	165	6.772	8.771	6774.61339688006	1	1858	60.85	271.61	17.3	60.66	19.401	24.539	10.451	286	782	3.51	1.902	6.21	23.2	6.7	5.65	2.578	26.125	1309	256	28.56	7.33	94.1
42198	4	2	26	1	2.28	25876.282389	1	66	26839.741667	1	2	240	2	2	37.94	107.9	114	56	44	159	90	166	6.273	6.828	55025.8798378737	1	3787	116.76	589.97	16.5	114.38	42.393	39.914	23.945	281	830	3.14	2.949	7.53	58.5	13.1	8.37	1.453	29.822	1858	404	15.62	18.95	122
42199	4	2	20	3	0.24	96555.334784	2	67	100881.764104	1	2	120	2	2	19.08	72.2	102	62	78	NA	NA	189	NA	NA	97175.9507929397	1	1567	61.77	200.82	11	58.94	25.866	19.689	8.312	145	458	1.477	0.698	2.65	36.7	3	3.56	0.963	17.695	1028	264	12.35	8.57	76.7
42200	3	1	65	3	1.71	61587.529005	1	64	61442.886787	1	2	60	1	2	33.45	112.5	116	50	28	NA	NA	110	NA	NA	58136.1103724253	1	1502	66.94	134.65	14	79.56	26.595	27.464	17.828	233	698	1.536	1.482	4.5	58.5	3.4	6.12	0.892	16.034	869	226	11.88	12.34	66.5
42201	5	1	34	5	NA	78136.740457	2	72	80169.244134	2	2	180	2	2	NA	NA	NA	NA	53	NA	NA	197	NA	NA	47272.0163216704	1	3930	145.44	564.63	57.6	128.76	29.648	59.177	30.817	290	2759	2.92	3.897	1.57	229.2	2.2	18.13	3.638	50.048	891	734	36.99	21.77	276.7
42202	5	2	30	3	5	93436.587321	1	69	99104.022018	1	2	420	2	2	19.39	67.6	106	68	80	37	85	172	4.94	5.051	58436.9604202271	1	2594	94.64	326.06	17.6	72.41	23.721	24.508	17.816	228	573	2.076	2.507	4	19.8	4.8	10.12	2.666	28.345	788	415	17.01	12.1	133.4
42203	NA	2	11	3	0.73	26964.221273	1	69	28940.679469	NA	NA	NA	2	NA	18.17	61.4	100	48	50	NA	NA	122	NA	NA	82622.3837065515	1	2205	68.82	335.41	16.5	70.44	20.096	26.01	17.46	181	250	3.266	3.723	9.74	38.1	0.8	8.73	1.48	43.692	574	224	14.06	11.27	108
42204	NA	2	17	1	5	7715.778057	2	70	7747.707738	NA	NA	600	2	2	26.11	80.5	106	50	52	NA	NA	139	NA	NA	6872.34369896117	1	1052	57.82	118.87	10.5	38.63	10.69	17.112	7.344	441	262	1.125	0.765	1.84	45.3	1.3	4.2	1.116	12.407	518	149	10.29	4.8	100.1
42205	NA	1	13	4	2.42	15653.336421	1	67	15955.900436	NA	NA	600	2	NA	16.19	59.7	82	42	55	NA	NA	170	NA	NA	40910.2135134055	1	1567	78.55	198.12	3.6	50.75	16.869	17.792	10.622	246	124	1.156	0.964	3.96	74.4	0.4	1.75	0.782	16.436	529	123	9.65	12.47	80.4
42206	4	2	56	1	1.24	15324.080621	1	66	15828.073749	1	1	480	1	2	31.78	100	120	64	52	NA	NA	210	NA	NA	8704.94837873733	1	870	41.12	123.52	10.5	24.96	9.031	8.578	4.35	80	32	0.457	1.222	3.38	25.8	0.1	1.65	0.412	12.221	319	188	5.85	9.98	42
42207	NA	2	5	3	5	48618.1153	2	68	55216.55592	NA	NA	NA	2	NA	15.57	51	NA	NA	NA	NA	NA	NA	NA	NA	43999.5854432298	1	1543	71.66	130.2	11.5	85.26	33.8	25.12	15.273	202	416	1.19	0.591	4.24	197.3	1.1	3.24	0.646	5.208	1535	184	6.75	8.77	64.6
42208	NA	2	14	1	NA	10030.511474	2	70	10219.225649	NA	NA	600	2	NA	40.36	118.7	116	62	NA	NA	NA	NA	NA	NA	19168.3179966726	1	1340	35.35	226.43	12.4	34.53	12.847	9.935	7.407	78	208	1.292	0.708	1.09	188.2	0.2	3.03	1.469	14.104	415	146	9.29	3.99	66.7
42209	NA	2	17	3	5	55556.629679	1	60	55855.344254	NA	NA	480	2	2	24.9	84	106	68	55	NA	NA	140	NA	NA	27197.4298854196	1	2162	40.8	369.68	16.7	65.38	21.887	21.398	17.191	82	1808	2.625	2.337	4.43	55.6	6.6	5.96	2.02	22.355	1171	213	26.24	8.9	63.7
42210	2	2	25	3	0.23	61164.932057	1	61	65603.446837	1	1	600	2	2	31.47	100.2	114	70	48	130	141	215	5.829	9.326	166848.828605982	1	645	21.36	117.98	3	10.69	5.529	2.855	0.873	44	71	0.335	0.225	0.58	2.2	0.1	0.89	0.444	4.349	170	55	3.84	2.72	51.2
42211	5	2	61	3	3.65	55604.39463	1	67	56250.232171	1	1	300	2	2	25.57	90.1	140	74	55	273	135	245	6.328	NA	50532.5158936023	1	1379	42.99	125.14	6.5	47.26	13.646	19.021	11.755	80	507	2.792	2.178	5.51	21.8	4.7	4.44	1.936	19.581	732	212	15.95	9.88	48.3
42212	4	1	50	3	5	83459.201226	2	63	83611.800559	1	2	240	2	1	32.02	104.3	138	84	43	NA	NA	178	NA	NA	56494.783306263	1	1552	51.86	147.57	5.6	83	28.684	36.375	11.353	182	164	1.522	0.857	4.06	6.2	5.3	1.54	1.049	13.791	813	150	8.32	8.1	73.4
42213	NA	2	15	3	5	50633.829775	1	70	51289.662394	NA	NA	660	2	NA	16.38	61.7	96	72	68	53	87	166	6.051	8.327	31419.805673885	1	1979	54.82	321.28	8.7	54.56	17.463	16.878	14.558	112	193	1.622	1.041	1.44	18.9	0.3	2.86	1.22	21.422	684	165	10.49	7.67	76.8
42214	NA	2	16	3	4.29	69063.615143	2	66	70762.823353	NA	NA	540	2	2	20.98	71.4	104	80	58	NA	NA	175	NA	NA	131720.112021566	1	1978	65.99	261.67	20.7	78.08	26.58	25.329	19.561	151	371	1.368	3.537	3.97	41.9	2.3	11.29	0.829	27.673	778	353	21.89	11.31	68.9
42215	2	1	77	2	0.18	6468.351302	1	62	7360.980165	1	1	480	2	2	30.89	110	126	72	60	NA	NA	168	NA	NA	4769.58329219992	1	1643	58.26	211.07	21.5	61.95	14.387	24.13	17.896	437	581	1.464	1.629	3.29	318	6.8	11.96	1.504	16.983	508	241	9.54	6.61	108
42216	NA	2	2	3	2.5	39999.143025	2	62	46580.135746	NA	NA	NA	2	NA	16.44	46.7	NA	NA	NA	NA	NA	NA	NA	NA	29905.0777084038	1	996	16.81	92	7.9	65.12	13.022	38.666	10.203	42	93	0.479	0.818	0.75	25.9	0.6	8.38	0.314	4.945	236	93	3.83	2.75	20
42217	3	2	80	3	3.37	35071.685551	2	67	42737.853928	NA	2	720	2	1	26.5	NA	NA	NA	72	107	130	223	7.327	NA	NA	5	NA	NA	NA	NA	NA	NA	NA	NA	NA	NA	NA	NA	NA	NA	NA	NA	NA	NA	NA	NA	NA	NA	NA
42218	NA	1	6	2	4.64	9668.623982	2	72	9619.575033	NA	NA	NA	2	NA	16.15	56.9	NA	NA	68	NA	NA	158	NA	NA	4909.1184598715	1	2085	46.4	312.22	13.8	75.75	26.035	27.795	15.736	148	935	2.58	2.841	6.66	77.5	6.9	4.8	1.854	25.226	735	224	10.06	10.09	59.3
42219	NA	2	18	3	3.77	67136.73359	2	63	67026.704044	NA	NA	300	2	2	NA	NA	NA	NA	56	53	82	149	5.329	NA	NA	5	NA	NA	NA	NA	NA	NA	NA	NA	NA	NA	NA	NA	NA	NA	NA	NA	NA	NA	NA	NA	NA	NA	NA
42220	4	1	69	3	1.61	52939.841053	1	60	60831.929455	1	1	120	1	1	28.57	108.7	122	72	38	NA	NA	173	NA	NA	54648.4934084964	1	1300	57.12	157.38	22.4	59.22	25.372	15.898	10.745	170	852	1.926	1.155	1.27	150.4	0.5	7.36	0.755	19.549	550	215	7.85	6.09	49.1
42221	NA	1	4	3	0.99	9134.013599	1	74	9321.355125	NA	NA	NA	2	NA	15.79	51.9	NA	NA	NA	NA	NA	NA	NA	NA	NA	2	NA	NA	NA	NA	NA	NA	NA	NA	NA	NA	NA	NA	NA	NA	NA	NA	NA	NA	NA	NA	NA	NA	NA
42222	NA	2	10	5	1.09	9636.12158	2	62	9702.769848	NA	NA	NA	2	NA	17.31	61	NA	NA	65	NA	NA	174	NA	NA	6061.83661030719	1	3127	79.86	475.61	16.5	104.46	31.767	43.591	21.136	180	497	1.886	2.472	3.29	177.3	3.8	6.67	2.236	25.783	1024	292	15.09	11.4	109.2
42223	NA	1	2	4	2.54	8295.252321	1	59	9117.465897	NA	NA	NA	2	NA	18.08	51.2	NA	NA	NA	NA	NA	NA	NA	NA	14542.012676456	1	1622	70.02	212.85	12.5	55.79	19.572	21.47	9.397	291	664	2.398	1.612	7.61	65	10.5	4.97	1.242	15.799	1277	224	13.24	14.58	89.3
42224	4	1	23	3	0.58	81172.524673	2	68	82204.97324	1	2	480	2	2	25.38	83.2	110	74	34	278	77	167	5.44	2.887	48472.3896140079	1	1342	117.41	111.47	8.9	44.17	14.355	19.541	7.07	262	589	2.613	2.702	6.82	65	7.7	2.71	3.003	33.035	987	207	18.08	19.65	164.8
42225	NA	1	0	1	1.92	3758.100593	1	65	3728.117429	NA	NA	NA	NA	NA	NA	NA	NA	NA	NA	NA	NA	NA	NA	NA	2014.01340797879	1	1017	20.18	145.42	6.1	39.87	15.592	14.123	8.813	21	1631	1.787	0.962	2.03	152.1	10.5	11.12	1.241	16.771	676	127	24.94	12.92	26.5
42226	NA	2	0	3	2.02	21937.531002	2	70	22639.862685	NA	NA	NA	NA	NA	NA	NA	NA	NA	NA	NA	NA	NA	NA	NA	14535.09832162	1	701	20.2	90.17	4.9	29.54	12.977	10.834	5.327	32	556	1.03	0.601	2.39	74.8	8.7	6.75	0.689	7.515	567	83	11.46	8.13	23.9
42227	NA	1	12	3	5	58249.418186	2	62	58480.37306	NA	NA	420	2	NA	21.14	76.2	110	34	51	NA	NA	153	NA	NA	28475.6251566497	1	2304	88.47	350.79	12.9	64.55	24.24	25.279	9.031	214	752	2.624	1.678	6.75	43.2	7	2.63	1.504	21.07	1141	286	16.97	16.45	108
42228	NA	1	5	3	5	68604.716846	2	65	69707.734743	NA	NA	NA	2	NA	15.89	53.6	NA	NA	NA	NA	NA	NA	NA	NA	81226.8135167522	1	1771	66.17	229.8	11.8	66.72	21.392	21.312	17.206	446	649	2.082	1.322	3.39	70.6	5.9	5.41	1.182	12.454	1040	191	10.47	8.43	93.4
42229	3	1	25	4	3.3	29481.158962	2	67	29860.076887	1	2	480	2	2	22.9	75	124	40	NA	NA	NA	NA	NA	NA	53480.7350646236	1	2348	79.98	250.11	18.8	115.14	29.8	55.424	21.33	196	134	1.284	1.587	1.91	18.1	1	6.19	1.514	23.054	492	242	12.39	9.47	92
42230	NA	2	5	2	0.95	11919.123865	1	69	12607.238835	NA	NA	NA	2	NA	14.95	47.7	NA	NA	NA	NA	NA	NA	NA	NA	19030.446961041	1	1589	46.09	218.83	13.6	60.68	22.099	24.062	11.485	106	375	1.766	1.822	5.44	34.2	4.2	4.24	1.688	16.669	749	154	15.43	6.1	63.3
42231	NA	1	0	4	1.42	8646.643026	2	68	9886.794279	NA	NA	NA	NA	NA	NA	NA	NA	NA	NA	NA	NA	NA	NA	NA	12204.8128014846	1	1271	55.01	155.35	4.3	48.24	25.499	13.426	3.476	150	733	2.868	0.93	6.47	47.5	15.9	2.24	1.337	12.302	1606	191	12.96	7.88	70.1
42232	4	2	61	2	1.36	4661.459759	1	62	5069.118834	2	2	120	2	2	31.77	99.5	146	90	43	NA	NA	273	NA	NA	4204.18626380294	1	728	54.95	75.58	4.7	23.37	5.693	9.784	5.884	120	448	0.616	1.161	2.84	19.4	4.3	4.03	0.336	7.772	371	123	3.19	2.27	101.1
42233	1	1	52	2	3.23	11086.858505	1	73	0	NA	2	180	2	2	NA	NA	NA	NA	NA	NA	NA	NA	NA	NA	NA	NA	NA	NA	NA	NA	NA	NA	NA	NA	NA	NA	NA	NA	NA	NA	NA	NA	NA	NA	NA	NA	NA	NA	NA
42234	5	1	56	3	5	89799.910335	1	61	93154.65019	NA	2	60	2	1	NA	NA	NA	NA	49	277	127	231	5.329	NA	NA	5	NA	NA	NA	NA	NA	NA	NA	NA	NA	NA	NA	NA	NA	NA	NA	NA	NA	NA	NA	NA	NA	NA	NA
42235	NA	2	4	2	1.47	14495.699099	2	72	15600.894304	NA	NA	NA	2	NA	15.72	50.5	NA	NA	NA	NA	NA	NA	NA	NA	8427.95617442335	1	1870	59.86	327.21	13.7	41.5	16.036	14.139	7.575	193	1158	3.354	2.693	8.9	91.6	10.7	2.77	2.426	27.254	1203	260	24.46	12.05	80.6
42236	NA	1	6	3	3.77	52682.123995	2	61	59967.304458	NA	NA	NA	2	NA	15.96	58.8	NA	NA	NA	NA	NA	NA	NA	NA	34871.8636442883	1	2313	72.86	212.57	4.1	132.52	42.564	59.363	22.5	238	110	1.136	1.323	4.28	6.2	3.6	4.5	2.149	18.402	251	124	10.01	9.86	70.7
42237	5	1	63	5	2.92	55319.990702	1	68	54933.708888	NA	2	180	2	2	23.77	93.5	NA	NA	43	173	95	173	6.162	7.882	65882.9329315126	1	736	48.8	81.29	10	23.5	4.334	7.826	9.694	104	1930	1.402	0.766	5.41	49.2	5.7	7.29	0.622	8.623	786	231	9.06	4.82	63.8
42238	4	1	30	3	3.52	87328.585991	2	61	89720.579842	1	2	240	1	2	22.78	81.2	102	72	50	66	94	157	12.545	NA	51407.7680761287	1	3486	129.15	353.97	19.9	176.86	71.79	72.959	14.132	414	434	3.394	2.323	13.7	174.4	6.1	4.18	2.255	35.981	1422	348	38.34	24.03	122.5
42239	5	1	58	3	5	121613.601864	2	61	121835.963859	1	2	540	2	2	31.55	100.7	112	70	52	132	191	269	5.218	6.328	72303.212343051	1	1649	85.86	203.55	14.5	55.36	17.378	24.185	8.296	214	543	1.719	2.306	4.7	61.9	0.5	5.08	1.266	29.19	748	293	13.52	12.69	71.5
42240	5	2	46	3	5	82023.230723	1	63	85297.903679	1	2	240	2	2	29.06	98.4	128	80	48	NA	NA	242	NA	NA	NA	5	NA	NA	NA	NA	NA	NA	NA	NA	NA	NA	NA	NA	NA	NA	NA	NA	NA	NA	NA	NA	NA	NA	NA
42241	NA	1	0	1	1.08	5188.336762	2	66	5555.084729	NA	NA	NA	NA	NA	NA	NA	NA	NA	NA	NA	NA	NA	NA	NA	3000.9824904215	1	640	13.36	67.04	0	35.36	12.096	12.848	7.824	16	576	0.968	0.392	1.6	57.6	9.6	6.48	0.648	6.76	528	48	11.6	4.88	14.4
42242	NA	1	0	1	1.41	6142.298864	2	65	6093.293908	NA	NA	NA	NA	NA	NA	NA	NA	NA	NA	NA	NA	NA	NA	NA	3291.73526939016	1	1046	44.88	84.64	1.7	58.7	19.473	21.237	13.016	275	694	1.439	0.848	2.79	90	10.7	8.07	0.798	14.63	687	93	14.44	8.08	52
42243	NA	1	11	2	3.11	6342.48498	1	62	6212.855536	NA	NA	NA	2	NA	15.57	59	104	40	54	NA	NA	147	NA	NA	3170.58120505982	1	1800	64.95	215.35	9.5	76.38	29.136	30.536	9.813	401	659	1.936	1.275	4.71	26.9	4.9	3.71	1.657	19.942	698	192	19.05	13.19	85.1
42244	3	1	40	2	2.04	16110.353949	1	62	16682.167262	1	2	150	2	2	25.05	88.7	NA	NA	54	NA	NA	180	NA	NA	9174.6732523499	1	4030	230.07	379.63	11.9	159.94	86.516	46.326	15.644	670	1090	3.928	2.246	8.02	177.1	7.3	13.68	2.527	42.448	3833	471	22.22	21.88	274.4
42245	NA	2	17	2	3.11	8659.797388	1	62	8695.63364	NA	NA	180	2	2	32.87	102	104	46	50	NA	NA	163	NA	NA	22833.5940248228	1	1409	30.92	292.27	14	17.96	5.064	5.605	4.407	69	141	1.67	1.874	1.1	409.1	8.4	4.17	1.303	15.414	1972	249	13.68	7.22	33
42246	1	2	36	1	0.96	24972.780565	2	61	25049.774982	2	2	120	2	2	35.39	112.2	110	68	37	NA	NA	184	NA	NA	14248.6445308999	1	805	38.92	117.4	11	21.22	10.433	6.675	2.069	78	225	0.847	0.557	1.92	20.1	2.4	2.78	0.526	7.318	634	160	5.35	5.81	57.5
42247	NA	2	6	3	1.93	47817.402924	2	66	48694.218697	NA	NA	NA	2	NA	17.04	57	NA	NA	61	NA	NA	165	NA	NA	41113.4735206853	1	940	33.48	133.22	5.9	30.69	12.476	11.691	3.358	94	284	1.317	0.531	1.92	3.4	2.5	1.23	0.611	6.572	734	99	4.99	5.12	29.2
42248	5	2	27	3	5	89818.299425	1	59	90589.783782	1	2	540	2	2	30.33	102.7	108	46	52	NA	NA	168	NA	NA	176250.64039026	1	2432	94.38	270.79	16.4	109.67	37.494	40.331	21.011	330	795	2.35	1.859	5.02	53.8	4.4	6.09	1.59	20.213	1321	264	16.18	12.81	109.5
42249	4	1	35	4	2.04	8861.832836	2	70	9237.394401	NA	2	30	2	2	26.56	95	NA	NA	60	45	115	184	5.273	6.939	8455.75499724031	1	1885	42.06	222.23	20.2	77.32	20.207	35.799	13.459	506	342	2.497	1.692	2.6	139.4	2.3	8.52	0.888	33.75	418	599	9.37	7.07	56.6
42250	NA	1	16	1	3.52	15316.20086	1	71	15649.54635	NA	NA	840	2	2	15.31	63	96	66	37	NA	NA	134	NA	NA	7747.75074431668	1	2353	149.45	242.13	13.4	86.34	27.577	33.81	16.386	429	537	2.53	2.698	3.21	60.2	5.3	6.87	2.956	46.589	1116	295	15.02	14.61	193.5
42251	1	1	43	1	NA	18072.489182	2	72	18399.155619	1	2	120	2	2	27.23	95.5	124	90	46	118	109	179	5.44	6.217	10118.9634579425	1	4879	137.27	382.71	28	246.39	81.211	99.145	47.819	586	802	2.411	3.15	8.53	138.1	6.4	13.7	2.02	31.097	1550	453	14.43	14.83	151.2
42252	4	2	21	4	1.16	25807.558292	1	59	26296.905646	1	1	360	2	2	32.06	108.5	122	64	67	131	136	229	4.274	NA	39236.2566242597	1	2499	58.87	345.69	16.3	102.53	26.862	48.353	20.404	147	467	2.321	3.254	5.31	269.5	5.3	7.48	1.75	29.247	662	274	20.19	6.37	57.9
42253	NA	2	1	2	1.34	11224.02966	2	61	12721.744454	NA	NA	NA	2	NA	NA	NA	NA	NA	NA	NA	NA	NA	NA	NA	19203.2915575176	1	1281	49.42	191.17	7.4	37.96	17.279	10.606	6.616	77	388	1.803	0.562	2.99	40.8	4.3	2.52	1.35	20.276	903	143	13.58	5.23	71.4
42254	NA	2	2	1	1.89	7555.595894	2	74	0	NA	NA	NA	2	NA	NA	NA	NA	NA	NA	NA	NA	NA	NA	NA	NA	NA	NA	NA	NA	NA	NA	NA	NA	NA	NA	NA	NA	NA	NA	NA	NA	NA	NA	NA	NA	NA	NA	NA	NA
42255	3	1	68	3	1	16338.94193	1	61	15985.511397	1	1	180	2	2	25.03	96.7	144	64	32	NA	NA	251	NA	NA	21606.303729805	1	2105	94.93	265.53	26.9	77.22	23.011	30.203	15.784	326	362	1.71	1.866	5.92	95.6	0.8	4.38	1.647	23.257	513	317	24.34	32.94	115.2
42256	NA	2	0	3	NA	22390.167212	2	61	25596.179679	NA	NA	NA	NA	NA	NA	NA	NA	NA	NA	NA	NA	NA	NA	NA	18360.97629784	4	NA	NA	NA	NA	NA	NA	NA	NA	NA	NA	NA	NA	NA	NA	NA	NA	NA	NA	NA	NA	NA	NA	NA
42257	NA	1	19	1	1.45	8564.589344	1	62	8650.094197	NA	NA	420	2	2	42.65	128.5	120	60	33	NA	NA	153	NA	NA	16225.0802520926	1	1309	56.93	175.76	6.1	41.54	12.877	15.249	9.847	174	154	1.009	1.448	0.6	9.1	0.4	4.25	1.028	22.349	368	134	7.91	4.81	94
42258	NA	2	2	4	0.99	9739.006873	1	64	10341.639126	NA	NA	NA	2	NA	18.98	55.4	NA	NA	NA	NA	NA	NA	NA	NA	6871.23169652119	1	1203	20.51	185.37	5.5	44.77	11.647	14.706	15.269	101	344	0.669	0.793	1.11	48.8	0.3	3.16	0.596	8.103	294	102	4.8	2.27	21.7
42259	1	2	80	1	2.1	9121.612069	1	71	0	NA	2	30	2	2	NA	NA	NA	NA	NA	NA	NA	NA	NA	NA	NA	NA	NA	NA	NA	NA	NA	NA	NA	NA	NA	NA	NA	NA	NA	NA	NA	NA	NA	NA	NA	NA	NA	NA	NA
42260	1	1	59	3	NA	28621.40776	2	60	28673.74001	1	1	90	2	1	31.96	109.4	114	70	32	221	102	178	6.717	12.545	53669.820221187	1	1007	38.01	140.38	10.5	33.4	12.019	12.483	5.942	77	215	1.566	0.469	1.03	17.5	0.2	3.24	0.904	11.041	583	184	7.39	5.66	69
42261	NA	1	2	3	2.42	36176.055114	2	63	36262.141389	NA	NA	NA	2	NA	17.73	51.1	NA	NA	NA	NA	NA	NA	NA	NA	NA	2	NA	NA	NA	NA	NA	NA	NA	NA	NA	NA	NA	NA	NA	NA	NA	NA	NA	NA	NA	NA	NA	NA	NA
42262	3	1	50	3	5	121613.601864	2	61	124186.84371	1	2	720	2	2	29.78	108.8	136	82	35	NA	NA	169	NA	NA	201183.484389783	1	2569	108.69	305.4	16.3	102.74	33.611	36.128	25.02	261	673	2.617	1.769	6.18	179.1	6.2	4.9	2.455	38.355	1267	297	20.8	10.99	177.2
42263	4	2	50	3	5	109492.649683	2	63	112034.114674	2	2	540	2	2	42.86	131.2	114	66	37	NA	NA	216	NA	NA	103684.133008867	1	3990	82.1	633.36	26.1	136.89	44.886	47.563	31.998	338	723	1.852	1.607	1.33	96.3	1.2	5.65	1.837	28.311	548	295	18.12	6.76	132.3
42264	NA	2	10	4	0.29	11667.314251	1	61	11638.289582	NA	NA	NA	2	NA	16.63	60.6	104	64	44	NA	NA	143	NA	NA	11911.3293418027	1	2873	81.68	382.22	16	115.48	34.326	41.733	28.802	221	257	1.696	1.402	3.89	65.5	2.2	9.13	1.434	21.348	923	228	13.94	15.63	125.8
42265	3	1	60	2	5	7130.271363	2	70	8106.386671	1	1	660	2	2	31.22	108.3	124	76	54	49	136	200	5.162	7.716	6723.2117863768	1	1645	49.63	187.43	18.8	78.67	24.64	32.94	17.314	87	137	2.384	0.851	1.92	22.1	1.6	5.76	1.224	13.114	616	297	9.72	7.34	55.9
42266	NA	2	3	4	2.54	13966.322869	1	59	13987.372603	NA	NA	NA	2	NA	16.79	49.5	NA	NA	NA	NA	NA	NA	NA	NA	22309.3293685987	1	1492	62.32	207.11	11.6	47.5	16.595	17.31	9.1	319	833	2.703	1.541	7.5	66.9	12.2	4.85	1.251	14.228	1486	227	12.24	13.19	78.8
42267	NA	1	19	3	1.62	51781.215601	1	61	51655.748302	NA	NA	180	2	2	24.8	89.8	116	74	42	59	111	165	5.607	5.773	89765.7321639731	1	2491	140.06	271.95	9.9	97.35	25.73	34.765	27.619	1551	1040	3.426	1.814	12.98	106.2	20	10.95	1.226	40.157	1195	308	17.92	10.71	357.1
42268	3	1	31	3	1.41	20542.04562	2	64	20951.541252	1	1	90	2	2	28.67	100	118	78	56	94	120	195	5.273	8.16	20181.9026443836	1	2003	89.46	185.55	21.7	69.31	24.876	26.058	12.29	786	538	2.214	2.065	3.76	19.8	3.3	4.78	1.223	22.894	812	315	16.55	8.28	119.3
42269	1	2	69	2	2.43	5140.677281	1	65	5790.109961	2	2	180	1	1	27.88	102.3	160	66	43	NA	NA	181	NA	NA	8620.61272416707	1	1720	55.87	270.66	18.2	49.37	17.841	16.769	9.236	101	894	2.257	2.266	3.07	221.4	7.5	5.25	1.431	18.74	978	308	10.33	7.52	58.6
42270	NA	1	0	2	4.08	3648.092644	1	62	3686.391059	NA	NA	NA	NA	NA	NA	NA	NA	NA	NA	NA	NA	NA	NA	NA	2960.03291242155	1	1899	65.19	270.57	15.4	63.15	26.081	23.558	12.371	272	1407	2.447	2.639	3.98	229.4	15.1	9.38	1.331	23.323	1286	275	21.07	13.79	70.3
42271	NA	1	4	4	0.73	10685.756501	1	65	11674.716969	NA	NA	NA	2	NA	15.24	48.4	NA	NA	NA	NA	NA	NA	NA	NA	7756.96041100735	1	2292	76.06	272.67	10.9	103.45	31.903	43.583	20.034	240	694	2.578	2.864	7.67	185.7	6.4	7.32	2.102	32.451	628	197	21.7	10.57	79
42272	NA	1	8	4	1.21	11298.38726	1	61	10956.441029	NA	NA	NA	2	NA	22.82	78.6	100	54	44	NA	NA	154	NA	NA	17716.5130760551	1	1692	56.79	188.42	15.5	79.37	18.32	35.677	17.72	114	543	1.674	1.836	3.47	63.2	4.3	5.28	1.749	26.942	566	183	15.07	12.88	65.7
42273	4	1	37	5	0.57	15823.940122	2	69	16308.961169	2	1	120	2	2	20.79	81.1	128	80	67	NA	NA	220	NA	NA	26767.1646269229	1	2271	56	303.13	16.4	97.72	25.05	37.587	29.4	565	764	1.628	2.205	2.12	107.8	1.9	11.47	1.409	15.237	685	296	12.85	7.14	89.4
42274	4	2	22	2	1.73	15098.167496	2	69	16735.181312	1	1	300	2	2	24.16	73.5	92	62	37	NA	NA	153	NA	NA	16142.0649459261	1	2105	69.52	294.03	26.3	71.73	19.567	23.383	22.515	408	1580	2.321	1.566	4.19	93.4	5.2	13.93	1.759	30.144	1014	355	15.18	8.56	166.3
42275	5	2	63	2	1.02	10637.892157	1	72	10477.870776	1	2	120	2	1	25.41	98.5	118	70	55	149	133	218	6.717	12.157	6789.18788949615	1	1810	67.5	187.03	16.6	90.32	23.368	35.803	23.187	160	249	1.253	1.342	2.04	120.5	0.6	6.11	1.438	25.102	567	252	13.15	8.74	92.2
42276	2	2	67	3	1.06	26751.47529	2	72	27547.917468	2	2	960	1	2	27.76	95.7	168	82	38	NA	NA	202	NA	NA	NA	2	NA	NA	NA	NA	NA	NA	NA	NA	NA	NA	NA	NA	NA	NA	NA	NA	NA	NA	NA	NA	NA	NA	NA
42277	NA	2	0	3	1.17	5857.596309	2	62	6477.802359	NA	NA	NA	NA	NA	NA	NA	NA	NA	NA	NA	NA	NA	NA	NA	5161.86882050604	1	720	13.38	105.4	4	28.1	17.719	2.992	6.465	13	813	1.173	0.538	1.23	117	8.9	8.62	0.959	10.615	597	86	17.17	4.45	12
42278	NA	1	4	3	5	67731.881118	2	65	74183.571368	NA	NA	NA	2	NA	15.1	51.1	NA	NA	NA	NA	NA	NA	NA	NA	164784.154249632	1	1500	61.05	195.11	13	55.07	14.535	20.247	14.252	159	304	1.357	1.955	3.01	80.2	2.9	6.92	1.183	27.217	593	180	13.53	11.52	70.4
42279	NA	2	8	3	5	42314.317006	1	63	47916.712874	NA	NA	NA	2	NA	16.87	63	100	60	69	NA	NA	197	NA	NA	96709.3390785933	1	1129	44.82	183.79	10.7	29.09	9.177	11.267	6.69	63	579	2.046	1.169	4.7	36.7	7.4	3.97	1.298	14.069	929	237	17.55	6.49	57.3
42280	3	2	58	3	3.65	103644.098654	2	60	103314.910031	2	2	420	2	2	19.81	73.7	106	68	70	NA	NA	181	NA	NA	167370.81778156	1	1101	66.1	147.03	12	28.5	11.41	9.274	3.657	381	875	1.354	1.202	3.08	20.1	1.1	2.97	0.804	16.22	413	139	8.2	9.99	105.1
42281	5	2	24	1	5	20954.537726	2	72	21163.080241	1	2	660	2	2	21.61	80.1	108	68	64	71	73	151	5.107	5.995	12037.8409686155	1	1480	73.11	191.45	18.8	49.1	11.778	16.267	16.428	154	1163	1.642	1.885	4.86	98.2	1.8	7.79	1.161	17.259	570	245	16.28	14.74	93.3
42282	NA	1	9	4	0.29	13235.455603	1	61	12834.883905	NA	NA	NA	2	NA	21.34	71.9	110	40	56	NA	NA	153	NA	NA	13135.9963316866	1	2188	77.87	256.77	12.2	95.26	33.738	36.375	16.676	247	328	1.807	0.951	5.21	51.7	3.8	3.79	1.177	17.7	944	188	15.09	18.27	86.2
42283	3	2	41	1	NA	15609.979423	1	62	15642.990119	1	1	120	2	2	34.91	104.3	102	72	55	350	166	291	7.827	17.319	29446.8152798488	1	4173	157.67	341.99	37.1	217.5	64.638	85.558	53.448	869	860	3.859	5.502	6.56	304.5	2.8	28.38	1.87	70.623	1821	654	18.85	18.36	143.8
42284	1	2	51	1	3.4	18454.554829	2	65	18729.940765	1	1	120	2	2	24.13	86.8	112	66	74	93	118	211	5.384	4.663	10404.8472437864	1	3573	124.1	432.37	31.3	156.18	53.522	60.011	27.884	886	1619	6.604	4.28	11.74	265.8	9.1	12.07	4.131	49.134	1790	530	40.56	16.67	190.7
42285	5	2	61	2	1.66	6626.953858	1	72	6806.335901	1	2	60	2	2	27.04	93.2	124	70	76	96	111	206	5.495	5.384	4410.198814129	1	1147	35.14	211.14	16.9	21.87	6.417	7.458	4.809	66	169	0.824	1.249	0.96	387.2	2.1	2.79	1.128	11.324	612	179	7.68	4.62	48.8
42286	NA	1	12	3	5	75534.086779	1	69	76229.979933	NA	NA	360	2	NA	16.65	61.2	96	60	73	54	75	159	4.663	9.659	NA	2	NA	NA	NA	NA	NA	NA	NA	NA	NA	NA	NA	NA	NA	NA	NA	NA	NA	NA	NA	NA	NA	NA	NA
42287	4	2	66	4	2.6	9544.755375	1	74	10339.849608	1	1	300	2	2	24.83	93.4	116	68	65	118	71	160	6.828	6.606	9857.58828065113	1	912	15.55	156.86	6.6	16.04	4.456	5.623	4.545	124	449	0.845	0.613	1.1	204.7	2.2	1.49	0.422	3.497	342	97	3.82	2.07	20.4
42288	2	2	51	2	5	10478.138202	1	62	10354.790046	1	1	480	2	2	20.88	74	120	78	80	NA	NA	235	NA	NA	22797.4179464413	1	1194	55.9	167.48	12.4	35.44	14.774	13.438	3.898	113	562	2.045	1.303	4.11	61.1	6.4	2.27	1.008	11.867	940	292	7.42	9.36	54.3
42289	NA	2	9	3	1.31	15767.15971	1	62	16056.278179	NA	NA	NA	2	NA	19.63	77.5	90	48	NA	NA	NA	NA	NA	NA	10031.2113360909	1	2119	54.04	304.57	13.6	79.19	22.253	28.961	22.479	136	687	1.695	0.936	2.59	25.1	2.4	10.62	1.737	15.446	733	251	14.16	8.37	102
42290	NA	1	4	1	0.18	13345.422702	2	72	13577.446715	NA	NA	NA	2	NA	20.85	65.7	NA	NA	NA	NA	NA	NA	NA	NA	10902.177359868	1	848	41.62	112.84	10.4	27.43	8.116	8.661	7.995	88	253	1.061	0.908	2.18	124.6	2.5	2.55	0.521	11.022	533	146	5.23	6.1	35.6
42291	5	2	70	3	4.64	43711.976878	2	66	43783.43882	2	2	300	2	2	38.2	125.5	118	74	41	142	155	224	5.94	8.271	39332.9455302919	1	1791	64.49	229.83	36.5	76.87	17.513	30.99	20.847	252	1454	3.532	2.834	8.68	191.2	7.1	7.98	2.51	22.327	1131	438	29.17	13.39	65.8
42292	5	2	60	3	5	45831.354851	1	70	48498.280263	NA	1	240	2	2	29.79	NA	NA	NA	NA	NA	NA	NA	NA	NA	NA	5	NA	NA	NA	NA	NA	NA	NA	NA	NA	NA	NA	NA	NA	NA	NA	NA	NA	NA	NA	NA	NA	NA	NA
42293	NA	1	12	3	4.48	57262.139911	2	62	57489.180296	NA	NA	540	2	NA	23.56	77.7	106	42	34	NA	NA	157	NA	NA	97881.0122155367	1	1791	75.66	230.38	8.2	63.8	21.204	23.744	14.772	119	970	3.134	1.794	7.63	14.6	11.8	5.08	1.732	24.958	1785	241	14.02	15.18	92.2
42294	4	1	63	1	1.71	7160.648074	2	72	7721.6167	1	1	120	2	2	22.56	85.7	116	74	72	108	129	223	5.773	5.495	13058.830944102	1	2234	71.2	286.85	0.8	67.36	10.054	20.424	43.069	43	1885	2.56	2.929	7.77	150	12.6	18.37	2.029	29.965	1093	577	23.33	19.5	94.8
42295	3	2	75	4	4.09	11413.457063	1	64	11640.961472	NA	1	120	2	1	27.52	94.5	172	68	NA	NA	NA	NA	NA	NA	10553.1061768541	1	1994	59.91	305.09	19.1	67.49	24.284	23.029	15.276	247	1569	1.725	2.195	2.21	169.7	3.1	8.21	0.954	16.131	1059	376	12.7	8.91	42.4
42296	3	2	80	3	NA	27208.204811	2	67	33155.52887	1	2	180	2	2	21.55	77.5	120	46	64	163	161	258	5.273	4.885	31371.141341788	1	1256	37.91	190.57	11	40.07	13.418	13.752	6.04	78	748	1.354	1.114	2.07	17.9	2	2.32	1.127	12.384	545	164	7.41	4.65	44.1
42297	3	2	65	3	4.67	52544.860904	1	61	54896.95941	2	2	360	3	1	26.59	93.6	112	74	50	78	88	154	7.993	12.989	53243.9169786798	1	1313	50.35	147.98	11.9	60.91	23.033	18.408	14.185	295	889	1.335	2.177	3.61	59.3	2.7	9.04	1.571	12.722	634	222	7.69	6.15	68.4
42298	3	2	57	1	1.71	15037.994041	2	59	16309.944093	1	2	240	2	2	23.83	85	142	62	75	NA	NA	319	NA	NA	30702.3086556762	1	640	30.31	47.4	5.7	21.37	8.16	8.865	1.56	80	130	0.602	0.791	1.68	23.6	0.3	0.79	0.374	6.616	90	96	5.96	7.85	23.5
42299	3	1	40	4	2.19	37936.257649	2	61	38732.566958	1	1	120	2	2	28.47	97.7	110	68	34	NA	NA	205	NA	NA	29271.5966508601	1	2525	100.82	335.42	14.5	93.21	32.018	36.295	15.919	231	559	2.817	3.438	10.71	205.1	8.3	9.63	1.996	38.062	1738	413	24.19	17.28	108.7
42300	5	2	75	5	0.58	27783.769688	2	69	28250.89328	2	2	600	2	2	27.46	95.9	114	82	62	NA	NA	196	NA	NA	33881.7775988204	1	2242	130.95	238.39	34.4	91.04	18.888	26.972	37.138	253	405	1.962	2.35	2.47	104.5	6.1	7.53	1.457	32.896	977	499	14.37	13.67	147
42301	NA	2	12	1	1.04	10159.925574	1	70	10351.074548	NA	NA	480	2	NA	25.99	78.5	112	54	50	NA	NA	242	NA	NA	5124.59235176133	1	1658	62.53	187.22	8.3	74.18	19.316	26.886	21.697	350	205	1.09	1.105	1.87	61.6	2.8	6.55	0.787	16.569	861	193	8.69	7.5	69.1
42302	NA	1	1	4	4.26	9037.968653	1	59	9933.799212	NA	NA	NA	2	NA	NA	NA	NA	NA	NA	NA	NA	NA	NA	NA	9274.3675091196	1	618	11.52	122.72	4	10.11	3.394	4.231	1.652	17	112	0.699	0.766	0.48	64.6	1	0.61	0.615	7.024	189	74	5.79	3.13	9.8
42303	NA	2	0	1	0.68	3996.298685	2	67	4093.064133	NA	NA	NA	NA	NA	NA	NA	NA	NA	NA	NA	NA	NA	NA	NA	2211.16587676538	1	653	13.74	71.6	0	34.41	14.3	12.608	6.678	21	598	0.911	0.394	1.97	78.9	10.2	8.78	0.517	6.624	540	62	11.83	6.73	18.4
42304	2	2	26	3	0.62	66750.276524	2	62	68246.418813	NA	2	480	2	2	34.21	105	NA	NA	30	146	95	154	5.884	NA	NA	5	NA	NA	NA	NA	NA	NA	NA	NA	NA	NA	NA	NA	NA	NA	NA	NA	NA	NA	NA	NA	NA	NA	NA
42305	NA	1	17	3	2.06	52982.819584	1	61	52854.440766	NA	NA	120	2	2	19.01	74.7	NA	NA	56	NA	NA	183	NA	NA	98384.8937711947	1	2444	84.38	256.15	8	120.08	39.954	48.206	21.743	255	227	2.105	0.97	5.46	102	8	4.39	1.38	21.378	1110	239	11.68	10.48	121.8
42306	NA	1	12	4	2.78	14389.441495	1	68	14580.174024	NA	NA	420	2	NA	30.79	91.2	106	64	49	NA	NA	160	NA	NA	14311.8172374579	1	518	26.3	67.21	1.3	16.6	4.413	6.149	3.831	89	96	0.131	0.456	0.28	2.6	0	0.43	0.057	6.789	164	50	2.14	2.05	21.9
42307	3	2	66	3	1.71	69052.177912	2	60	69854.209641	1	1	420	1	2	33.36	114.6	126	66	42	NA	NA	127	NA	NA	67750.7785259813	1	1537	52.31	186.29	5.9	64.52	21.211	24.954	12.127	153	212	1.767	0.769	3.26	24.1	1.1	4.66	1.19	15.038	382	149	8.34	8.92	65.3
42308	3	2	23	4	1.39	27090.345193	2	64	28799.388106	2	2	120	2	2	20.44	73.6	114	56	60	77	111	186	4.663	4.552	17817.4423489336	1	1377	32.36	186.65	8.5	57.26	16.486	24.395	12.769	75	63	0.586	0.913	2.31	65.8	0.2	3.12	0.546	10.967	324	96	6.84	5.59	32.5
42309	3	2	58	1	3.13	10914.494536	2	74	11074.33629	1	2	120	1	1	33.16	108.6	114	60	48	210	88	178	4.829	NA	6090.54059653456	1	1863	74.53	195.17	17.4	65.81	24.727	22.179	14.605	175	179	1.813	1.583	1.71	38.5	1.1	5.68	1.684	18.731	872	317	11.02	8.98	103.5
42310	5	1	53	3	5	100972.119505	2	70	104692.638304	1	1	540	2	1	29.62	108.9	124	88	42	NA	NA	226	NA	NA	62129.5536908019	1	1987	123.51	81.68	21	135.05	28.535	60.09	32.167	2292	1561	3.514	1.899	8.65	201.9	7.9	22.62	1.33	12.53	1138	471	17.08	12.91	211.5
42311	4	2	67	3	5	59356.356426	1	60	60045.772497	1	1	600	2	2	25.48	87.6	128	64	68	83	82	167	6.051	6.772	93330.5990371437	1	1880	63.74	242.48	18.8	49.87	28.085	13.363	3.604	122	698	2.448	1.062	2.96	78.8	4.5	5.09	1.312	11.645	1452	315	12.23	9.42	112.5
42312	3	2	35	4	5	32022.221071	1	69	32385.361508	1	2	600	2	2	43.96	120	120	74	NA	NA	NA	NA	NA	NA	16906.3269712819	1	2388	61.87	294.27	19.4	110.01	31.667	42.315	27.188	210	423	1.451	1.293	1.7	42	0.5	10.13	1.188	20.009	668	338	11.09	9.33	81.3
42313	NA	1	6	4	0.1	11119.713236	1	64	10975.891611	NA	NA	NA	2	NA	14.89	51	NA	NA	NA	NA	NA	NA	NA	NA	6212.412618608	1	1620	49.93	193.34	5.2	72.76	22.408	28.02	15.492	357	247	1.092	0.634	2.41	104.5	1.5	4.34	0.774	13.877	444	97	7.77	5.86	67.9
42314	NA	1	3	4	2.12	10913.458204	1	74	11109.800923	NA	NA	NA	2	NA	14.99	48	NA	NA	NA	NA	NA	NA	NA	NA	17719.7115602404	1	2139	81.91	252.82	15.9	91.71	31.623	32.299	20.391	173	552	2.041	1.58	3.65	365.2	2.2	9.49	1.548	20.619	1149	210	13.29	11.12	106.9
42315	4	2	33	3	1.84	31803.342778	1	67	32089.390162	1	1	180	2	2	19.95	74.3	112	64	61	137	60	148	2.109	3.164	NA	5	NA	NA	NA	NA	NA	NA	NA	NA	NA	NA	NA	NA	NA	NA	NA	NA	NA	NA	NA	NA	NA	NA	NA
42316	2	1	59	4	0.46	23747.324968	1	59	0	NA	1	480	1	2	NA	NA	NA	NA	NA	NA	NA	NA	NA	NA	NA	NA	NA	NA	NA	NA	NA	NA	NA	NA	NA	NA	NA	NA	NA	NA	NA	NA	NA	NA	NA	NA	NA	NA	NA
42317	NA	2	11	1	4.23	12016.609066	2	65	11960.067421	NA	NA	NA	2	NA	19.93	71.7	98	46	50	NA	NA	152	NA	NA	34501.0345477643	1	3131	101.49	463.43	26.7	96.69	23.65	36.265	28.119	139	689	2.217	2.203	2.58	71.4	0.7	16.08	2.649	48.925	614	321	23.31	11.27	218.4
42318	3	1	38	3	0.93	18562.719155	1	61	20802.0354	1	1	120	2	2	22.61	79.8	128	86	62	77	124	201	6.994	NA	12265.9776523417	1	1404	82.5	142.76	6.3	56.37	22.088	20.308	7.306	210	324	1.659	1.903	5.56	22	8.5	3.24	1.916	18.607	617	178	5.83	9.48	126.6
42319	1	1	79	4	0.99	11606.515943	1	67	12301.109494	1	1	360	2	1	24.92	99	146	62	NA	NA	NA	NA	NA	NA	NA	5	NA	NA	NA	NA	NA	NA	NA	NA	NA	NA	NA	NA	NA	NA	NA	NA	NA	NA	NA	NA	NA	NA	NA
42320	NA	2	16	3	5	79844.010453	2	61	79713.155111	NA	NA	480	2	2	21.85	71.4	108	70	51	93	96	166	5.551	NA	38814.4227921708	1	1843	72.34	287.78	13.1	48	21.859	13.159	7.847	113	1063	5.265	3.682	13.83	89.3	7.4	16.32	3.879	42.602	1438	252	38.83	24.88	120.9
42321	4	2	62	3	4.95	50923.110668	1	65	53081.962937	2	2	540	1	1	29.21	100.7	140	80	64	105	107	192	5.162	NA	51483.573189814	1	1499	77.1	161.45	15.7	63.3	20.39	23.329	12.677	783	540	2.313	1.147	4.22	102.4	5.3	7.83	1.305	13.707	835	310	14	9.3	145.5
42322	NA	2	9	3	0.81	35050.775307	1	60	42490.667019	NA	NA	NA	2	NA	17.83	58.9	94	64	43	NA	NA	134	NA	NA	102824.364288823	1	1567	78.03	232.72	31.5	41.69	16.334	13.671	8.367	181	600	2.399	1.86	8.91	61.7	9.9	5.76	1.464	18.192	1130	331	14.23	9.48	112.7
42323	NA	1	13	4	NA	11768.701197	2	62	11762.287475	NA	NA	780	2	NA	41.87	120.4	NA	NA	36	212	57	135	6.328	7.882	36190.4951371211	1	1525	28.69	244.54	5.7	50.03	15.636	21.906	8.852	77	37	0.94	0.547	1.7	81.6	1	2.24	0.906	9.612	313	118	7.82	4.22	39.1
42324	NA	2	8	3	5	44754.148644	1	67	46574.619876	NA	NA	NA	2	NA	25.36	83.1	106	54	39	NA	NA	147	NA	NA	27083.8218972799	1	2603	108.87	343.59	15.3	93.72	25.69	33.292	23.022	361	589	1.789	1.806	18.6	92	2	9	2.035	26.161	832	371	14.3	17.97	206.9
42325	NA	1	13	4	1.94	11827.754038	1	64	12434.570787	NA	NA	NA	3	NA	18.22	66.4	104	64	57	53	64	132	5.384	NA	38258.9929514634	1	2394	93.56	238.73	14.7	119.43	40.811	48.09	21.523	283	482	2.085	2.448	8.59	151.2	5.8	4.97	2.037	27.086	1513	233	18.42	18.21	95.3
42326	NA	1	6	1	2.82	7346.403792	2	70	7196.25598	NA	NA	NA	2	NA	19.22	68	NA	NA	38	NA	NA	223	NA	NA	18312.246028701	1	946	41.21	111.03	6.5	38.59	8.852	15.457	10.292	482	190	0.872	0.728	1.54	86.2	1.8	4.95	0.461	10.014	272	123	5.6	4.15	58.4
42327	NA	1	0	4	0.14	10368.05352	1	59	11855.099361	NA	NA	NA	NA	NA	NA	NA	NA	NA	NA	NA	NA	NA	NA	NA	20805.2609369232	1	1650	49.95	207.56	9.7	67.73	24.54	25.019	13.87	103	707	1.771	1.099	3.11	214.6	10	15.55	1.888	26.892	1157	237	28.73	13.25	81.2
42328	2	1	35	3	4.01	74269.382307	2	60	74859.232379	1	2	180	2	2	27.23	92.5	138	78	35	NA	NA	136	NA	NA	42892.5678286262	1	2755	119.18	323.24	16	111.2	33.006	44.766	27.2	269	1587	4.472	5.829	17.81	99	14.1	14.07	2.982	39.222	1737	389	28.83	13.16	164.4
42329	3	1	80	3	0.96	12852.34501	2	59	12993.707815	1	2	300	2	2	22.77	97.5	148	64	42	83	107	166	5.662	12.434	12602.4447907958	1	1815	72.88	216.88	13.3	74.94	27.423	25.682	15.762	171	644	2.406	1.827	5.21	91	8.4	4.66	2.238	23.51	1113	237	20.06	12.92	98.2
42330	2	2	80	3	5	24184.610175	1	62	27611.391314	2	1	480	2	1	25.07	88.5	112	50	62	NA	NA	207	NA	NA	24804.752204001	1	1879	44.16	295.38	6.2	58.52	20.572	18.111	18.79	129	1066	2.239	1.811	5.56	51.7	7.3	7.98	1.687	19.785	649	276	22.64	9.23	71.4
42331	4	2	31	1	2.45	25596.58182	1	66	26003.648767	NA	2	240	2	2	32.66	109.6	112	60	52	118	128	204	5.329	NA	53311.7520336831	1	1427	55.46	168.79	13.7	60.25	15.77	21.613	18.429	114	469	1.44	1.755	2.78	29.3	0.7	6.54	1.384	14.564	767	253	12.18	7.18	71.7
42332	4	2	61	4	5	11630.61	1	68	11761.238509	2	2	240	2	1	28.04	91.3	160	92	94	NA	NA	249	NA	NA	20297.7410528352	1	1611	62.7	222.75	10.5	53.52	14.246	24.681	9.838	341	208	1.486	1.427	1.53	97.8	1.8	4.08	1.214	20.2	627	207	8.85	4.89	86
42333	4	2	31	3	2.42	31764.255668	2	60	31777.057756	1	1	60	2	2	24.07	96.5	106	60	44	NA	NA	232	NA	NA	18207.501758671	1	1010	19.19	142.95	8.5	43.1	13.064	18.186	7.871	76	214	0.492	0.892	0.64	103.3	0.9	1.93	0.517	6.669	407	150	3.34	2.63	22.7
42334	NA	1	6	4	NA	9354.886238	2	64	9380.17775	NA	NA	NA	2	NA	14.63	47	NA	NA	52	NA	NA	159	NA	NA	21164.0309510327	1	2358	100.8	274.17	16.1	98.25	33.199	39.202	18.985	425	538	2.496	1.795	6.33	154.1	9	9.69	1.634	23.199	1761	276	14.72	14.46	121.3
42335	3	1	28	3	NA	136805.761517	2	65	138545.819659	1	1	180	2	2	23.75	85.3	130	74	33	NA	NA	132	NA	NA	79383.4745327061	1	4153	128.38	515.39	14.9	182.85	52.72	67.854	49.226	493	454	2.535	3.112	5.34	66	4.8	12.74	1.485	42.653	695	339	16.2	13.78	147.4
42336	NA	1	2	1	1.07	10127.107045	1	66	11106.028401	NA	NA	NA	2	NA	16.92	47	NA	NA	NA	NA	NA	NA	NA	NA	5999.72788813332	1	2328	62.59	335.41	24.9	84.97	31.188	32.136	15.896	112	557	2.171	1.634	4.26	215	7.1	6.35	1.786	18.648	1249	268	17.89	9.84	102.6
42337	NA	2	12	1	1.66	18799.568927	1	66	19373.566699	NA	NA	420	2	NA	20.26	75.1	104	58	61	50	90	161	5.218	5.495	10934.9485200096	1	2349	73.28	360.83	7.6	75.56	23.62	31.016	11.228	901	498	2.024	1.686	5.24	45.7	3.7	7	0.931	16.89	391	167	13.58	10.48	89.9
42338	4	1	64	4	2.14	6527.944321	2	68	6690.582692	1	1	480	1	1	47.09	156.6	144	62	56	NA	NA	192	NA	NA	4604.77139633377	1	2068	76.4	243.87	6.5	88.46	30.089	35.787	14.742	678	458	2.089	1.199	4.51	179.5	3	4.65	1.311	12.392	767	167	11.08	15.11	94
42339	NA	2	8	5	0.63	10194.026439	2	64	10350.401393	NA	NA	NA	2	NA	14.8	51.5	112	56	72	NA	NA	185	NA	NA	8739.04469537751	1	2157	64.19	229.76	9.9	109.67	33.595	48.485	19.965	214	197	1.477	0.913	3.7	11.6	2.2	7.1	1.689	18.6	515	170	13.76	8.73	95.1
42340	1	2	60	1	0.87	7812.278838	1	66	8799.220618	1	2	180	2	1	32.35	108.5	144	70	61	175	110	206	4.996	10.214	7297.82900456802	1	702	44.97	58.28	5.7	32.34	10.711	11.539	6.519	128	100	0.625	0.744	2.52	8.4	0.9	1.42	0.283	9.919	282	110	4.45	6.98	37.2
42341	NA	2	11	2	0.47	5823.433627	1	62	6859.870749	NA	NA	NA	2	NA	18.67	72.7	104	74	60	NA	NA	169	NA	NA	NA	5	NA	NA	NA	NA	NA	NA	NA	NA	NA	NA	NA	NA	NA	NA	NA	NA	NA	NA	NA	NA	NA	NA	NA
42342	4	1	80	3	2.23	26630.000367	1	69	28162.443564	2	1	180	2	1	29.27	110	182	52	41	167	144	218	6.162	8.215	33775.6983475738	1	2634	84.25	399.74	13.4	79.85	35.169	28.211	8.918	442	901	2.592	1.578	7.17	127.5	6.5	4.52	1.68	15.567	1268	281	13.05	14.16	104.8
42343	NA	1	0	1	1.61	5537.193605	2	72	5500.024608	NA	NA	NA	NA	NA	NA	NA	NA	NA	NA	NA	NA	NA	NA	NA	3975.46433093542	4	NA	NA	NA	NA	NA	NA	NA	NA	NA	NA	NA	NA	NA	NA	NA	NA	NA	NA	NA	NA	NA	NA	NA
42344	3	1	20	3	5	69261.303223	1	70	71315.523731	1	2	180	2	2	21.97	79.3	114	68	NA	NA	NA	NA	NA	NA	68695.8033139866	1	559	35.23	79.76	1.8	11.08	3.027	4.092	2.718	91	46	0.415	0.726	0.33	2.5	0.3	0.62	0.285	13.936	103	73	3.08	1.86	33
42345	5	2	35	4	1.45	23721.37616	1	65	23609.411602	2	2	420	2	2	27.6	82.9	96	60	53	NA	NA	178	NA	NA	53959.395626118	1	1025	43.32	129.84	7.2	36.84	10.371	17.473	6.022	117	151	0.937	0.827	1.78	45.3	0.5	2.15	1.527	14.17	243	87	8.91	5.66	68.1
42346	3	1	54	3	5	77488.443259	2	62	77630.125477	2	2	600	3	1	30.3	110.9	120	54	45	46	120	174	6.328	NA	46069.381066144	1	1071	40.17	152.25	15.6	37.64	14.8	10.962	8.61	68	442	1.254	1.376	1.55	109.1	0	6.04	1.252	12.863	826	193	26.07	9.57	61.7
42347	NA	1	6	4	3.59	10943.594572	1	68	11144.508612	NA	NA	NA	2	NA	20.01	60.4	NA	NA	46	NA	NA	152	NA	NA	18020.6174640204	1	2399	50	370.94	16.6	85.57	24.166	31.055	24.691	202	1455	1.712	1.56	3.13	169.7	4.9	8.07	1.343	13.361	1370	211	12.38	6.79	64.7
42348	5	1	23	4	2.88	20668.484862	2	69	0	NA	2	600	2	2	NA	NA	NA	NA	NA	NA	NA	NA	NA	NA	NA	NA	NA	NA	NA	NA	NA	NA	NA	NA	NA	NA	NA	NA	NA	NA	NA	NA	NA	NA	NA	NA	NA	NA	NA
42349	NA	1	19	5	0.15	26953.687289	1	73	26888.377769	NA	NA	720	2	2	21.7	82.5	90	0	73	NA	NA	140	NA	NA	16471.6936114366	1	3333	76.69	468.97	42.2	97.53	14.927	31.921	42.232	8	411	3.528	3.734	3.4	135.4	0.3	24.15	2.095	45.335	894	621	19.12	12.15	163.4
42350	4	2	47	3	1.75	26184.103929	1	73	26179.191386	1	1	60	2	2	21.86	81.2	110	70	71	NA	NA	237	NA	NA	17688.7441078562	1	1925	55.61	240.53	12.5	85.07	20.989	31.664	26.533	171	149	1.099	1.535	3.97	30.2	0.5	7.35	0.939	16.288	335	188	9.79	12.06	52.9
42351	5	2	42	3	3.77	90241.036392	2	59	90365.106516	1	2	360	2	1	28.07	89.4	126	76	45	NA	NA	295	NA	NA	61057.8539983286	1	2207	81.04	366.55	31.7	59.89	23.424	22.935	8.318	171	442	2.175	1.839	5.61	153.4	2.4	6.55	1.358	20.294	1097	231	21.6	16.67	81.6
42352	2	1	60	1	NA	7530.882625	2	70	0	NA	2	180	2	2	NA	NA	NA	NA	NA	NA	NA	NA	NA	NA	NA	NA	NA	NA	NA	NA	NA	NA	NA	NA	NA	NA	NA	NA	NA	NA	NA	NA	NA	NA	NA	NA	NA	NA	NA
42353	NA	1	0	3	1.25	7036.382926	2	60	7285.26448	NA	NA	NA	NA	NA	NA	NA	NA	NA	NA	NA	NA	NA	NA	NA	12115.7650553849	1	555	11.7	97.49	6.9	14.45	5.412	5.197	3.092	8	321	1.079	0.474	0.72	119.9	3	8.48	1.175	14.177	543	125	21.63	3.97	19.8
42354	NA	1	2	3	0.9	9272.845402	2	63	9294.91151	NA	NA	NA	2	NA	15.56	50.7	NA	NA	NA	NA	NA	NA	NA	NA	5967.45901547006	1	1542	58.7	177.79	10.4	67.61	29.287	25.655	7.466	162	754	1.814	1.962	5.34	93.6	6.6	5.43	1.203	15.203	1040	187	14.8	9.16	60.3
42355	NA	1	0	1	0.54	3774.15744	1	65	3748.823009	NA	NA	NA	NA	NA	NA	NA	NA	NA	NA	NA	NA	NA	NA	NA	2709.68099553447	1	985	25.03	149.4	6.2	32.38	10.276	13.243	6.481	62	361	1.332	1.215	3.65	50.1	3.5	1.32	0.966	11.874	628	124	9.29	8.04	34.2
42356	4	2	35	4	5	43571.207094	2	65	43365.551616	1	1	540	2	2	24.6	83.4	112	66	NA	NA	NA	NA	NA	NA	26829.1539043779	1	796	21.7	48.79	3.4	47.34	19.274	15.31	9.536	123	260	0.651	0.338	3.21	1.8	0.6	4.87	0.321	6.014	167	118	3.74	4.19	28
42357	4	2	25	3	4.38	89818.299425	1	59	90589.783782	2	2	180	2	2	24.56	72	112	80	61	60	141	214	5.107	5.495	53416.5163184212	1	911	17.67	127.85	8.5	38.13	13.867	15.121	6.995	36	178	0.55	0.449	0.41	9.3	0.7	1.82	0.426	4.855	376	81	3.93	2.38	25.6
42358	1	2	64	1	NA	3530.526705	2	70	3723.041072	2	1	180	2	2	30.6	93.7	114	64	56	105	91	168	5.218	6.883	5543.05452816249	1	873	35.58	140.28	9.7	20.86	7.046	6.88	4.276	96	145	0.902	0.86	1.08	14.8	0.4	1.46	0.578	9.26	589	184	4.21	3.44	39.4
42359	NA	1	14	3	NA	58962.28625	1	63	62267.025319	NA	NA	540	2	NA	20.82	68	118	50	56	89	97	171	5.662	5.662	30319.445308331	1	2975	131.97	390.38	19.7	103.57	36.404	40.215	16.992	303	1606	3.643	3.997	10.97	158.1	9.9	8.37	3.051	46.963	1088	380	27.54	24.21	167
42360	NA	2	9	4	0.95	9646.993707	1	68	10314.851745	NA	NA	NA	2	NA	31.31	90.9	NA	NA	41	NA	NA	153	NA	NA	5012.19736257643	1	1867	58.04	269.63	11	61.97	20.687	25.536	12.403	79	578	2.325	1.247	3.23	99.1	4.7	4.87	1.651	18.026	1151	184	14.12	7.42	80.2
42361	4	2	38	3	1.16	86561.585545	1	69	88547.501904	1	1	480	2	2	19.74	73.9	94	58	51	NA	NA	138	NA	NA	85294.7781423626	1	1511	24.99	167.23	4	29.71	8.998	10.309	7.906	92	357	0.821	1.332	2.51	214.6	0.4	16.14	0.527	15.134	255	143	2.88	4.97	20
42362	NA	1	16	3	0.73	34133.17904	1	69	34447.646939	NA	NA	900	2	2	25.05	88.3	124	56	35	NA	NA	143	NA	NA	58650.5240372571	1	2227	57.14	344.25	10	72.69	19.562	23.322	25.166	148	172	1.296	0.839	1.09	8.8	0.6	5.68	0.778	22.73	260	202	8.19	5.18	71.6
42363	NA	1	17	4	NA	17563.953417	2	67	17796.764208	NA	NA	720	2	2	33.63	106.5	NA	NA	47	56	79	137	4.829	NA	7884.85766755527	1	3024	117.3	314.25	16.9	146.14	50.929	50.905	32.238	334	582	2.414	1.89	6.79	83.8	5	6.87	1.986	31.766	1534	281	16.52	14.4	172.2
42364	1	1	77	1	1.81	5914.429103	2	69	6284.181656	1	2	180	2	1	27.91	98.8	158	94	38	NA	NA	248	NA	NA	11669.4694340127	1	1549	67.87	218.23	21.1	44.84	16.04	18.978	5.438	146	168	1.557	0.848	3.4	155.1	1.5	1.69	1.99	15.947	851	205	13.42	9.69	102.5
42365	4	2	58	3	3.86	108024.625543	2	72	112349.118977	2	2	360	2	2	33.98	109	130	76	59	109	169	250	5.718	9.825	181413.625636499	1	2293	57.02	337.05	6.6	82.31	35.751	28.009	10.046	177	624	2.391	0.688	4.79	93.6	11.7	2.88	1.686	10.023	1436	200	13.81	8.23	76.7
42366	5	2	47	3	5	92858.750905	2	71	92841.329167	1	2	660	2	1	24.18	77.7	120	74	65	NA	NA	195	NA	NA	55096.4273959476	1	1370	34.14	254.72	10.6	25.2	4.785	10.028	8.387	34	486	1.738	1.584	4.96	154.7	6.2	3.84	1.443	17.269	823	224	15.47	11.46	64.4
42367	NA	1	1	1	0.7	9181.731709	1	71	9689.791056	NA	NA	NA	2	NA	NA	NA	NA	NA	NA	NA	NA	NA	NA	NA	7780.53656847477	1	1360	49.2	173.04	10.5	54.42	24.296	16.208	8.208	208	502	2.036	1.079	4.85	108.4	13	2.86	0.844	5.112	1437	228	3.98	6.49	58.4
42368	1	1	60	2	1.67	3832.353126	1	70	4135.248957	2	1	60	2	2	27.7	90.8	130	78	42	298	161	263	6.828	13.933	2679.45489490316	1	1618	61.63	286.51	14.2	25.72	7.548	8.781	6.61	167	700	2.469	1.967	5.12	80	5.3	2.45	2.284	26.84	703	191	24.31	10.63	97.8
42369	1	2	80	4	0.75	13104.926116	1	59	13027.586637	1	2	360	2	1	24.85	101.8	138	62	65	83	136	218	5.829	6.328	11607.8083698015	1	1759	54.77	235.7	16.7	68.23	18.616	26.189	19.647	299	1460	1.424	1.37	2.94	118.1	4.2	10.1	1.205	13.464	657	200	10.64	5.77	70.7
42370	NA	1	19	3	0.2	26953.687289	1	73	26888.377769	NA	NA	420	2	2	22.76	84.6	100	58	49	NA	NA	135	NA	NA	16471.6936114366	1	5453	216.92	468.9	28.2	216.36	50.874	82.642	68.797	503	967	6.194	9.335	25.34	267.9	2.7	22.99	2.671	128.155	1480	707	26.54	19.29	248.3
42371	NA	1	10	4	2.56	12040.458347	2	61	11884.727866	NA	NA	NA	2	NA	15.42	56	104	74	75	NA	NA	221	NA	NA	5775.0322677957	1	1677	79.33	160.04	6.9	79.63	17.759	22.791	31.829	268	496	1.874	2.329	7.22	45.8	8.9	5.12	1.448	35.426	607	159	15.71	13	144
42372	3	2	62	4	2.86	11675.101071	2	59	0	NA	1	60	2	1	NA	NA	NA	NA	NA	NA	NA	NA	NA	NA	NA	NA	NA	NA	NA	NA	NA	NA	NA	NA	NA	NA	NA	NA	NA	NA	NA	NA	NA	NA	NA	NA	NA	NA	NA
42373	4	2	25	1	1.07	15098.167496	2	69	16735.181312	NA	2	600	2	2	26.49	81.8	NA	NA	41	74	99	155	4.718	NA	NA	5	NA	NA	NA	NA	NA	NA	NA	NA	NA	NA	NA	NA	NA	NA	NA	NA	NA	NA	NA	NA	NA	NA	NA
42374	NA	2	11	5	5	42545.486258	1	73	42904.702579	NA	NA	NA	2	NA	20.98	76.2	102	62	35	NA	NA	151	NA	NA	26804.8506686298	1	1246	50.47	169.13	14.6	43.36	16.124	14.294	9.181	124	486	1.486	1.22	3.52	54.3	6.6	3.14	0.722	11.079	934	189	5.46	5.77	55.1
42375	3	1	21	3	2.46	84967.323419	2	67	87860.074551	1	2	300	2	2	25.2	93	118	72	47	NA	NA	230	NA	NA	84632.6028996698	1	1927	94.92	206.26	15.4	47.36	17.269	17.026	9.051	254	267	1.627	2.341	2.85	21.2	2.7	2.47	1.526	33.891	572	271	13.5	9.29	104.2
42376	3	2	21	5	0.52	59530.451308	1	68	62197.878131	1	2	120	2	2	24.27	73.8	118	56	63	70	45	122	5.051	3.941	99402.5277395585	1	991	47.17	129.57	6.8	32.92	13.113	10.693	6.576	88	192	1.129	0.781	0.9	19.7	0.4	3.45	0.662	12.618	732	175	6.24	5.62	79
42377	3	1	36	3	5	77499.847246	2	67	79515.783969	1	1	720	2	2	29.28	105.7	106	78	54	98	134	208	5.273	5.551	45560.6616438334	1	2586	88.54	320.54	13.2	107.65	41.997	42.365	17.582	274	295	1.931	1.196	6.51	11.8	0.6	4.3	1.3	21.808	1122	260	9.17	13.25	133
42378	1	2	78	2	NA	8769.324154	1	72	9228.06108	NA	1	120	1	1	26.84	NA	122	54	NA	NA	NA	NA	NA	NA	NA	5	NA	NA	NA	NA	NA	NA	NA	NA	NA	NA	NA	NA	NA	NA	NA	NA	NA	NA	NA	NA	NA	NA	NA
42379	4	2	62	2	1.23	5432.036679	2	68	5514.096611	2	2	240	2	2	28.57	84.5	126	64	57	234	157	261	4.94	6.883	4573.23846380527	1	1364	63.05	205.27	13.7	33.63	11.267	10.115	8.749	112	396	1.506	1.031	2.16	27.1	5.8	2.45	0.903	13.231	785	264	8.18	8.39	75.6
42380	NA	2	3	4	2.22	15840.73243	2	67	15548.980825	NA	NA	NA	2	NA	15.13	46.4	NA	NA	NA	NA	NA	NA	NA	NA	9013.84213824868	1	1236	37.49	176.86	7	44.13	19.862	14.019	6.047	229	510	1.538	1.028	3.32	157.4	5.5	2.99	1.146	11.378	867	131	8.87	8.5	69.4
42381	2	1	24	3	0.46	44570.588615	1	61	44342.529836	1	1	180	2	2	26.49	89.3	122	42	36	168	185	255	5.495	3.553	25407.2197675522	1	2722	26.04	615.3	10.8	10.37	2.056	1.51	2.686	56	6	1.2	1.437	0.36	555.6	0.4	0.79	1.362	10.162	453	310	7.71	3.31	30.4
42382	3	2	46	3	3.69	79814.774172	2	62	80330.170581	1	2	840	2	2	27.56	83	98	60	54	100	161	235	4.996	6.55	54277.4530579134	1	1711	84.66	175.52	9.7	73.97	28.992	25.428	13.543	254	610	1.898	1.442	6.89	44.4	2.9	4.18	1.727	23.616	1105	220	11.51	8.35	108.2
42383	5	1	23	3	0.48	38669.907941	2	68	40171.243101	1	2	120	2	2	23.34	81.2	124	54	57	68	92	163	5.829	5.107	38695.5836621736	1	1510	74.67	188.84	13.1	51.94	16.961	19.052	11.695	202	187	1.209	0.932	0.78	11.7	0.7	2.54	1.668	23.387	596	174	16.17	8.31	111.8
42384	4	1	23	3	4.64	80731.926887	2	62	80318.837779	1	1	360	2	1	29.44	100.6	134	100	50	NA	NA	201	NA	NA	77368.3876078128	1	3315	121.44	317.54	9.4	139.05	47.802	54.663	22.893	375	234	2.025	1.875	7.31	120.1	1.6	4.61	1.718	33.439	848	299	18.83	17.72	164.9
42385	NA	2	5	3	0.81	16902.594549	2	72	17415.833664	NA	NA	NA	2	NA	15.2	54.5	NA	NA	NA	NA	NA	NA	NA	NA	11181.200971989	1	2746	116.17	329.86	24	111.15	36.337	45.925	19.364	532	784	2.648	2.493	11.23	192	6.1	6.6	1.721	20.019	953	353	18.67	19.34	135.4
42386	NA	1	12	4	0.41	13299.083294	1	61	13556.141849	NA	NA	540	2	NA	18.93	61.4	92	58	65	NA	NA	147	NA	NA	22016.9619837889	1	953	44.93	90.23	4.2	45.99	17.415	16.303	7.465	418	318	1.342	0.673	2.66	53.8	4.1	2.33	1.019	9.491	519	103	8.66	5.75	82.5
42387	3	1	33	3	2.92	30324.214198	1	64	30565.050184	2	2	120	2	2	27.57	97.2	116	82	42	NA	NA	237	NA	NA	18022.766296208	1	2764	152.62	257.81	10.7	123.22	44.793	43.36	24.895	436	417	2.688	2.715	5.2	43.3	1.5	6.92	1.956	47.568	1361	311	9.78	12.23	193.7
42388	NA	1	7	2	4.48	9354.045721	2	64	10289.15179	NA	NA	NA	2	NA	17.67	63.6	NA	NA	NA	NA	NA	NA	NA	NA	37327.6582302301	1	1915	77.46	258.15	17.3	65.52	29.104	20.324	10.488	141	609	2.8	1.278	6.29	21.2	7.5	4.38	2.382	23.644	1784	218	18.2	14.03	134.6
42389	3	2	64	3	NA	59522.803907	2	63	61219.800211	2	1	360	2	2	22.11	86.4	124	60	62	NA	NA	204	NA	NA	82745.7792739171	1	896	44.13	109.23	6.3	31.58	8.634	8.869	9.333	71	157	1.285	1.168	1.8	30.1	1.4	3.81	0.643	13.765	283	143	6.34	7.49	60.7
42390	NA	2	1	2	0.41	10898.564317	2	65	11729.503269	NA	NA	NA	2	NA	NA	NA	NA	NA	NA	NA	NA	NA	NA	NA	8478.18422442592	1	895	42.26	86.82	3.8	42.32	23.262	10.689	3.364	120	561	2.746	0.557	5.51	13.8	16	1.98	1.175	7.22	1529	154	10.86	5.7	51.5
42391	3	1	25	4	0.85	32415.396174	2	61	33707.99601	1	1	90	2	2	22.72	79.8	118	80	71	117	145	239	4.996	6.495	61697.3516986643	1	2100	114.15	178.29	9.6	51.3	13.047	17.073	15.186	326	361	1.463	2.744	6.74	124.6	1.5	3.21	1.067	35.834	481	265	11.14	13.31	133.7
42392	2	2	65	4	0.81	10010.58377	1	64	9851.159732	1	2	480	2	1	49.76	130.4	154	82	36	NA	NA	220	NA	NA	8930.56255421864	1	948	33.17	155.01	4.5	23.63	7.735	8.827	4.732	403	633	2.407	2.427	7.34	44.6	5.9	2.03	1.769	17.213	435	121	20.53	4.15	58.8
42393	3	1	37	3	1.84	20107.39039	1	67	21119.897392	1	1	120	2	2	28.44	104	98	70	42	227	187	274	7.272	NA	34663.1379238268	1	1482	46.64	190.96	1.6	60.01	14.238	24.277	16.51	174	91	0.728	0.624	4.25	5.2	0.5	4.05	1.078	9.506	467	101	4.88	3.47	51.3
42394	3	2	80	3	1.71	47159.286186	2	60	0	NA	1	480	2	2	NA	NA	NA	NA	NA	NA	NA	NA	NA	NA	NA	NA	NA	NA	NA	NA	NA	NA	NA	NA	NA	NA	NA	NA	NA	NA	NA	NA	NA	NA	NA	NA	NA	NA	NA
42395	4	2	25	4	NA	31759.044586	2	72	34382.800119	1	2	300	2	2	35.87	112.6	116	54	82	NA	NA	175	NA	NA	21271.7560755244	1	1013	45.93	138.37	6.2	31.43	14.613	9.043	4.921	115	210	0.487	0.679	1.5	104.3	0.1	2.48	0.5	13.805	837	126	3.47	3.98	60.4
42396	3	1	56	2	2.14	10981.232541	2	62	11008.37228	1	2	180	2	1	31.16	109.7	118	70	41	NA	NA	173	NA	NA	6115.36541483197	1	2471	123.1	333.68	9.5	74.32	26.609	25.367	13.74	334	207	2.082	2.61	3.84	68.9	2.2	3.31	1.394	42.242	748	274	11.87	10.44	112.9
42397	NA	2	1	4	2.27	10086.624478	2	68	10913.217813	NA	NA	NA	2	NA	NA	NA	NA	NA	NA	NA	NA	NA	NA	NA	NA	2	NA	NA	NA	NA	NA	NA	NA	NA	NA	NA	NA	NA	NA	NA	NA	NA	NA	NA	NA	NA	NA	NA	NA
42398	NA	1	10	4	1.85	9206.608667	2	70	8927.970215	NA	NA	NA	2	NA	17.14	58.8	92	62	62	NA	NA	111	NA	NA	4338.28327067089	1	546	35.21	66.76	1.4	14.75	4.703	5.264	3.321	112	42	0.429	0.505	0.83	3.1	0.2	0.49	0.35	9.024	122	45	3.7	3.98	34.1
42399	1	1	54	5	NA	19397.650987	1	62	19808.089018	1	1	120	2	2	27.99	98.5	NA	NA	46	NA	NA	221	NA	NA	13383.9205626654	1	1821	74.52	196.37	17.9	77.42	20.782	34.86	15.604	216	1426	1.33	1.377	2.37	77.4	16.2	7.44	2.044	21.381	221	217	12.18	8.42	153.6
42400	3	1	39	3	5	79198.596683	2	63	88752.73057	1	1	120	2	2	25.77	101.7	110	84	68	NA	NA	211	NA	NA	50853.2133575207	1	2771	131.09	270.65	12.7	95.6	31.564	37.673	17.53	301	543	2.674	2.982	5.78	38.5	7	7.09	1.685	44.004	1117	459	15.2	14.66	123.6
42401	NA	2	7	5	0.53	22646.770203	2	67	23196.212863	NA	NA	NA	2	NA	15.5	57	NA	NA	61	NA	NA	192	NA	NA	13488.9366686301	1	801	27.98	110.63	3.9	27.35	10.733	10.239	4.191	90	258	0.875	0.304	1.4	17.2	2.2	1.86	0.692	7.26	275	56	5.74	4.31	35.3
42402	4	2	61	1	2.5	6681.804407	2	72	6782.744156	2	2	60	2	2	24.28	80.2	142	66	53	76	135	203	4.996	8.882	5625.41947532983	1	1723	72.39	174.97	18.4	83.94	27.868	31.357	18.463	215	336	1.36	1.328	1.53	40.8	1.7	5.9	1.069	16.986	731	248	10.98	9.25	77.3
42403	NA	1	11	4	0.51	10602.273066	1	74	10465.143977	NA	NA	NA	2	NA	24.79	89.2	114	74	33	NA	NA	206	NA	NA	NA	5	NA	NA	NA	NA	NA	NA	NA	NA	NA	NA	NA	NA	NA	NA	NA	NA	NA	NA	NA	NA	NA	NA	NA
42404	3	1	79	3	5	39256.725633	2	59	39719.010343	1	1	360	1	1	23.67	100.7	196	94	52	80	113	181	8.271	NA	30318.5090116249	1	1104	56.43	113.38	8.7	48.2	15.541	16.777	11.658	454	568	2.157	1.861	5.8	56.3	4.3	4.85	1.73	20.176	566	160	13.93	12.49	87.9
42405	3	2	71	3	1.31	22147.571278	2	64	21953.052138	2	1	300	2	1	29.05	92.2	158	64	63	NA	NA	231	NA	NA	20771.5673667925	1	1400	41.8	190.43	14.8	58.45	11.354	17.998	23.681	107	532	2.42	3.253	6.43	204.5	2.5	18.62	2.02	30.473	582	262	22.63	18.7	50
42406	3	1	62	4	0.65	6933.4363	1	68	6823.284501	1	1	180	1	1	26.26	106.7	120	58	60	88	32	110	7.494	NA	10450.9292886992	1	3177	165.98	348.1	17.3	126.22	51.75	40.766	20.88	768	1834	5.364	4.028	13.36	32.4	8.1	11.48	4.387	52.128	2225	449	46.54	19.79	275.7
42407	2	2	62	4	1.15	10367.894859	2	68	10184.978359	1	1	240	2	1	18.66	75	150	60	NA	NA	NA	NA	5.218	NA	NA	2	NA	NA	NA	NA	NA	NA	NA	NA	NA	NA	NA	NA	NA	NA	NA	NA	NA	NA	NA	NA	NA	NA	NA
42408	NA	1	5	1	0.88	9985.21135	2	64	9957.784599	NA	NA	NA	2	NA	16.97	NA	NA	NA	NA	NA	NA	NA	NA	NA	NA	5	NA	NA	NA	NA	NA	NA	NA	NA	NA	NA	NA	NA	NA	NA	NA	NA	NA	NA	NA	NA	NA	NA	NA
42409	NA	2	14	3	0.87	26315.363825	1	61	27994.59333	NA	NA	NA	2	NA	22.56	76	NA	NA	NA	NA	NA	NA	NA	NA	NA	5	NA	NA	NA	NA	NA	NA	NA	NA	NA	NA	NA	NA	NA	NA	NA	NA	NA	NA	NA	NA	NA	NA	NA
42410	NA	2	11	1	0.25	12642.101998	1	66	13278.967521	NA	NA	NA	2	NA	33.26	102.2	120	42	48	NA	NA	148	NA	NA	12796.1939235512	1	1054	21.07	158.8	12.7	39.57	17.636	13.336	5.751	77	323	0.681	0.297	0.52	82.9	0.6	4.24	0.754	6.442	637	97	4.7	2.81	40.2
42411	3	2	28	2	NA	17771.575162	2	73	19698.45232	2	2	300	2	1	19.46	70	NA	NA	71	NA	NA	199	NA	NA	10461.0717107843	1	620	57.89	58.05	1.8	15.88	3.581	5.246	4.761	133	92	0.651	1.373	2.59	81.5	10.8	1.06	0.516	20.838	171	84	3.33	1.82	79.7
42412	NA	1	5	4	3.39	12202.438722	1	68	13331.767236	NA	NA	NA	2	NA	17.71	53.5	NA	NA	NA	NA	NA	NA	NA	NA	16457.4804367026	1	1590	92.41	212.22	14.3	41.82	16.148	14.802	5.601	188	278	1.9	1.689	5.14	195.3	3.3	4.45	1.814	22.785	950	228	23.27	14.06	130.4
42413	5	2	31	4	NA	21682.994932	2	68	21580.651504	NA	2	60	2	2	27.96	87.7	110	66	NA	NA	NA	NA	NA	NA	11265.8785818952	1	3066	111.38	400.63	47.2	131.51	57.417	38.875	22.545	312	2002	4.455	2.2	50.97	98	13	8.7	2.938	27.971	2837	488	38.24	22.22	167.9
42414	NA	1	6	1	NA	7856.535425	1	65	7816.679205	NA	NA	NA	2	NA	18.14	57.4	NA	NA	56	NA	NA	173	NA	NA	3989.05399131671	1	2263	77.19	314.79	20.5	82.18	29.224	33.114	13.572	231	466	1.953	1.67	6.65	25.5	8.1	4.16	1.361	15.987	826	243	12.93	12.33	97.9
42415	3	1	37	3	4.84	72819.865509	2	62	74814.454893	1	1	240	2	2	35.18	119.9	120	62	33	159	199	264	5.495	6.994	122789.600750347	1	2640	113.22	287.08	13.5	116.72	35.525	37.347	34.212	266	393	2.155	1.85	3.5	65.6	0.8	9.03	2.115	38.771	1361	265	17.38	11.04	188.4
42416	4	1	62	4	2.29	10497.324363	2	65	10633.552112	1	1	180	2	2	35.07	116.9	114	76	57	NA	NA	195	NA	NA	9474.68158498606	1	1417	56.66	215.37	7.4	39.29	9.83	12.526	12.656	176	400	1.414	1.941	3.72	161.7	2.8	5.6	0.692	14.575	620	155	6.38	6.79	43.9
42417	NA	2	9	1	0.56	10237.537188	2	72	10189.366594	NA	NA	NA	2	NA	24.54	81.2	106	62	NA	NA	NA	NA	NA	NA	5199.89786133034	1	2053	92.65	250.24	12.5	75.43	27.11	31.27	11.052	244	723	2.43	1.952	6.81	51.9	7.8	4.08	2.234	25.597	1114	211	16.74	15.13	114.6
42418	NA	1	11	2	1.47	11150.024198	2	72	13129.619296	NA	NA	NA	2	NA	23.41	78.9	100	60	NA	NA	NA	NA	NA	NA	7616.03360407612	1	1142	41.75	163.58	4.9	36.86	17.383	9.877	5.756	107	918	2.422	1.774	8.76	6.9	9.4	3.11	1.455	17.167	1109	144	18.59	6.02	40.7
42419	NA	2	0	2	3.81	4978.1063	2	72	0	NA	NA	NA	NA	NA	NA	NA	NA	NA	NA	NA	NA	NA	NA	NA	NA	NA	NA	NA	NA	NA	NA	NA	NA	NA	NA	NA	NA	NA	NA	NA	NA	NA	NA	NA	NA	NA	NA	NA	NA
42420	3	1	57	3	5	79632.530766	1	63	87175.405044	1	1	240	2	2	22.16	84	112	66	46	NA	NA	176	NA	NA	140764.844792419	1	2575	83.82	233.76	16.2	148.03	56.746	53.339	27.154	246	244	2.088	1.627	4.73	127.6	2.6	6.46	2.33	20.451	924	301	17.71	12.54	124
42421	3	1	55	1	1.83	26892.124843	1	65	29526.472642	2	2	120	1	1	29.61	105.4	126	72	43	218	111	198	8.438	NA	32461.864915636	1	3258	99.12	368.79	25	140.91	26.262	44.763	58.903	506	673	2.571	2.148	6.74	124.4	12.7	11.29	2.081	42.586	1429	412	19.49	9.33	231.9
42422	1	1	51	1	2.26	10385.546257	2	74	10689.521582	1	1	120	1	1	23.68	91.6	162	76	46	418	NA	412	12.379	NA	5938.23763595164	1	2852	76.05	274.35	13.5	58.72	23.257	22.41	6.972	174	170	1.563	2.472	4.71	250	0.7	2.21	1.17	29.493	868	407	12.23	13.7	91.6
42423	NA	1	7	4	5	11583.163722	2	67	12644.161069	NA	NA	NA	2	NA	15.8	52	NA	NA	NA	NA	NA	NA	NA	NA	7156.66194243794	1	1594	57.64	170.85	11.7	76.35	16.297	32.648	20.888	137	352	1.031	2.105	1.92	17.8	1.8	5.64	1.14	29.748	304	182	11.43	9.27	58.2
42424	4	2	64	4	1.07	11654.474529	2	71	11266.650453	1	1	360	1	1	30.81	101.7	132	74	44	NA	NA	157	NA	NA	17256.6404328497	1	1411	41.98	206.27	15	46.44	13.614	13.743	15.52	54	764	1.262	2.196	3.54	4.7	0.9	12.22	1.246	23.469	507	248	13.78	5.64	103.7
42425	4	2	46	3	4.12	79169.180089	1	64	82329.908711	1	2	120	2	2	33.21	95.3	126	74	63	NA	NA	183	NA	NA	76193.8024880936	1	2643	76.49	336.29	26.5	112.49	41.305	43.288	19.804	119	220	1.66	2.644	4.86	51.7	1.1	10.14	1.681	25.769	786	339	19.46	13.73	95.4
42426	4	2	73	3	1.86	37685.561075	2	71	45813.644326	1	1	360	2	2	22.19	75.5	NA	NA	57	NA	NA	184	NA	NA	41156.7849712981	1	1607	57.78	223.98	7.6	54.39	15.594	25.916	9.43	95	93	1.906	0.879	2.55	37.8	1.7	4.06	1.021	16.229	654	205	8.16	7.9	56.8
42427	2	2	44	3	5	97373.946729	2	63	99236.780996	NA	1	120	2	2	NA	NA	NA	NA	47	260	143	242	5.662	NA	NA	5	NA	NA	NA	NA	NA	NA	NA	NA	NA	NA	NA	NA	NA	NA	NA	NA	NA	NA	NA	NA	NA	NA	NA
42428	4	1	53	3	NA	104240.230169	2	61	104430.826165	1	1	120	2	1	28.31	106	124	64	43	87	78	138	5.94	5.718	61974.1820084142	1	2772	100.64	345.29	28.6	95.31	25.386	31.219	31.624	198	499	2.843	2.08	3.24	41	1.6	11.16	2.407	29.526	1477	474	15.92	13.58	164.7
42429	3	1	29	2	3.29	47886.269545	1	72	52349.834295	1	2	480	2	1	25.1	93.1	130	74	40	148	94	164	6.772	6.939	29777.2806604832	1	2361	105.84	310.25	15.8	82.91	25.764	32.488	16.551	646	1059	1.721	2.015	7.12	181	2.6	11.75	1.06	17.398	737	256	15.28	17.8	117.8
42430	3	1	28	3	0.71	43484.07016	1	67	45081.963346	1	2	120	2	2	23.88	87	106	70	62	NA	NA	141	NA	NA	26582.704254302	1	2590	108.78	299.48	9.2	106.2	35.577	43.869	16.326	504	346	2.128	1.597	5.96	3.8	3.7	6.7	2.483	29.154	578	250	14.58	16.26	165.4
42431	1	1	42	3	0.96	23448.008348	1	70	24263.009715	NA	2	480	2	2	29.28	NA	NA	NA	52	105	167	240	5.329	5.384	42898.2970621652	1	3397	108.81	454.82	24.3	134.31	50.997	44.615	23.21	348	831	3.086	3.368	7.73	701.4	7.2	10.98	2.302	31.205	1959	473	21.13	21.48	116.7
42432	2	2	23	1	1.14	12058.69988	2	69	14558.447342	2	2	540	2	2	41.87	112.5	114	62	33	125	80	138	6.883	15.487	7731.4176346591	1	1308	47.1	203.86	23	35.82	11.962	15.435	5.472	65	1	0.416	0.73	1.37	3.8	0.5	2.94	0.73	6.783	371	232	13.17	7.81	39.6
42433	1	1	53	1	0.73	16143.008083	1	66	17312.522839	1	1	240	2	1	27.31	104.5	124	56	43	NA	NA	133	NA	NA	9617.44395267755	1	906	43.03	92.75	3.2	23.88	5.342	8.726	6.954	468	138	0.771	0.824	1.39	0	1.1	2.47	0.207	11.41	189	131	4.27	4.56	52.3
42434	2	1	22	1	NA	21719.93559	1	62	21679.457463	1	1	240	2	2	23.53	77.5	106	52	56	115	111	190	5.551	7.161	11513.1054707826	1	3781	217.46	441.92	35.8	130.11	42.47	46.454	29.043	685	749	2.514	4.95	2.62	174.3	1	11.47	2.048	72.744	1236	647	27.2	20.42	205.2
42435	2	1	34	1	1.18	36551.605358	1	71	38215.650102	1	1	240	2	2	21.2	83.7	180	90	60	95	111	190	5.384	4.829	21737.5690684615	1	3510	132.82	369.83	29.3	102.73	25.632	35.018	32.176	325	210	1.973	3.549	6.32	62.6	0.7	10.85	1.488	50.657	729	455	21.43	19.58	136.7
42436	3	2	38	2	NA	18007.391978	2	72	17812.606791	1	2	60	2	2	22.71	83.7	NA	NA	69	110	137	228	5.384	5.162	10132.0471946765	1	1855	93.2	173.03	22.2	89.91	30.422	33.59	16.696	273	459	1.775	1.839	3.43	107.4	3	5.54	1.057	22.593	803	300	11.28	14.35	91.3
42437	3	1	52	3	0.55	21191.575634	1	64	21802.812861	2	2	600	2	2	44.17	127.1	120	88	44	NA	NA	202	NA	NA	40809.2228693557	1	2244	157.57	280.52	36.2	57.5	9.484	20.414	23.217	183	236	1.429	4.278	1.88	181.7	4.6	12.73	3.076	53.203	894	676	24.97	11.23	227.3
42438	3	2	67	1	1.14	6681.804407	2	72	6589.074196	2	1	60	2	1	28.48	98.6	106	64	38	NA	NA	198	NA	NA	12235.6424651171	1	1819	71.43	238.81	16.6	50.77	17.259	19.129	9.133	494	869	2.388	1.934	5.72	120.5	8.4	9.08	1.429	16.165	1027	326	16.22	16.39	77.5
42439	4	1	28	1	0.39	21719.93559	1	62	21679.457463	1	2	240	2	2	27.47	88.3	NA	NA	47	NA	NA	200	NA	NA	44550.8986700412	1	2038	88.12	251.46	18.8	64.68	18.919	26.798	11.536	221	430	1.228	1.554	2.59	17.9	2.1	3.82	1.266	20.196	714	280	13.64	13.27	88.1
42440	5	1	31	3	5	55681.860184	2	69	57041.515366	1	1	720	2	2	24.38	93	114	62	70	NA	NA	151	NA	NA	32683.437822295	1	3100	124.52	352.54	19.6	135.03	46.877	46.304	32.652	591	805	2.545	1.475	3.63	48.5	1.4	11.11	1.772	33.073	1717	366	18.02	13.08	189.6
42441	3	1	64	5	2.9	57803.165668	2	70	56552.815201	2	1	0	2	2	30.77	112.5	140	70	32	NA	NA	180	NA	NA	50804.3420031573	1	1101	37.59	127.37	10.1	50.09	15.122	18.287	12.16	414	391	1.721	0.91	1.76	40.9	1.3	5.15	0.918	10.072	495	129	8.99	5	60.7
42442	NA	1	8	2	3.9	8216.976662	1	62	8049.035843	NA	NA	NA	2	NA	17.17	57.2	96	40	NA	NA	NA	NA	NA	NA	4668.96458143131	1	1544	46.71	206.31	10.8	61.28	15.912	28.438	12.439	218	1145	1.838	1.833	2	54.1	8.1	4.72	1.653	21.302	587	199	10.45	6.12	53.5
42443	NA	1	7	1	NA	9085.780461	1	73	9138.74105	NA	NA	NA	2	NA	24.25	81.8	NA	NA	41	NA	NA	165	NA	NA	12769.1258639029	1	1219	40.51	171.66	10	41.32	15.862	13.977	8.748	50	292	1.14	0.545	2.09	2.8	3	7.83	1.229	11.8	719	153	6.92	5.06	78.6
42444	3	2	68	3	NA	59356.356426	1	60	60045.772497	1	2	240	2	1	26.37	88.8	114	70	46	NA	NA	189	NA	NA	45834.4323999783	1	1100	30.6	150.38	6.8	44.93	16.537	15.858	7.596	136	539	0.72	0.559	1.79	27.6	0.9	4.53	0.327	7.345	310	89	5.37	5.66	30.4
42445	4	2	36	3	4.01	84088.367666	2	67	87143.08316	1	2	660	2	2	30.63	102	112	82	68	NA	NA	200	NA	NA	51384.1597729764	1	1469	51.75	135.48	11.1	81.24	24.737	29.885	21.242	154	733	1.452	0.924	2.54	52.9	1.9	7.24	0.796	15.408	779	185	8.17	6.78	75.1
42446	2	1	21	1	0.31	32729.551016	2	65	33177.054315	1	2	180	2	2	27.5	89.4	116	68	58	95	140	217	6.051	5.551	68018.4119043295	1	1199	56.13	105.44	3.7	61.06	19.987	19.423	16.735	170	311	1.327	0.936	3.53	6.7	4.2	2.79	0.759	16.217	689	103	6.12	5.79	67.5
42447	NA	1	4	3	4.31	46695.727863	1	59	0	NA	NA	NA	2	NA	NA	NA	NA	NA	NA	NA	NA	NA	NA	NA	NA	NA	NA	NA	NA	NA	NA	NA	NA	NA	NA	NA	NA	NA	NA	NA	NA	NA	NA	NA	NA	NA	NA	NA	NA
42448	NA	1	4	4	1.85	11501.602176	2	74	11426.981276	NA	NA	NA	2	NA	17.09	55	NA	NA	NA	NA	NA	NA	NA	NA	24816.5484155995	1	1868	57.58	250.23	15.2	73.75	28.481	28.836	8.744	140	710	1.93	1.538	5.82	318.7	7.3	3.65	1.144	16.302	1118	241	12.5	11.24	67.5
42449	1	1	80	3	0.69	12653.145382	1	59	12924.513006	1	1	180	2	2	23.75	98.5	154	62	59	72	114	187	5.773	6.55	20088.8837123979	1	2586	67.43	416.69	45	78.52	22.423	35.73	13.155	327	2127	1.504	2.023	1.47	185.6	1.6	9.83	1.387	19.079	623	462	24.98	7.53	51.5
42450	2	2	80	4	1.59	13260.512164	1	68	15300.052664	2	1	180	2	1	30	NA	162	72	NA	NA	NA	NA	NA	NA	NA	2	NA	NA	NA	NA	NA	NA	NA	NA	NA	NA	NA	NA	NA	NA	NA	NA	NA	NA	NA	NA	NA	NA	NA
42451	NA	2	17	3	3.77	69063.615143	2	66	68950.427655	NA	NA	300	2	2	33.05	NA	NA	NA	NA	NA	NA	NA	NA	NA	NA	5	NA	NA	NA	NA	NA	NA	NA	NA	NA	NA	NA	NA	NA	NA	NA	NA	NA	NA	NA	NA	NA	NA	NA
42452	4	1	54	5	2.7	81663.158639	1	67	89777.899747	1	1	360	2	1	31.58	107.8	130	84	45	230	95	186	5.551	9.159	53278.4437658551	1	2449	70.56	383.01	26.6	73.54	21.946	22.862	22.416	164	1160	4.513	2.466	4.74	7.9	3.5	10.36	2.951	36.051	1072	417	43.13	10.69	129.7
42453	2	1	74	3	1.06	9498.128327	2	63	9325.327662	1	1	240	2	1	35.15	117.7	138	70	33	217	107	183	7.383	6.828	7118.254667353	1	2147	47.16	306.26	16.2	86.63	28.37	25.769	25.038	170	528	1.666	1.827	3.24	25.3	1.2	8.44	0.697	12.756	549	230	10.67	11.26	60.6
42454	2	2	80	3	1.15	24668.876466	2	63	29668.50185	2	2	180	2	2	21	NA	200	66	58	189	177	273	5.273	NA	46114.4712616271	1	4252	115.44	663.85	40.4	137.66	60.496	43.371	21.319	301	3169	3.806	5.144	11.65	274.6	11	15.64	3.05	37.28	2436	589	31.57	22.38	174
42455	NA	1	7	1	5	10469.944281	2	71	10540.446839	NA	NA	NA	2	NA	14.31	50.1	NA	NA	NA	NA	NA	NA	NA	NA	6114.14508814117	1	1916	64.7	223.74	13.4	83.9	28.932	31.657	15.474	177	584	1.746	1.446	4.68	17.3	3.8	7.6	1.76	22.909	1063	193	12.45	13.16	105.9
42456	NA	2	2	4	0.34	11593.552192	1	61	11132.793498	NA	NA	NA	2	NA	NA	NA	NA	NA	NA	NA	NA	NA	NA	NA	24177.6460616289	1	2106	77.14	271.6	15.5	81.1	31.151	27.525	15.238	250	964	1.997	1.375	3.26	266.3	6	7.4	1.06	19.55	1243	285	12.09	10.23	107.4
42457	3	1	27	1	1.76	21719.93559	1	62	21679.457463	2	2	240	2	2	23.76	83	106	50	54	NA	NA	250	5.94	8.382	44084.5182872181	1	1312	56.42	197.26	9.9	33.65	12.691	11.279	5.789	99	242	1.592	0.733	2.01	9.4	4.8	1.59	1.219	17.313	843	190	8.94	5.87	95.8
42458	NA	1	7	3	2.37	41273.271184	1	63	46980.7713	NA	NA	NA	2	NA	22.09	75.5	NA	NA	51	NA	NA	166	NA	NA	27320.0048840703	1	2363	61.1	420.61	18.6	53.79	21.369	18.795	9.73	113	267	1.299	1.651	2.67	20.5	0.8	5.05	1.773	15.516	653	201	11.87	7.04	102.8
42459	5	2	57	3	5	120732.420443	2	61	120348.956842	2	2	300	2	2	27	86.1	136	70	63	NA	NA	189	NA	NA	111379.26411963	1	1547	70.29	214.33	16.8	49.21	12.92	15.32	16.128	139	366	1.56	1.844	1.13	140.1	0.7	5.34	1.381	27.584	560	296	10.47	6.31	73.4
42460	5	1	59	4	5	19455.192916	1	65	19347.377468	2	2	720	1	1	41.79	139.2	138	66	34	NA	NA	190	NA	NA	10500.9703113635	1	4000	123.78	650.86	22.6	111.83	35.209	43.935	19.175	1415	803	4.054	1.606	8.68	43.4	6.8	9.79	1.769	29.902	1103	510	24.61	16.28	224.3
42461	NA	1	8	3	1.41	21024.598828	2	64	22036.884715	NA	NA	NA	2	NA	14.56	51.8	84	40	73	NA	NA	179	NA	NA	13767.6144683614	1	1550	64.51	177.07	9.2	66.36	27.275	25.389	7.761	157	670	2.464	1.093	7.08	98.8	10.1	2.94	1.454	16.49	1443	205	11.73	12.17	81.8
42462	NA	1	11	5	2.17	33408.864152	1	70	33866.060825	NA	NA	NA	2	NA	20.47	73.7	NA	NA	NA	NA	NA	NA	NA	NA	19693.6091413898	1	1147	59.07	151.57	5	32.84	11.428	14.411	3.586	140	31	0.563	1.273	3.54	90.7	0.8	2.19	0.69	13.879	350	127	8.08	10.69	63.1
42463	NA	2	1	3	5	23630.062472	1	70	24862.188195	NA	NA	NA	2	NA	NA	NA	NA	NA	NA	NA	NA	NA	NA	NA	17834.4602157703	1	983	27.43	145.11	9.8	33.52	6.547	14.739	10.132	87	783	1.387	1.01	4.31	32.5	6.5	6.26	0.639	11.608	974	168	7.06	3.81	37.3
42464	5	2	52	1	4.24	15309.085961	1	69	15128.868113	2	1	300	2	2	30.24	101.4	104	68	55	NA	NA	197	NA	NA	8404.3811810291	1	1565	75.63	165.33	17.1	68.8	19.696	22.364	18.785	235	301	1.152	1.609	1.06	41.6	0.9	7.75	0.958	24.724	427	226	9.74	9.43	65.5
42465	NA	1	9	3	NA	53713.890496	2	63	54448.959246	NA	NA	NA	2	NA	25.09	83.3	98	66	35	NA	NA	174	NA	NA	45972.3126089959	1	2182	73.43	318.35	9.4	71.05	27.449	24.19	14.267	194	553	2.554	1.297	5.55	127.3	9.5	3.47	1.286	16.166	1828	204	7.26	9.46	68.7
42466	NA	2	13	1	NA	13667.008338	2	71	13924.139613	NA	NA	420	2	NA	18.83	69.2	120	64	46	73	46	107	4.996	3.941	40981.3926818734	1	2116	110.27	269.3	12.8	64.65	23.84	25.375	9.227	269	683	2.883	2.179	6.2	52.3	6.8	2.3	2.542	36.635	1138	207	23.04	18.59	129
42467	4	2	27	3	5	81656.516088	1	73	87318.155581	1	2	840	2	2	27.67	83.2	100	62	34	68	125	173	5.051	4.607	50031.2358530039	1	1442	36.45	192.86	6.5	60.28	18.88	19.511	16.73	104	145	0.659	0.61	2.37	102	0.3	4.05	1.048	7.923	533	96	5.23	6.2	50.2
42468	4	2	72	2	NA	6340.396598	1	62	0	NA	2	420	2	1	NA	NA	NA	NA	NA	NA	NA	NA	NA	NA	NA	NA	NA	NA	NA	NA	NA	NA	NA	NA	NA	NA	NA	NA	NA	NA	NA	NA	NA	NA	NA	NA	NA	NA	NA
42469	NA	1	12	1	0.32	9480.288241	1	64	10136.154525	NA	NA	480	2	NA	15.91	63	98	64	62	31	72	140	6.051	NA	29832.631704249	1	2069	36.23	280.69	14.9	93.72	39.474	28.277	16.139	174	724	1.935	0.718	2.45	40.3	4.1	5.88	0.92	8.197	994	187	7.68	6.3	38.4
42470	NA	1	0	1	2.07	3455.479944	1	65	3432.28467	NA	NA	NA	NA	NA	NA	NA	NA	NA	NA	NA	NA	NA	NA	NA	5180.98468843903	4	NA	NA	NA	NA	NA	NA	NA	NA	NA	NA	NA	NA	NA	NA	NA	NA	NA	NA	NA	NA	NA	NA	NA
42471	5	1	50	3	5	79632.530766	1	63	87175.405044	1	2	720	2	1	27.38	99.8	132	84	54	134	123	204	5.995	8.993	154130.772151491	1	2713	122.14	227.02	26.9	152.98	43.235	57.832	39.501	228	1148	2.271	2.706	7.64	69.1	1.6	30.17	1.631	21.957	1868	452	14.65	14.18	136.6
42472	NA	2	1	3	NA	30080.033887	2	72	30993.399579	NA	NA	NA	2	NA	NA	NA	NA	NA	NA	NA	NA	NA	NA	NA	22232.5785408667	1	1024	35.87	156.58	8.4	30.65	8.86	12.189	6.858	123	316	0.985	0.976	2.44	41.3	3.3	2.59	0.615	11.882	375	113	6.2	5.81	37.3
42473	5	1	53	3	5	66478.663049	1	70	67688.889692	1	2	960	2	2	20.86	73	140	76	78	NA	NA	249	NA	NA	40169.7824652988	1	3089	180.58	198.87	17.2	92.38	32.53	29.709	20.16	565	715	3.112	3.424	12.9	36.4	7.4	9.01	2.323	59.515	720	425	29.34	36.05	233.2
42474	3	2	47	1	2.5	14562.014974	2	70	14390.591611	1	1	480	2	2	39.49	117.4	NA	NA	45	NA	NA	243	NA	NA	30682.9852891502	1	1273	86.24	147.62	8.5	36.86	12.367	15.664	5.161	140	33	1.369	1.776	4.21	10.7	1.4	2.74	0.888	23.242	840	228	10.11	14.38	114.7
42475	5	1	27	3	0.69	31669.029713	1	69	31506.985628	2	2	180	2	2	20.85	75.3	118	60	60	75	79	154	5.051	4.663	18578.1811334528	1	4276	143.45	583.9	29.1	153.4	63.769	50.062	24.287	931	1209	4.646	2.185	8.19	238.8	5.4	16.94	3.291	37.11	2044	461	22.16	21.59	265.4
42476	NA	2	6	1	0.84	7544.522116	1	62	7462.755594	NA	NA	NA	2	NA	14.09	52.4	NA	NA	43	NA	NA	143	NA	NA	3808.43759961706	1	1912	58.02	271.16	16.7	71.76	22.884	27.013	16.61	121	410	1.675	1.835	2.42	310.7	3.4	5.88	1.405	23.659	805	278	13.84	7.09	58.5
42477	1	1	25	1	0.85	31171.97499	2	70	32005.290041	2	1	240	2	2	25.05	86.8	110	74	32	NA	NA	212	NA	NA	65616.1026369972	1	2314	75.32	356.69	27.3	71.16	23.274	25.2	16.924	580	792	2.518	1.297	5.63	71.8	11.3	5.68	1.215	8.253	1488	440	12.9	11.91	89
42478	NA	2	0	3	4.32	22622.621969	1	61	22385.280716	NA	NA	NA	NA	NA	NA	NA	NA	NA	NA	NA	NA	NA	NA	NA	17837.8215577471	4	NA	NA	NA	NA	NA	NA	NA	NA	NA	NA	NA	NA	NA	NA	NA	NA	NA	NA	NA	NA	NA	NA	NA
42479	3	2	55	4	3.09	22001.877758	1	72	21909.970721	1	2	360	1	1	43.5	127.1	144	0	50	92	149	217	6.217	NA	16558.1544407503	1	1862	116.64	207.7	13.6	64.37	19.164	25.245	12.83	321	928	2.762	3.863	9.52	50.7	6.3	5.74	1.746	40.905	520	263	29.43	19.39	143.4
42480	NA	1	0	1	NA	5254.044615	2	72	5218.776285	NA	NA	NA	NA	NA	NA	NA	NA	NA	NA	NA	NA	NA	NA	NA	9089.52207718352	1	974	25.52	105.56	2.4	50.15	17.193	18.128	10.582	194	779	2.275	0.759	2.38	77.6	11.7	9.25	1.585	17.148	819	101	28.88	9.26	38.3
42481	5	2	30	1	4.37	24525.233986	1	71	24259.945581	2	2	600	2	2	29.31	93.9	92	64	47	NA	NA	198	NA	NA	23400.1418838727	1	2530	125.51	286.34	19.3	96.84	27.295	32.438	28.528	276	1155	2.99	3.023	6.1	128	5.2	10.06	1.864	39.13	838	369	21.86	18.19	155.5
42482	3	2	35	4	0.47	25352.687503	1	64	26203.429558	1	1	720	2	1	30.55	107.7	136	88	72	150	160	262	6.994	8.882	47961.3860364611	1	1927	73.65	125.01	5.7	88.7	28.066	40.794	12.691	602	262	1.483	1.815	5.14	7.6	2.9	3.76	0.733	21.625	475	231	9.05	11.03	97.6
42483	4	1	59	1	4.38	15232.987003	1	71	16759.554881	1	1	120	2	1	26.12	93	128	72	52	115	100	175	5.607	5.44	9217.23403638662	1	2870	90.89	278.95	31.1	148.23	34.557	49.006	50.607	291	877	2.38	1.673	2.48	105.3	5.9	15.17	1.628	24.013	833	410	16.36	12.79	133.2
42484	4	2	72	3	5	44295.827451	2	61	43058.15259	1	2	720	1	1	42.44	119.8	134	58	65	100	56	141	3.941	NA	32867.3593840917	1	1475	52.31	97.44	3.3	97.82	51.642	27.105	6.518	342	2042	2.008	0.523	7.93	1.1	2.1	1.53	1.121	12.116	671	102	14.56	7.88	64.3
42485	NA	1	8	3	2.02	39161.998869	2	62	39697.926565	NA	NA	NA	2	NA	14.13	57.7	90	28	62	NA	NA	177	NA	NA	33517.7295442835	1	1788	57.66	264.42	22.9	60.43	22.256	19.014	13.955	94	283	1.613	3.028	8.53	221.5	5.2	18.72	1.302	16.223	789	254	14.51	7.59	88.2
42486	4	2	32	1	0.68	23476.223352	1	66	24271.764925	2	2	360	2	1	29.21	95.3	130	74	51	NA	NA	179	NA	NA	13806.102082849	1	1781	62.6	277.31	27.4	52.54	16.574	20.134	10.293	84	707	3.053	2.38	6.69	51.4	5.8	5.59	2.41	30.92	999	364	22.69	9.7	110.8
42487	NA	1	11	1	1.93	11939.56401	1	66	14059.335408	NA	NA	NA	2	NA	24.62	88.1	116	60	38	NA	NA	169	NA	NA	13548.1905526544	1	1653	59.09	233.32	7.8	55	21.462	20.585	8.999	134	329	1.277	0.587	2.78	6	2.6	2.35	1.093	10.215	583	140	11.42	4.16	80.7
42488	NA	2	12	4	NA	14608.86791	2	64	15161.279114	NA	NA	480	2	NA	26.71	82.5	114	72	43	49	94	147	5.662	5.829	6717.2058063359	1	843	26.26	112.73	4.7	33.19	8.561	12.179	9.388	83	56	0.447	0.802	0.34	124.5	0	2.25	0.46	8.828	153	90	4.57	2.91	30.6
42489	3	2	28	1	0.68	17782.20875	2	67	17959.179799	2	2	600	2	2	26.94	91.2	92	74	47	NA	NA	179	NA	NA	9537.41261964322	1	1756	78.63	258.75	15	44.66	9.38	14.902	16.506	228	201	1.322	2.301	1.68	177	2.5	7.21	1.107	26.534	663	278	13.79	8.54	76
42490	5	1	46	3	1.25	28063.33823	2	60	28058.000784	2	2	300	2	2	31.09	112.5	136	88	26	NA	NA	286	NA	NA	45454.1414702355	1	2704	79.68	369.59	10.7	104.27	35.179	38.062	23.077	222	416	1.737	1.304	4.49	20	3.2	6.23	1.515	20.937	1006	226	15.11	12.59	109.1
42491	1	2	60	2	NA	4501.74604	2	69	4626.586159	2	2	120	2	2	34.31	114.3	116	64	59	98	146	225	5.94	7.105	2997.81925086736	1	1473	49.06	226.62	11.7	41.71	12.949	19.689	5.936	98	288	1.638	0.618	3.5	180.5	5.4	2.57	1.482	11.281	848	157	9.62	6.61	75
42492	1	1	71	4	1.51	10683.390739	1	59	10754.111554	2	2	240	2	1	29.62	98.6	130	72	62	NA	NA	212	NA	NA	9749.13295092254	1	3184	54.18	499.52	13.2	112.02	37.888	38.166	27.336	132	174	2.021	0.936	3.95	82.6	0.6	3.22	1.324	15.276	909	295	10.65	10.64	98.5
42493	5	1	57	3	5	82326.837852	1	60	82477.366737	1	1	420	2	2	25.8	100	104	72	64	123	121	210	4.996	2.609	133178.775845794	1	2600	76.01	340.94	18.3	105.08	43.171	39.489	13.661	242	428	2.022	1.788	4.42	32.9	1	4.72	1.927	21.016	1077	284	15.84	13.02	105.1
42494	NA	2	7	2	0.58	11696.159075	1	66	13777.806129	NA	NA	NA	2	NA	14.6	56.4	NA	NA	44	NA	NA	139	NA	NA	7992.02414809377	1	1413	41.92	230.71	8.4	36.2	13.994	13.01	5.676	69	369	1.721	1.273	4.53	61.9	4.9	2.42	1.633	18.234	700	153	18.58	11.09	75.2
42495	3	1	48	4	4.29	28456.589778	2	67	30702.717318	1	1	120	2	1	33.71	108.8	144	84	48	NA	NA	151	NA	NA	44865.472328441	1	2440	106.7	241.41	11.6	118.25	44.354	43.495	21.78	294	238	2.107	1.76	2.49	82	2.9	6.1	2.956	23.952	795	267	9.96	12.27	156.9
42496	3	1	43	1	2.5	15028.797226	2	70	15497.577473	2	1	300	2	2	30.12	104.2	114	64	25	NA	NA	179	NA	NA	8609.20641866803	1	4442	128.98	584.53	44.3	194.26	43.533	83.875	55.911	235	2360	2.826	2.152	3.82	111.3	7.1	32.14	2.181	50.137	1886	836	19.88	17.69	108.5
42497	1	1	41	5	1.08	28803.804675	1	67	31602.188917	1	1	120	2	2	23.6	88.3	112	52	49	NA	NA	131	NA	NA	18754.2307164362	1	4634	238.21	330.44	18.3	184.08	63.727	75.337	24.856	673	333	6.901	5.886	21.04	478.5	3.1	12.25	2.051	71.473	1006	796	28.77	53.82	196.2
42498	NA	1	2	1	2.66	7242.847705	1	65	7942.966531	NA	NA	NA	2	NA	15.7	47.6	NA	NA	NA	NA	NA	NA	NA	NA	4290.97028117264	1	1646	63.3	241.02	14.1	51.09	18.344	17.48	10.26	403	907	1.689	1.288	3.22	244.2	2.7	5.48	1.345	11.186	948	286	11.13	7.74	94.8
42499	NA	2	8	3	0.65	22022.479423	2	61	22208.417691	NA	NA	NA	2	NA	25.52	85.3	96	38	70	NA	NA	223	NA	NA	53742.7767353385	1	2324	74.07	305.3	15.4	93.16	37.432	30.875	17.896	403	979	1.579	2.326	2.53	221.7	1.9	7.52	2.067	24.572	978	293	14.8	8.25	139.1
42500	NA	2	10	4	2.11	5606.317197	2	66	5680.091574	NA	NA	NA	2	NA	30.49	87	110	72	68	NA	NA	189	NA	NA	2760.07263218259	1	2494	115.7	297.71	21.2	92.93	27.885	35.957	21.717	307	735	2.751	2.184	4.5	104.2	6.4	7.01	2.069	36.498	1157	279	19.22	15.9	156.2
42501	NA	2	19	4	2.19	14985.758019	1	64	15101.927118	NA	NA	120	2	2	38.78	107.4	110	64	48	37	66	121	5.273	5.273	14823.9671550182	1	988	43.98	113.89	9.1	41.02	11.17	15.936	11.231	128	137	0.651	0.919	1.36	189.9	0.6	5.81	0.588	9.851	312	118	4.27	4.85	61.9
42502	4	1	64	2	5	7799.133473	2	66	8410.121353	1	2	420	2	1	35.89	115.8	138	74	47	NA	NA	180	NA	NA	14223.2329362075	1	1673	59.31	232.18	21.7	47.9	13.932	17.234	12.248	284	1775	1.79	1.466	3.58	163.6	3.4	6.82	1.447	16.481	752	247	12.32	10.16	79.3
42503	5	1	39	1	5	31111.976878	2	67	33829.743671	1	2	360	2	2	28.1	107	124	68	49	200	97	186	5.44	4.829	32630.7740119758	1	1541	65.25	179.17	14.3	65.05	28.851	20.264	10.003	140	701	3.422	3.061	11.47	52.5	5.6	12.11	2.863	33.254	1345	230	25.93	26.31	103.1
42504	2	1	63	3	2.5	58553.019777	2	67	60669.208582	1	1	180	2	1	25.24	96.6	116	84	46	192	176	260	5.829	NA	NA	5	NA	NA	NA	NA	NA	NA	NA	NA	NA	NA	NA	NA	NA	NA	NA	NA	NA	NA	NA	NA	NA	NA	NA
42505	NA	2	2	3	0.14	10965.5972	2	60	11053.101173	NA	NA	NA	2	NA	NA	NA	NA	NA	NA	NA	NA	NA	NA	NA	7096.24057988709	1	1430	60.09	202.46	15.6	45.7	18.573	14.737	7.729	123	843	2.114	1.593	5.76	62.2	9.1	3.34	1.333	17.191	1221	274	16.24	12.8	81.5
42506	2	2	45	1	0.04	17358.052461	1	73	18826.238688	1	1	120	2	2	25.8	87.9	108	64	44	NA	NA	140	NA	NA	20697.8606814708	1	1345	47.52	197.12	10.6	44.16	20.642	13.09	5.672	125	479	1.788	0.676	2.56	50.1	0.6	2.77	1.282	10.95	795	130	6.88	6.16	72.5
42507	2	2	31	3	0.71	35611.355795	1	67	35931.65342	1	1	120	2	2	25.56	93.8	96	52	36	NA	NA	169	NA	NA	21187.1987229387	1	2124	65.01	353.55	15.8	52.58	20.016	17.54	9.776	303	382	2.2	1.435	3.04	17.1	2.2	8.66	1.221	22.726	728	278	12.37	10.21	112
42508	NA	1	13	5	2.42	60577.459859	2	64	63972.72675	NA	NA	480	2	NA	17.26	62.4	110	60	63	50	64	137	5.162	6.384	31149.996004861	1	810	28.18	139.53	1.3	13.4	4.018	5.656	2.436	65	34	0.235	0.603	0.48	0	0.5	0.56	0.812	8.343	74	52	5.24	3.31	43.5
42509	3	1	39	1	3.63	24920.154407	2	74	26006.077809	1	1	300	2	2	44.52	150	122	70	36	NA	NA	174	NA	NA	14792.6022732592	1	2647	88.41	361.64	32	98.37	36.887	34.705	17.282	159	438	1.48	1.271	2.99	42.1	0.6	7.93	1.374	16.18	1372	319	18.4	11.19	115
42510	4	1	38	3	1.89	108944.572622	2	61	111928.644159	1	1	120	2	1	31.4	101.1	132	82	54	NA	NA	214	NA	NA	284667.407976074	1	1752	98.87	135.27	5.5	81.59	32.917	27.973	12.688	775	882	1.98	1.508	5.82	2.1	3.5	7.43	0.66	18.268	1086	197	9.94	15.37	146.2
42511	NA	2	2	3	1.09	10628.967903	2	63	10815.467511	NA	NA	NA	2	NA	15.83	44	NA	NA	NA	NA	NA	NA	NA	NA	8618.35873190261	1	971	34.4	123.49	6.7	38.95	13.337	16.753	5.333	47	366	1.413	0.751	3.51	67.8	6.5	3.06	0.831	8.929	1100	127	11.93	6.06	44.7
42512	NA	1	17	4	1.69	14389.441495	1	68	14580.174024	NA	NA	60	2	2	32.17	91.5	112	64	47	NA	NA	215	NA	NA	23680.1252730411	1	1868	103.22	128.33	3.3	103.06	27.89	40.736	24.65	399	224	0.846	1.429	1.16	2.2	0.2	2.26	0.803	28.102	627	212	10.34	8.38	108.4
42513	NA	2	9	3	1.01	25863.591803	2	59	26081.961016	NA	NA	NA	2	NA	17.28	62.3	112	64	50	NA	NA	128	NA	NA	74461.0641637341	1	1546	72.91	201.43	8.6	51.74	20.033	19.337	8.304	238	383	1.524	1.827	6.12	31.9	4.2	2.49	1.34	22.358	544	162	11.9	10.61	80.1
42514	NA	1	2	1	NA	6678.591846	2	64	6771.687394	NA	NA	NA	2	NA	16.79	46.2	NA	NA	NA	NA	NA	NA	NA	NA	3658.21878357923	1	1206	45.62	202.39	14.1	28.09	12.441	9.202	4.692	65	825	2.594	1.979	6.64	106.1	10	3.69	1.471	13.266	1427	234	12.68	7.07	37.3
42515	NA	2	8	1	2.1	7269.084406	1	65	7234.881247	NA	NA	NA	2	NA	15.87	56.2	92	66	NA	NA	NA	NA	NA	NA	NA	5	NA	NA	NA	NA	NA	NA	NA	NA	NA	NA	NA	NA	NA	NA	NA	NA	NA	NA	NA	NA	NA	NA	NA
42516	4	1	25	3	4.41	78960.339763	1	65	82025.925915	1	1	240	1	2	25.14	86.1	132	84	98	40	71	177	4.996	3.442	46998.9135502007	1	3939	114.32	315.89	6.9	117.11	42.627	43.967	19.718	300	257	2.476	3.804	8.85	16.1	1	3.93	1.028	43.596	957	406	13.89	18.27	118.1
42517	5	2	60	4	5	11630.61	1	68	11585.678259	1	1	480	2	1	29.13	95.3	150	96	89	93	83	191	5.551	NA	10323.042694853	1	2374	81.91	369.35	27.2	67.54	14.755	21.372	26.546	317	808	1.932	1.685	2.81	193.8	2.2	9.76	2.049	20.527	680	297	16.21	9.49	159.9
42518	3	1	35	1	1.99	33141.17579	1	66	34209.2093	1	1	180	2	1	48.86	143.2	128	70	37	NA	NA	197	NA	NA	18167.1628736633	1	3457	145.9	436.7	16	102.97	29.618	45.635	20.164	465	203	2.116	2.419	2.56	311.3	1.4	3.39	2.342	39.32	594	260	17.58	9.88	176.8
42519	1	1	62	1	2.5	5534.662799	2	72	5972.103252	1	1	120	2	2	23.92	84.8	124	72	43	NA	NA	259	NA	NA	10100.0463735256	1	2758	103.21	449.93	34.1	65.25	24.716	19.15	14.117	227	903	3.703	3.916	7.43	297.3	12.5	8.1	2.82	37.588	1344	482	24.71	12.38	143.5
42520	NA	2	19	2	NA	16427.791	1	71	16495.773013	NA	NA	720	2	2	25.08	85.5	92	58	NA	NA	NA	NA	NA	NA	9310.64638212585	1	643	49.41	55.48	5	23.96	10.556	7.768	2.913	121	142	0.623	0.666	0.97	0.3	0.4	1.13	0.453	16.71	353	103	3.98	3.5	57.4
42521	5	2	43	1	4.29	27492.977815	2	65	27169.331759	2	2	240	2	2	28.06	83.7	104	78	88	NA	NA	213	NA	NA	29870.3874351114	1	1981	88.06	278.78	19.2	61.65	25.571	19.916	10.449	343	601	2.451	2.133	3.85	118.8	6.7	7.21	1.378	25.523	1359	336	11.14	9.18	111.2
42522	NA	2	9	1	0.7	6832.221308	1	70	6880.770245	NA	NA	NA	2	NA	19.96	71.8	108	52	39	NA	NA	159	NA	NA	9614.17123193386	1	2150	75.52	334.93	27.1	62.07	24.633	20.295	11.662	122	1585	3.564	3.13	8.76	163.1	14.6	6.12	2.168	20.87	2278	382	21.24	12.21	90.1
42523	4	2	40	4	1.07	15211.040727	2	70	15147.500619	1	2	480	2	2	28.9	91.6	112	76	52	NA	NA	186	NA	NA	31313.0902238813	1	1903	58.15	293.32	12.8	59.68	24.563	21.845	8.022	143	342	1.401	1.725	3.51	333.3	8.5	5.08	1.067	13.212	2064	250	9.44	9.65	58.6
42524	3	1	64	3	4.67	46864.678897	1	61	47353.391877	1	1	360	2	1	28.03	107	126	78	41	228	95	182	5.829	5.884	45927.4993160842	1	1590	45.51	186.55	11.8	77.35	21.302	22.437	25.107	179	495	1.517	1.877	2.62	66.3	1.6	9.01	1.623	12.989	388	222	6.98	5.3	73.1
42525	NA	1	19	2	0.47	8073.830268	1	62	8206.652322	NA	NA	480	2	2	25.3	88.5	NA	NA	48	NA	NA	217	NA	NA	15393.3112741885	1	2426	76.07	342.29	15	90.35	36.324	32.983	14.137	206	561	1.485	1.842	3.58	203.7	0.9	6.3	1.247	13.518	1161	270	12.26	11.39	93.2
42526	4	1	65	3	3.41	77460.910979	2	60	75785.340358	2	2	240	2	2	26.85	102.6	152	76	48	NA	NA	227	NA	NA	102432.824410541	1	2557	78.78	291.69	8.9	125.5	47.728	47.101	19.785	612	1102	2.97	0.903	6.29	19.4	9.6	6.69	1.068	10.954	1411	265	10.08	9.44	127
42527	2	2	53	2	NA	10794.213984	2	73	10667.144999	2	2	60	2	1	32.26	102	NA	NA	44	150	162	236	6.217	7.938	5925.80700785334	1	937	38.69	126.9	17.8	33.86	9.321	12.42	5.266	455	181	1.028	0.747	2.84	202.3	1.6	4.2	0.798	7.209	308	168	7.73	5.92	49.4
42528	2	2	41	3	2.19	35976.116648	1	71	37870.1122	1	1	360	2	2	35.24	101.5	116	80	27	NA	NA	215	NA	NA	35047.6260006252	1	1561	48.02	225.92	6.4	54.12	22.16	17.862	8.687	239	217	1.829	0.829	1.24	321.8	1	3.95	0.974	8.209	729	233	7.22	5.37	63.1
42529	2	1	71	3	2.5	27844.157844	2	62	27828.255867	1	1	600	1	2	39.7	138.5	136	60	35	92	85	138	15.21	NA	33374.9013492703	1	1847	74.09	161.78	21.3	93.85	34.393	32.941	18.73	202	447	2.562	1.256	4.88	30.7	4.7	8.94	1.071	15.733	982	324	12.34	14.91	74.8
42530	NA	1	0	3	2.32	17201.873324	2	60	17810.31505	NA	NA	NA	NA	NA	NA	NA	NA	NA	NA	NA	NA	NA	NA	NA	14192.2375591244	1	84	2.04	8.64	0	4.74	2.022	1.758	0.942	0	0	0.12	0.054	0.3	10.8	1.2	0.84	0.066	0.888	102	18	1.62	1.02	2.4
42531	5	2	63	4	0.98	10426.652764	1	67	10079.686715	2	1	240	1	1	NA	150	184	78	40	211	124	206	6.495	NA	8981.17779413193	1	686	25.06	118.37	12.9	18.17	7.407	6.404	3.254	38	496	2.123	1.761	6.29	14.6	4.5	1.97	1.881	14.454	573	260	22.97	9.2	20.8
42532	3	2	67	1	2.61	6326.360533	2	72	6165.349851	1	1	240	1	2	28.39	93	100	64	44	NA	NA	191	NA	NA	6738.58560006665	1	1277	68.44	174.17	18.2	36.73	12.651	14.039	6.614	123	178	1.935	0.718	0.92	24.9	1.4	4.06	1.246	12.498	919	297	11.33	7.6	106.7
42533	2	2	66	3	4.65	62024.989502	1	68	63760.146247	1	2	180	2	1	24.8	76.2	120	72	69	91	101	188	4.94	4.552	60328.6579360696	1	1484	58.04	212.61	12.7	46.28	18.985	14.786	8.54	125	517	1.689	4.676	3.64	164.1	3.2	18.45	2.012	40.572	863	194	15.53	11.4	86.9
42534	NA	1	12	3	1.03	29942.464676	1	61	30658.946941	NA	NA	7	2	NA	20.01	74.9	108	40	39	170	76	149	5.773	6.273	18781.5265316478	1	2557	74.61	337.69	14.5	104.4	33.231	38.995	23.938	145	372	2.545	1.723	6.22	71.2	5.9	9.61	2.046	26.397	1461	231	19.49	14.8	134.4
42535	2	2	30	4	0	24901.217858	1	60	26493.364124	1	1	180	2	1	21.77	71	128	86	109	NA	NA	226	NA	NA	39529.3821867341	1	436	16.72	63.08	2.6	12.92	5.161	5.415	1.121	37	35	0.353	0.413	0.97	110.1	0.1	0.93	0.432	4.285	182	57	2.96	2.68	19.1
42536	4	1	31	3	0.52	24294.622036	2	63	27225.407194	1	1	180	2	2	26.68	104.4	112	56	46	NA	NA	200	NA	NA	15599.5137489308	1	3002	116.18	330.17	10.8	139.52	40.386	50.839	35.335	481	1351	2.112	2.052	6.25	103.9	4	10.96	1.295	29.076	1106	223	17.26	16.31	146.1
42537	4	2	62	4	2.19	11494.14765	1	59	11111.658746	2	2	60	2	1	29.85	95	130	78	55	NA	NA	194	NA	NA	18025.4805671895	1	1714	59.45	239.82	13.4	59.11	14.817	21.514	18.312	196	234	1.215	2.159	5.18	145.8	1.2	6.18	1.175	16.211	578	202	9.74	8.6	75.5
42538	NA	1	13	2	1.21	18421.991441	2	61	18725.05042	NA	NA	540	2	NA	21.06	76.1	118	64	39	107	121	181	5.995	5.607	10568.9089447764	1	1924	58.41	284.36	10.7	64.41	22.729	21.691	13.87	162	403	1.676	1.293	3.53	13.5	6	6.17	1.125	19.26	744	210	11.2	8	66.7
42539	5	1	50	3	5	77911.339601	2	68	79453.121633	1	2	360	2	2	27.9	95.2	120	68	46	86	78	141	5.662	5.662	53684.8490243322	1	3953	117.94	570.63	32.8	117.98	43.588	41.94	24.552	275	1267	3.242	6.331	14.38	232.6	17.6	7.69	3.066	54.537	1250	512	58.56	15.93	140.6
42540	NA	2	7	4	5	8749.052476	1	62	8727.28754	NA	NA	NA	2	NA	20.92	66.1	NA	NA	47	NA	NA	144	NA	NA	8932.03381967123	1	1561	66.11	198.59	7.2	56.46	17.548	20.414	13.72	208	281	1.115	0.896	1.37	29.2	2.1	3.15	0.926	18.399	497	154	9.25	6.93	105.3
42541	1	2	72	1	3.82	10944.02877	2	65	13131.035139	1	2	480	1	1	42.29	122.8	130	50	81	108	108	211	7.771	NA	11287.7190687519	1	1739	67.24	219.2	11.6	68.86	19.288	28.57	15.703	191	224	1.351	1.476	2.9	38.5	4.3	4.93	1.709	16.161	501	229	8.87	8.51	88.5
42542	4	2	39	4	1.63	27974.770259	1	61	27842.72974	1	2	180	2	1	37.73	102.6	108	68	37	442	NA	266	5.662	4.441	17225.5823683988	1	2459	76.99	361.33	8.8	81.89	29.919	29.581	16.126	218	162	1.813	0.82	6.27	12.1	0.6	2.88	1.454	21.16	634	173	19	14.67	107.7
42543	5	1	45	3	1.96	116710.080329	1	69	118595.311978	NA	1	360	2	2	18.51	72.2	NA	NA	NA	NA	NA	NA	NA	NA	209682.845746344	1	3139	165.8	384.21	27.1	106.5	39.76	34.213	20.751	419	814	3.991	2.862	10.78	146.7	16.1	7.91	2.996	39.496	1780	383	24.4	21.6	261.2
42544	1	2	67	1	2.19	7480.950035	1	71	7888.875108	2	2	240	3	1	35.99	107.2	130	66	36	328	61	163	7.216	NA	6542.81374179963	1	1532	44.39	220.21	21.1	53.01	19.211	19.028	10.493	47	157	1.891	0.961	1.25	82.4	1.9	5.78	1.846	21.412	1082	266	26.06	5.72	62.7
42545	3	2	74	3	3.65	37167.132864	1	59	36128.641686	2	2	300	2	2	36.97	110.1	104	62	38	NA	NA	183	NA	NA	32456.2422189128	1	1292	57.69	142.62	7.5	53.98	14.414	18.18	17.266	171	163	1.375	0.663	8.79	10.4	4.4	3.49	1.129	13.631	762	145	10.92	4.79	98.8
42546	2	1	51	3	2.48	22515.398006	1	67	24752.7181	2	1	180	3	1	42.4	131.3	124	42	45	79	94	155	5.218	NA	43764.1276421437	1	1887	124.76	209.5	32.3	61.43	20.529	21.953	13.645	259	235	1.655	3.691	4.02	99.4	2.6	5	3.179	28.784	471	443	17.68	16.43	168.6
42547	3	2	79	3	2.18	27998.489743	1	62	29696.592292	1	2	180	2	1	21.34	74	134	74	86	NA	NA	174	NA	NA	26677.9969444283	1	1509	52.27	203.35	15.4	60.45	12.639	23.23	20.132	239	1535	1.59	1.644	1.35	159.8	1.7	7.4	1.147	19.681	428	262	8.46	5.19	80.5
42548	NA	2	8	3	0.75	18411.881174	1	65	18858.579439	NA	NA	NA	2	NA	20.84	70.7	112	44	52	NA	NA	169	NA	NA	28047.5515837583	1	1633	60.88	210.82	16.2	62.82	22.14	23.769	10.748	133	313	1.595	1.712	3.82	21.7	5.7	4.18	1.555	19.693	871	265	6.76	8.55	88.5
42549	NA	2	0	1	0.34	3667.506959	1	65	4140.395777	NA	NA	NA	NA	NA	NA	NA	NA	NA	NA	NA	NA	NA	NA	NA	7775.80652448719	1	387	11.11	59.24	4.5	11.76	3.105	4.528	3.649	8	73	0.227	0.327	0.36	67.5	1.2	2.44	0.338	2.726	149	69	5.64	2.4	8.9
42550	NA	2	18	3	4.19	28072.545965	1	67	29863.904343	NA	NA	600	2	2	35.23	114.9	114	78	55	NA	NA	151	NA	NA	55589.5968966381	1	2292	83.43	265.44	10.7	102.94	30.186	35.939	31.166	237	649	1.809	2.253	3.08	80.9	4.7	6.55	1.109	32.71	934	230	9.01	5.78	89.8
42551	NA	1	2	4	4.01	8152.384291	2	68	0	NA	NA	NA	2	NA	NA	NA	NA	NA	NA	NA	NA	NA	NA	NA	NA	NA	NA	NA	NA	NA	NA	NA	NA	NA	NA	NA	NA	NA	NA	NA	NA	NA	NA	NA	NA	NA	NA	NA	NA
42552	NA	1	7	4	1.11	11119.713236	1	64	10975.891611	NA	NA	NA	2	NA	20.78	66	NA	NA	54	NA	NA	173	NA	NA	11233.3912021533	1	1372	53.79	169.91	9.2	54.67	16.161	17.351	16.927	119	442	1.967	1.681	4.23	159.2	2.8	3.81	1.373	18.598	722	134	14.19	9.03	70.6
42553	NA	2	7	3	0.5	20934.389908	2	70	21111.141314	NA	NA	NA	2	NA	18.16	68.6	NA	NA	NA	NA	NA	NA	NA	NA	31397.6896781481	1	1976	50.78	306.17	13.5	64.45	22.395	23.751	13.764	101	781	2.666	1.171	5.33	18.7	13.9	5.48	1.212	13.59	1400	259	12.02	9.94	61.7
42554	4	2	20	4	5	26988.273006	1	63	28690.876512	1	2	360	2	2	35.5	106.6	120	64	53	99	143	216	4.94	5.662	51386.6448273658	1	1395	51.77	186.94	7.1	50.86	17.309	20.264	9.621	162	523	1.191	0.899	1.13	33.6	1.8	2.76	0.934	15.362	581	143	7.41	4.32	74.6
42555	NA	2	2	1	2.62	9463.144623	1	71	10017.683665	NA	NA	NA	2	NA	16.81	47.7	NA	NA	NA	NA	NA	NA	NA	NA	7240.86652828335	1	1402	77.34	110.66	6.4	72.5	28.716	27.892	9.06	803	946	2.308	1.704	6.43	58.3	7.1	4.08	0.981	14.748	1049	162	13.3	8.5	97.5
42556	NA	2	12	3	1.09	25718.554402	2	64	27359.700451	NA	NA	540	2	NA	18.94	65.5	102	66	50	134	101	178	5.384	5.107	16760.4236671031	1	1274	68.86	144.55	7.4	47.7	18.693	16.733	5.539	175	384	1.865	2.213	6.61	56.8	4.5	1.95	1.848	21.809	863	145	12.16	13.47	80.5
42557	3	2	68	3	1.1	52544.860904	1	61	67781.940802	2	2	720	1	1	46.97	NA	158	90	41	NA	NA	161	NA	NA	91615.2861170599	1	1040	47.75	136.95	9.5	35.8	8.764	11.82	10.819	134	668	1.72	2.293	3.32	121	3.3	4.03	1.404	25.924	474	204	12.07	10.69	43
42558	4	1	79	3	5	23204.917264	1	70	23475.937189	2	1	360	2	2	27.97	101.8	166	62	37	223	152	234	5.273	NA	17919.7670605223	1	2350	116.22	250.97	19.4	102.19	24.283	44.985	23.788	430	490	1.94	2.321	4.97	79.3	1.9	10.79	1.014	29.73	515	384	14.3	19.25	139.4
42559	5	2	41	3	2.56	84114.821395	1	67	83513.276786	1	2	600	2	2	20.91	74.8	108	64	55	NA	NA	211	NA	NA	56428.212808212	1	2530	91.26	327.6	17.4	102.73	28.701	42.727	24.163	205	333	2.323	1.705	7.28	21.2	4.4	14.09	1.424	24.361	962	368	18.51	14.62	102.8
42560	4	1	59	3	1.76	82326.837852	1	60	82477.366737	1	1	180	2	1	21.94	84.7	126	84	60	NA	NA	191	NA	NA	48945.9628487232	1	2824	103.22	253.51	10.3	135.21	73.78	41.824	9.188	514	1077	3.674	1.806	4.71	10.9	6.4	4.53	2.725	27.974	1545	321	16.24	14.49	146.7
42561	NA	1	2	3	1.03	9208.394958	2	63	9171.2942	NA	NA	NA	2	NA	NA	49.4	NA	NA	NA	NA	NA	NA	NA	NA	NA	2	NA	NA	NA	NA	NA	NA	NA	NA	NA	NA	NA	NA	NA	NA	NA	NA	NA	NA	NA	NA	NA	NA	NA
42562	NA	1	10	1	3.94	12483.57013	1	71	12228.427506	NA	NA	NA	2	NA	17.06	61	106	56	NA	NA	NA	NA	NA	NA	7093.28372065425	1	1285	68.15	185.8	9.7	30.29	10.76	9.726	5.493	126	643	2.118	1.526	6.03	48.7	7	4.51	1.867	27.322	881	161	14.92	11.25	125.8
42563	2	2	48	5	1.08	30961.582027	2	67	31844.038458	NA	2	120	2	2	26.67	86.8	NA	NA	47	NA	NA	210	NA	NA	21516.3653964317	1	1558	56.8	236.33	15	44.59	13.515	15.671	11.335	115	213	1.263	1.034	3.75	78.4	4.4	4.7	1.313	17.612	680	218	11.7	10.15	101.9
42564	NA	2	0	3	0.87	6599.995163	1	60	6745.681924	NA	NA	NA	NA	NA	NA	NA	NA	NA	NA	NA	NA	NA	NA	NA	11026.6785978797	4	NA	NA	NA	NA	NA	NA	NA	NA	NA	NA	NA	NA	NA	NA	NA	NA	NA	NA	NA	NA	NA	NA	NA
42565	NA	1	0	4	0.68	9055.830829	2	67	9593.894123	NA	NA	NA	NA	NA	NA	NA	NA	NA	NA	NA	NA	NA	NA	NA	6374.4120818615	1	586	12.28	67	0	29.7	12.268	10.85	5.851	19	512	0.946	0.374	1.69	67.5	8.7	7.88	0.645	8.023	525	68	13.7	5.9	16.8
42566	4	1	32	3	5	72092.386204	1	63	72664.946495	1	1	600	2	1	31.76	105.3	122	76	26	NA	NA	264	NA	NA	116130.639448016	1	1886	98.8	216.18	42.3	72.44	25.589	29.437	10.588	310	236	1.379	1.109	3.44	57.4	0.4	4.44	1.409	20.947	665	290	20.03	15.34	145.9
42567	2	1	62	3	4.55	77451.559352	2	59	79782.889051	1	2	240	2	1	32.22	101.5	140	86	45	NA	NA	212	NA	NA	60900.2646283838	1	3119	109.53	336.6	31.7	136.08	32.633	51.955	46.531	265	1116	2.424	2.162	8.88	156.5	6.4	10.59	2.119	23.528	1679	538	19.22	13.71	137.9
42568	4	1	42	2	2.12	23869.578891	2	61	23928.571735	1	2	240	1	1	30.56	109	134	74	76	229	178	300	16.153	NA	NA	5	NA	NA	NA	NA	NA	NA	NA	NA	NA	NA	NA	NA	NA	NA	NA	NA	NA	NA	NA	NA	NA	NA	NA
42569	NA	1	2	3	0.93	8954.928352	2	59	8918.848814	NA	NA	NA	2	NA	15.01	48	NA	NA	NA	NA	NA	NA	NA	NA	7107.02875085879	1	1183	40.55	185.65	8	33.83	9.319	12.123	10.424	79	216	1.27	1.392	2.78	185.2	4.6	1.93	0.815	14.751	695	162	10.02	4.29	39.9
42570	NA	2	10	1	1.45	7696.368816	1	65	7660.155159	NA	NA	NA	2	NA	17.46	68.6	100	60	NA	NA	NA	NA	NA	NA	3909.17571384641	1	823	31.12	111.19	6.2	29.39	9.596	9.697	8.236	90	215	0.813	1.084	1.99	43.8	2	1.49	0.465	12.673	327	110	4.9	2.88	28.6
42571	3	2	24	1	1.24	23373.167023	1	66	24672.59435	1	2	180	2	2	37.74	119.8	114	70	44	NA	NA	130	NA	NA	14034.0991805656	1	1598	46.47	180.58	6.9	27.86	10.316	9.379	5.393	93	29	0.666	1.458	2.76	56.7	0.2	1.94	0.511	13.397	247	219	9.88	12	51.9
42572	NA	1	17	3	2.49	62362.035121	1	67	63854.273407	NA	NA	540	2	2	19.22	69.8	94	64	NA	NA	NA	NA	NA	NA	110963.944819205	1	2999	98.46	490.55	14.9	75.02	34.676	22.371	10.464	238	713	2.898	1.402	7.09	105	12.8	3.81	1.69	19.957	1709	259	14.11	14.18	125.5
42573	NA	2	7	1	1.09	8937.862728	2	70	8758.424035	NA	NA	NA	2	NA	13.72	50.7	NA	NA	38	NA	NA	124	NA	NA	4469.65078624599	1	1703	64.31	236.33	17.6	59.13	23.756	17.511	12.605	132	433	2.207	0.979	4.97	10.9	3.7	4.67	1.861	20.384	1066	207	22.83	8.51	126.6
42574	NA	1	15	4	0.58	16594.152503	1	68	16814.108551	NA	NA	660	2	NA	26.54	86.7	104	48	NA	NA	NA	NA	NA	NA	43110.6206520947	1	2752	75.83	437.81	11	81.56	29.25	24.91	19.65	286	913	3.023	2.225	9.6	340.8	10.6	8.29	2.091	18.531	1267	329	15.88	8.14	94.2
42575	3	2	41	3	3.77	79814.774172	2	62	80330.170581	1	1	360	2	2	26.88	87.7	78	58	70	107	68	159	4.663	3.719	142028.032017302	1	1356	23.84	280.98	3.4	17.41	6.897	5.308	3.527	67	98	0.513	0.487	0.65	6.1	1.1	0.95	0.572	7.838	242	92	7.85	3.69	46.8
42576	1	1	28	1	1.13	24166.679396	2	67	24497.104606	1	1	180	2	2	31.38	104.6	116	54	36	NA	NA	194	NA	NA	13009.4468249042	1	4115	219.68	452.81	34.9	95.49	37.418	32.986	16.923	1103	923	4.019	4.066	13.42	722	18.8	13.24	2.514	41.889	4121	852	28.07	23.04	330.8
42577	4	2	29	4	1.85	24837.036108	2	74	25242.683944	1	2	720	2	1	38.74	112.2	162	96	36	NA	NA	199	NA	NA	45210.7775019438	1	2897	88.77	429.28	12.9	95.04	30.584	33.433	21.416	261	531	1.892	1.624	3.57	380.9	1.8	6.31	1.539	28.237	979	286	14.46	13.22	125.5
42578	1	2	69	4	1.28	8658.692514	1	62	8750.827258	2	2	120	1	1	31.84	99.2	128	56	29	NA	NA	184	NA	NA	13403.2630293484	1	465	24.31	61.77	4.9	14.62	3.3	5.125	5.073	40	231	0.584	0.914	1.34	29.4	0.9	3.08	0.418	9.688	269	114	3.71	2.44	31.7
42579	NA	1	5	4	5	11971.351906	2	67	12133.795697	NA	NA	NA	2	NA	14.23	51	NA	NA	NA	NA	NA	NA	NA	NA	14978.6372482631	1	1611	62.87	186.45	7.4	70.37	20.329	28.999	15.373	240	240	1.261	0.758	3.53	50.9	4.7	3.86	1.137	15.315	633	152	7.81	5.35	105.1
42580	3	2	80	3	2.35	28968.55967	1	63	34519.211649	2	2	420	2	1	22.79	86.4	128	20	34	NA	NA	185	NA	NA	32661.4324836699	1	1576	74.88	227.04	10.5	45.36	17.75	12.997	7.546	153	1258	2.705	2.468	7.34	183.1	9.7	6.33	1.827	20.977	1483	341	15.37	14.21	73.2
42581	3	2	44	4	NA	23833.861391	1	74	24647.070587	2	1	720	2	2	25.22	85.7	102	50	67	63	106	186	4.663	4.274	35155.807445281	1	1349	54.9	128.23	3.3	67.96	18.898	25.717	15.003	204	321	0.727	0.944	1.38	18.9	2.6	4.69	0.618	13.337	202	133	6.54	7.12	62.3
42582	3	2	61	3	2.67	48770.402967	1	62	0	NA	1	240	2	2	NA	NA	NA	NA	NA	NA	NA	NA	NA	NA	NA	NA	NA	NA	NA	NA	NA	NA	NA	NA	NA	NA	NA	NA	NA	NA	NA	NA	NA	NA	NA	NA	NA	NA	NA
42583	NA	2	15	4	1.45	13089.723374	1	65	13537.93147	NA	NA	60	2	NA	19.7	63.4	112	62	75	NA	NA	198	NA	NA	21987.3859269271	1	1748	56.18	196.95	6.2	81.81	24.958	31.198	20.755	133	28	0.837	1.149	2.09	78.6	2.4	3.81	0.874	22.481	597	136	8.1	4.84	67.2
42584	3	1	48	3	5	99238.399493	1	61	102738.312492	1	1	180	2	2	29.12	112.9	120	76	80	NA	NA	212	NA	NA	60969.7644980471	1	3803	80.63	324.01	11.9	147.94	79.669	42.86	13.374	515	1122	3.126	1.028	3.68	7.3	6.1	5.9	2.85	24.908	1112	265	15.52	9.97	158.4
42585	NA	1	4	4	NA	10721.44536	2	64	10651.886016	NA	NA	NA	2	NA	16.49	48.1	NA	NA	NA	NA	NA	NA	NA	NA	18693.6660153432	1	2430	99.08	295.74	18.7	97.09	33.569	40.952	15.856	425	548	2.474	1.789	6.33	175.6	7.2	5.47	1.687	23.147	1397	269	14.64	14.02	112.6
42586	5	1	52	3	4.48	77488.443259	2	62	79128.033747	1	1	660	2	1	29.31	103.4	120	72	38	NA	NA	186	NA	NA	127770.503429308	1	1345	76.34	135.66	11.5	57.87	13.224	16.162	22.501	218	748	3.466	3.141	10.02	39.1	10.2	6.07	2.482	36.217	584	225	21.82	6.8	161.4
42587	5	2	48	3	NA	72467.293178	1	62	71949.045515	2	2	360	2	2	20.92	71.2	106	74	65	31	91	162	5.162	4.385	42697.9600356041	1	706	26.43	114.06	8.6	16.81	4.32	6.115	4.233	32	358	0.89	0.483	1.06	45.4	0.1	1.99	0.888	7.141	181	130	6.48	4.33	61.7
42588	NA	2	10	1	1.97	9190.621024	2	71	10826.339985	NA	NA	NA	2	NA	14.92	60	102	60	38	NA	NA	149	NA	NA	5524.96189185954	1	1725	74.62	266.72	16.9	43.01	17.756	13.249	8.603	142	1017	3.173	2.611	9.09	81.3	12.1	3.32	2.032	24.72	1232	295	23.81	8.2	93.8
42589	NA	2	16	2	NA	11956.459644	1	73	12181.408633	NA	NA	360	2	2	20.2	80.5	102	50	43	NA	NA	113	NA	NA	6030.7510321634	1	1340	24.86	211.7	12.2	47.56	8.708	10.72	25.545	61	272	1.862	2.757	9.54	131.2	2.3	20.33	1.639	22.105	352	140	15.76	4.23	61.5
42590	4	1	59	3	1.46	29636.326702	1	71	30175.848264	1	1	180	1	1	42.61	135.6	144	72	35	NA	NA	218	NA	NA	53352.5114211863	1	1194	43.39	155.38	18	48.54	13.721	14.992	13.847	490	999	1.82	1.916	3.47	60	1.6	7.7	0.682	10.255	489	238	6.17	6.51	55.8
42591	5	2	68	4	4.38	12648.581903	1	72	12599.7175	1	2	120	2	1	23.65	87.2	134	84	60	NA	NA	269	NA	NA	8671.71387258388	1	1476	44.44	242.29	16.6	41.17	21.579	12.091	4.911	128	1198	1.37	0.915	2.56	118.3	5.2	4.33	0.881	8.59	932	193	8.56	5.81	49.7
42592	3	2	53	1	2.04	16965.190773	1	66	17218.351848	1	1	360	2	2	28.44	92.8	114	74	42	139	148	218	5.662	6.439	9469.55810167653	1	1907	49.18	261.93	11.3	75.27	19.211	29.908	22.286	116	43	1.916	0.622	3.59	9.9	0.3	3.92	1.55	16.369	406	143	14.38	8.64	85.4
42593	NA	1	6	3	0.99	20151.997594	1	74	20792.860943	NA	NA	NA	2	NA	15.1	52.1	NA	NA	57	NA	NA	205	NA	NA	NA	2	NA	NA	NA	NA	NA	NA	NA	NA	NA	NA	NA	NA	NA	NA	NA	NA	NA	NA	NA	NA	NA	NA	NA
42594	3	1	64	3	4.64	53088.2953	2	63	51939.933025	1	1	240	2	1	33.64	119.8	132	72	54	NA	NA	238	NA	NA	70202.9444522175	1	4255	126.43	554	44	142.87	41.368	56.221	31.986	763	1105	3.316	3.234	7.11	140.6	2.9	13.23	2.224	34.619	821	501	29.17	22.86	165.8
42595	NA	1	18	3	0.58	26500.200824	1	67	27134.314419	NA	NA	480	2	2	23.35	82.6	NA	NA	47	231	122	215	5.218	7.882	46198.852504619	1	3059	103.4	276.46	14.4	151.68	78.322	50.599	13.185	376	888	3.031	1.369	4.86	11.1	8.5	3.92	1.534	19.542	2375	293	14	12.32	124
42596	1	2	59	2	1.47	12409.395626	2	72	12817.527786	2	2	60	2	2	31.8	101.5	124	78	43	146	139	211	5.607	9.77	7120.3865687355	1	913	29.13	157.57	9.1	21.36	8.782	6.352	4.393	84	253	0.775	0.638	1.74	82.1	3.4	1.86	0.418	6.256	517	160	4.05	5.39	46.5
42597	NA	2	8	1	0.72	11461.949426	1	71	11543.396651	NA	NA	NA	2	NA	14.65	55.3	88	22	50	NA	NA	158	NA	NA	11123.7219195746	1	1986	63.57	287.61	28.9	68.09	23.806	25.299	14.116	276	265	1.8	1.555	2.56	48.2	6.8	5.59	1.752	12.863	1129	317	12.84	7.44	84.6
42598	NA	1	13	2	1.81	15497.865816	2	61	15752.820194	NA	NA	300	2	NA	18.51	70.6	104	62	66	NA	NA	127	NA	NA	46363.5476345363	1	1720	97.3	152.98	11	79.48	36.65	26.689	7.267	285	496	2.251	1.185	6.37	0.5	7.6	3.17	1.216	21.288	1140	241	12.71	14.77	136
42599	3	2	67	3	2.14	35298.379131	2	60	41938.830842	2	1	120	2	2	29.61	95.4	122	78	64	98	123	207	5.218	6.717	65186.5409108836	1	1756	63.17	183.17	11.7	87.6	37.181	28.588	14.856	296	528	2.204	1.248	3.87	40.3	4.3	5.25	1.287	17.554	872	256	9.18	10.2	75.2
42600	1	2	44	2	0.91	19072.571202	2	66	18848.049781	1	2	30	2	2	25.27	87.1	102	70	52	NA	NA	189	NA	NA	10470.4591047641	1	1910	70.69	251.76	20.8	71.07	26.428	25.019	12.306	634	517	2.192	1.199	4.81	124.8	8.4	3.99	1.617	9.458	1486	320	9.73	8.77	97.6
42601	NA	1	0	1	0.81	4631.65281	2	66	4600.562351	NA	NA	NA	NA	NA	NA	NA	NA	NA	NA	NA	NA	NA	NA	NA	8012.78130604401	1	720	15	75.41	0	39.77	13.603	14.45	8.806	19	651	1.087	0.439	1.8	65.1	10.8	7.3	0.727	7.608	599	54	13.03	5.52	16.1
42602	NA	2	2	1	1.16	7618.698098	1	60	7980.913665	NA	NA	NA	2	NA	16.86	46.3	NA	NA	NA	NA	NA	NA	NA	NA	4311.47018175943	1	2039	69.51	263.73	7.7	79.66	36.639	24.203	10.806	200	815	3.261	1.217	8.09	34.1	20	4.55	1.68	10.944	1882	240	9.32	10.49	102.4
42603	4	1	80	3	3.43	20784.245424	1	63	21012.851117	1	1	600	1	1	34.74	128	154	70	34	NA	NA	132	NA	NA	18876.939561987	1	1896	58.7	207.42	25.5	99.45	27.596	44.557	20.46	323	724	3.019	4.579	7.62	104.3	3.7	11.88	2.637	26.407	613	339	22.56	15.82	72.7
42604	5	2	43	3	3.57	104003.469123	2	70	109478.826841	1	1	60	2	2	25.57	88.8	96	54	84	73	183	282	5.607	3.553	73972.603838878	1	2105	104.25	212.21	9	93.43	39.05	36.776	7.547	308	285	1.672	2.349	6.43	22.5	1	6.16	0.742	22.852	874	253	13.62	19.85	93.9
42605	5	1	53	1	5	16143.008083	1	66	17312.522839	1	2	180	2	2	30.8	104.5	112	72	63	NA	NA	198	NA	NA	9521.34921842448	1	2536	112.15	274.61	20.7	96.37	25.162	36.917	28.09	228	1276	4.261	1.883	9.48	24.6	13.8	8.55	2.544	27.434	1752	458	16.48	11.81	175.8
42606	NA	2	7	5	5	35049.985807	2	69	35345.916776	NA	NA	NA	2	NA	17.28	60.5	NA	NA	NA	NA	NA	NA	NA	NA	20554.1669970894	1	1256	51.31	199.62	12	28.85	9.357	9.276	6.827	138	998	1.921	2.213	2.06	110.1	7.6	3.53	1.765	26.128	514	191	10.99	6.82	85.2
42607	4	2	32	4	2.33	23944.204864	1	64	24747.683472	2	2	480	2	2	16.67	67.7	98	40	87	NA	NA	208	NA	NA	12919.1835161719	1	1824	76.07	207.84	9.7	77.34	30.69	28.353	12.094	242	536	1.516	1.836	4.25	72.4	5.3	5.09	1.106	20.092	1035	214	9.76	8.98	89.3
42608	NA	2	8	4	2.36	10194.026439	2	64	0	NA	NA	NA	2	NA	NA	NA	NA	NA	NA	NA	NA	NA	NA	NA	NA	NA	NA	NA	NA	NA	NA	NA	NA	NA	NA	NA	NA	NA	NA	NA	NA	NA	NA	NA	NA	NA	NA	NA	NA
42609	2	1	33	4	4.1	12823.266607	2	66	13495.770509	NA	2	480	2	2	24.25	91.6	NA	NA	106	NA	NA	255	NA	NA	30844.632320813	1	4527	182.48	526.8	14.6	161.39	64.434	58.948	21.125	984	852	3.073	3.518	22.43	654.2	5	15.43	1.743	36.966	2136	545	25.4	77.87	244.1
42610	NA	1	0	3	2.52	15840.219547	1	63	16804.584034	NA	NA	NA	NA	NA	NA	NA	NA	NA	NA	NA	NA	NA	NA	NA	13390.8158291	1	458	10.17	51.47	0	23.46	10.472	7.631	5.283	28	414	0.644	0.345	0.99	41.4	6.9	6.9	0.465	4.835	327	39	6.9	3.74	9.2
42611	NA	2	3	2	0.47	9034.428424	2	62	10585.420166	NA	NA	NA	2	NA	17.21	49	NA	NA	NA	NA	NA	NA	NA	NA	7651.23127570878	1	1959	54.65	249.1	11.6	84.05	30.361	30.645	15.658	163	498	1.952	1.725	4.34	88.3	5.2	4.38	1.449	21.726	749	181	9.5	8.41	67.2
42612	1	1	36	2	1.25	26202.84809	2	68	28491.781085	2	2	180	2	2	27.95	97.9	124	76	46	170	116	196	7.438	12.046	27481.9956906827	1	1410	46.03	254.82	24.3	29.02	10.834	10.081	4.889	92	163	2.032	2.379	1.33	235.2	2.6	1.31	2.359	18.92	712	345	12.4	6.72	58.9
42613	1	1	52	1	5	16143.008083	1	66	17312.522839	1	1	720	1	2	38.61	124.8	146	82	48	NA	NA	230	NA	NA	32589.5917717799	1	3127	70.06	281.29	10.6	62.59	19.95	30.725	7.205	136	58	2.33	3.074	2.98	21	1.2	1.59	1.081	38.97	536	402	9.41	6.1	87
42614	NA	1	19	4	0.58	16594.152503	1	68	16970.930705	NA	NA	180	2	2	25.1	88	122	56	50	NA	NA	163	NA	NA	7518.97207441321	1	2210	73.83	352.1	20.3	61.37	15.924	25.048	16.185	142	170	3.294	5.049	6.5	466.6	4.5	7.12	1.826	52.177	2097	455	10.3	8.73	94.8
42615	NA	2	0	1	2.42	5246.384526	2	72	5373.419263	NA	NA	NA	NA	NA	NA	NA	NA	NA	NA	NA	NA	NA	NA	NA	3883.95291616445	1	857	17.81	133.08	7.7	28.68	12.299	10.495	6.286	5	1739	0.937	1.009	1.61	157.8	7.8	6.71	0.756	9.435	496	113	11.89	6.08	16.5
42616	NA	2	1	3	1.16	12311.649355	1	67	13954.032202	NA	NA	NA	2	NA	NA	NA	NA	NA	NA	NA	NA	NA	NA	NA	30996.1269372181	1	1466	53.61	195.81	8	54.14	25.29	16.86	6.551	228	571	2.35	0.792	5.15	50.1	12.3	2.44	1.024	6.635	1470	208	5.62	6.69	72.3
42617	5	1	71	5	3.21	33239.250879	2	67	34539.296683	2	2	360	2	2	23.43	93.2	122	52	41	122	155	220	6.828	10.103	32680.4365672102	1	2159	46.62	291.49	26.2	98.36	47.64	32.796	11.58	163	1310	2.544	1.528	4.65	50.1	4.3	9.74	1.476	18.714	867	339	22.58	6.88	80
42618	NA	2	3	3	2.8	47293.131736	1	65	53711.745859	NA	NA	NA	2	NA	14.12	46.9	NA	NA	NA	NA	NA	NA	NA	NA	62587.5160143013	1	1525	44.75	199.23	9.8	63.79	25.232	23.486	10.707	180	648	1.929	1.261	4.52	15.8	3.8	4.24	1.174	12.726	1090	133	8.87	5.74	66.7
42619	NA	1	0	1	0.63	5188.336762	2	66	5555.084729	NA	NA	NA	NA	NA	NA	NA	NA	NA	NA	NA	NA	NA	NA	NA	3000.9824904215	4	NA	NA	NA	NA	NA	NA	NA	NA	NA	NA	NA	NA	NA	NA	NA	NA	NA	NA	NA	NA	NA	NA	NA
42620	NA	2	1	2	5	6072.394234	1	62	6882.683849	NA	NA	NA	2	NA	NA	NA	NA	NA	NA	NA	NA	NA	NA	NA	3718.18158058482	1	1425	57.52	181.98	8	52.39	19.861	18.613	8.29	152	336	1.388	1.531	3.46	87.6	8.6	3.03	0.847	16.516	880	200	4.39	5.02	56.4
42621	3	1	54	3	0.71	24155.229924	1	67	25217.676216	1	2	180	1	1	34.62	110.5	120	62	33	NA	NA	147	NA	NA	44586.1984246197	1	1744	53.3	236.39	23.3	67.06	18.721	21.842	19.8	98	551	1.545	1.376	2.54	97.7	3.7	8.36	1.282	15.953	685	337	10.37	10.71	96.4
42622	NA	1	9	1	5	10469.944281	2	71	10530.973096	NA	NA	NA	2	NA	18	64.1	98	60	50	NA	NA	125	NA	NA	5374.22851307196	1	3138	81.96	456.89	20.2	117.03	41.715	43.025	26.058	261	2330	3.867	3.85	9.11	262.2	14.6	11.76	2.776	38.578	2063	361	22.77	7.98	93.7
42623	NA	2	5	4	0.41	14966.079872	1	68	14690.437452	NA	NA	NA	2	NA	16.56	55.4	NA	NA	NA	NA	NA	NA	NA	NA	8516.13913635038	1	1962	61.19	256.89	9.9	78.14	30.573	33.078	10.183	155	272	1.66	1.398	5.87	427.6	4.2	2.92	1.822	21.404	743	190	14.64	9.75	87.7
42624	NA	2	1	2	NA	8997.039648	2	61	10197.588808	NA	NA	NA	2	NA	NA	NA	NA	NA	NA	NA	NA	NA	NA	NA	5508.96826065787	1	1023	37.94	123.76	6.3	42.6	16.076	15.995	6.25	84	273	1.184	0.583	2.49	55.4	6.6	2.86	0.744	6.613	746	135	5.56	4.53	46.8
42625	NA	1	10	4	0.67	11901.435286	1	72	12371.008922	NA	NA	NA	2	NA	20.93	66.8	120	84	59	NA	NA	199	NA	NA	6011.32617551333	1	1213	34.86	161.76	8.4	48.1	19.896	14.659	10.516	91	367	1.221	0.859	2.98	55.9	4.2	3.12	0.941	9.321	915	138	7.27	6.61	52.4
42626	2	2	55	4	4.29	21262.599804	2	68	23050.202454	1	1	360	2	1	42.1	120.8	116	56	96	51	125	231	6.384	2.942	12510.7132499335	1	1938	128.51	159.58	5	85.02	22.073	31.794	22.715	395	96	0.959	1.457	8.95	18.1	10.6	8.84	1.129	25.814	286	250	10.56	12.73	197.3
42627	1	1	80	1	0.94	10840.502033	1	66	11071.200157	1	1	300	1	1	NA	NA	170	60	54	103	122	197	13.933	NA	9517.04079710921	1	891	55.11	55.38	4.9	49.64	12.758	18.231	13.774	533	271	1.011	0.887	1.72	19.6	1.6	3.21	0.512	12.824	258	113	6.42	5.42	73.1
42628	5	1	41	3	5	116710.080329	1	69	120766.666868	1	2	480	2	2	26.74	95.5	114	76	36	NA	NA	177	NA	NA	71668.6410313525	1	1978	78.6	188.35	14.4	94.47	29.21	30.856	25.598	534	646	2.838	1.071	5.15	6.3	8	9.19	1.158	15.765	1231	328	9.82	11.75	120.1
42629	1	2	60	1	1.02	8251.2084	1	66	8150.919915	1	2	360	1	1	36.06	110.6	122	54	43	157	123	197	6.883	16.486	5281.42863738359	1	956	45.55	101.37	5.6	41.79	10.915	14.763	12.847	500	557	2.109	1.185	6.02	10.4	9.7	4.36	0.863	10.03	875	155	11.91	4.67	81.4
42630	NA	2	11	1	0.6	9152.626373	2	61	8968.876033	NA	NA	NA	2	NA	18.65	68.1	110	64	44	NA	NA	122	NA	NA	22823.0158812688	1	1082	37.21	151.68	5.7	37.73	14.96	13.237	5.254	69	163	0.745	0.382	2.08	0.4	2.2	2.62	0.45	5.182	715	124	7.78	4.56	39.5
42631	NA	2	0	4	0.48	8572.762198	2	71	8507.497943	NA	NA	NA	NA	NA	NA	NA	NA	NA	NA	NA	NA	NA	NA	NA	14930.3442539449	1	770	16.2	84.2	0	40.5	16.82	14.84	7.86	30	700	1.07	0.46	2.3	93	12	10.4	0.61	7.8	630	70	13.9	7.9	22
42632	4	2	65	3	5	59356.356426	1	60	60045.772497	1	2	180	2	1	27.38	94	168	94	56	170	133	223	5.662	4.496	72013.9179079693	1	1257	56.57	116.28	9.2	59.53	22.269	20.248	11.934	319	679	1.808	1.064	3.34	32.3	4.8	8.65	0.606	8.704	944	214	7.66	7.56	56.2
42633	NA	1	10	1	NA	8471.206671	2	64	8298.06983	NA	NA	NA	2	NA	18.93	67.2	102	46	59	NA	NA	131	NA	NA	4813.42049982393	1	577	16.98	107.63	0.3	9.83	4.889	3.631	0.551	56	53	0.234	0.196	0.45	0.5	0.5	0.24	0.341	2.809	102	25	1.29	1.6	24.1
42634	3	2	22	4	0.32	29760.881158	1	68	29596.698601	1	1	300	2	2	26.21	95.2	106	60	43	73	113	171	4.774	NA	15450.5443360693	1	1639	48.54	255.16	2	32.43	9.917	12.244	6.381	148	60	0.684	0.94	1.64	5.7	0.3	1.36	0.382	14.792	294	110	6.5	5.86	48.1
42635	NA	2	4	4	0.3	13636.226017	1	74	13094.286016	NA	NA	NA	2	NA	12.72	46.5	NA	NA	NA	NA	NA	NA	NA	NA	20884.8900982966	1	1769	72.9	183.04	12	87.1	33.244	30.731	14.132	622	634	2.096	1.654	4.16	103.3	7.4	5.96	1.151	15.562	994	236	8.07	7.66	85.3
42636	4	1	55	2	5	12775.874489	2	71	13174.38127	1	2	540	2	1	34.17	119	124	70	38	179	143	217	6.661	8.215	14484.1204135401	1	2810	131.91	323.7	14.3	111.86	33.761	39.604	28.688	371	749	3.181	3.165	9.41	193.4	8.2	7.89	2.313	42.311	930	282	25.21	19.54	173.3
42637	NA	1	17	1	5	11862.608886	1	63	12683.289124	NA	NA	30	2	2	27.13	84.3	114	64	47	64	83	143	5.107	4.33	33304.6545825804	1	1043	46.09	143.9	11.8	36.01	13.264	10.814	9.345	73	844	1.965	0.807	4.33	66.7	9.1	2.5	0.84	4.804	1389	213	3.91	6.55	51.7
42638	3	2	48	4	1.16	23833.861391	1	74	25371.590684	2	1	240	1	1	67.27	NA	NA	NA	50	NA	NA	194	NA	NA	NA	5	NA	NA	NA	NA	NA	NA	NA	NA	NA	NA	NA	NA	NA	NA	NA	NA	NA	NA	NA	NA	NA	NA	NA
42639	3	1	64	3	5	46864.678897	1	61	47353.391877	1	1	180	2	2	30.35	125.3	144	82	37	NA	NA	183	NA	NA	44804.8937904468	1	2420	114.34	231.61	26.9	122.13	32.826	53.842	27.02	226	332	2.597	2.695	5.51	28.8	4.4	15.08	3.596	45.026	666	456	30.08	15.99	126.9
42640	4	2	79	3	1.57	35990.287526	1	60	34984.678721	1	2	420	2	2	25.28	87.8	108	46	40	63	44	97	5.884	7.605	54377.5337775207	1	1237	67.45	147	10.2	43.95	16.592	16.59	7.33	119	332	2.338	0.948	6.65	18.2	14.4	6	1.1	17.3	1011	227	5.59	7.43	108.4
42641	NA	1	16	3	2.59	78539.717113	1	61	80419.065224	NA	NA	480	2	2	20.3	68.3	100	56	60	NA	NA	152	NA	NA	39158.1489129233	1	2198	77.67	280.06	6.1	86.51	26.639	33.589	18.395	245	461	4.77	5.292	13.84	26.2	0.1	3.29	1.463	65.214	481	128	13.54	7.18	110.6
42642	4	2	58	3	1.64	31615.478686	2	67	32881.124637	NA	2	300	2	1	35.22	115.2	130	88	43	NA	NA	224	NA	NA	53094.1772371615	1	1754	79.9	141.23	9.9	75.47	20.112	26.535	23.738	306	634	2.366	1.278	4.49	10.7	9.9	6.92	0.683	15.876	1239	265	7.32	8.05	102.9
42643	5	2	31	3	4.81	94752.680264	2	61	94790.868854	1	2	180	2	2	23.43	89.7	116	72	61	NA	NA	216	NA	NA	184424.232415336	1	1588	35.4	265.09	11.5	43.56	20.323	13.58	5.811	124	2202	2.489	2.074	4.28	26	4.4	3.22	1.721	19.712	1001	208	24.23	10.97	62.7
42644	NA	1	1	3	0.02	10666.184231	1	67	10736.65229	NA	NA	NA	2	NA	NA	NA	NA	NA	NA	NA	NA	NA	NA	NA	12510.8649215088	1	1509	38.93	243.55	13.3	44.95	17.641	15.735	7.93	84	536	2.159	0.899	2.41	392.5	6.8	4.42	1.507	13.798	1284	237	16.5	9.52	60.8
42645	NA	1	17	2	2.28	13300.694987	1	68	13706.174937	NA	NA	540	2	2	18.83	64.3	112	70	NA	NA	NA	NA	NA	NA	7736.12415673963	1	2134	89.51	237.45	5.4	91.15	25.003	37.56	20.056	316	112	0.957	1.522	3.3	149.4	0.4	2.87	0.736	25.083	239	129	10.77	11.2	93.9
42646	3	2	30	1	1.36	17480.851664	1	74	17753.997514	1	1	180	2	2	31.02	108.8	122	48	44	NA	NA	176	NA	NA	44997.9785040908	1	1249	30.62	240.72	12.3	22.04	12.227	5.964	1.809	64	84	0.84	1.324	0.61	570	12.4	3.18	0.842	4.986	3300	263	4.22	4.25	21.4
42647	4	1	48	1	5	28374.259294	2	65	31153.796722	1	2	720	2	2	26.45	89.2	114	76	35	268	118	207	5.384	7.327	52692.9084731345	1	2689	79.28	356.46	12.3	110.94	35.399	45.887	23.325	223	1257	2.415	1.579	4.23	76.8	9.2	15.59	1.636	23.131	1364	404	19.66	13.81	89.4
42648	2	1	44	3	0.58	72445.236257	1	60	72431.457691	1	2	90	2	2	24.24	91.6	114	72	41	170	149	224	5.329	4.108	135572.942744084	1	3437	106.53	493.75	49.9	109.01	35.617	41.416	24.19	188	757	1.842	2.514	1.03	330.6	1.2	9.31	2.679	25.63	1137	494	25.58	11.43	138.6
42649	4	2	49	4	1.24	24764.43774	1	65	26846.44911	1	1	300	1	1	42.05	117.8	114	80	43	NA	NA	231	NA	NA	22717.5344490217	1	2800	97.01	234.53	14.9	166.42	61.863	67.118	26.184	305	353	2.303	1.57	7.1	26.3	4.6	4.59	1.732	21.418	1178	418	21.25	18.53	117.9
42650	5	1	34	3	5	63492.392561	1	65	0	NA	2	480	2	2	NA	NA	NA	NA	NA	NA	NA	NA	NA	NA	NA	NA	NA	NA	NA	NA	NA	NA	NA	NA	NA	NA	NA	NA	NA	NA	NA	NA	NA	NA	NA	NA	NA	NA	NA
42651	3	1	76	3	1.18	9471.568094	1	60	9299.250643	1	1	420	2	2	30	107.4	126	60	37	NA	NA	174	NA	NA	11152.7497201254	1	3808	159.04	315.05	23.1	193.05	52.601	71.952	50.346	1433	1109	4.034	4.904	9.37	181.4	6.3	18.53	2.337	47.93	1185	464	20.69	17.35	229.2
42652	2	1	49	3	3.92	105033.375324	2	67	106896.049528	1	1	120	2	1	34.72	109	168	104	40	201	115	195	6.217	8.604	63437.1619253648	1	2444	214.88	86.38	4.9	134.15	43.299	50.449	27.305	789	358	2.217	4.086	10.59	39.1	4.3	11.55	1.652	51.794	1000	309	15.75	35.5	265.1
42653	NA	2	0	4	0.87	7418.543008	1	65	8295.050483	NA	NA	NA	NA	NA	NA	NA	NA	NA	NA	NA	NA	NA	NA	NA	NA	5	NA	NA	NA	NA	NA	NA	NA	NA	NA	NA	NA	NA	NA	NA	NA	NA	NA	NA	NA	NA	NA	NA	NA
42654	2	2	25	1	0.7	18927.522231	2	72	19979.794676	2	2	180	2	2	20.61	80.2	108	72	41	NA	NA	215	NA	NA	10610.4815483485	1	1060	55.94	109.42	7.7	43.37	15.782	18.956	5.576	134	31	0.692	0.867	1.68	6.5	1.6	1.09	1.697	11.492	308	149	6.26	5.77	84.3
42655	2	1	29	3	1.42	39673.674776	2	64	39940.293843	1	1	120	2	2	29.37	NA	NA	NA	NA	NA	NA	NA	NA	NA	23550.904624756	1	1866	60.46	255.18	12.8	68.96	29.465	27.825	5.497	163	746	1.926	1.721	4.88	66.8	2.9	4.98	1.745	20.497	1103	184	15.97	12.1	75
42656	3	2	55	1	5	13426.565042	2	71	13268.508142	2	2	540	2	1	35.94	108.5	NA	NA	40	226	70	155	5.607	8.438	14587.6049658888	1	1214	37.18	201.34	11.9	31.57	11.257	11.243	7.071	67	491	1.827	2.539	6.18	61.7	4.8	3.64	1.72	22.573	791	218	18.47	6.56	37.9
42657	4	2	44	2	4.08	20857.913358	1	72	21169.163131	1	2	600	2	2	30.67	98.8	138	82	58	NA	NA	165	NA	NA	11759.8828218638	1	2343	133.45	219.91	12.5	79.79	23.628	23.168	26.448	479	658	1.732	1.792	7.2	54.5	8.7	6.95	1.484	44.306	800	288	16.17	10.75	247.2
42658	5	2	60	2	1.61	7187.743246	1	72	7187.413631	2	1	600	2	2	28.44	90.9	108	64	73	NA	NA	234	NA	NA	6178.45470968896	1	2378	99.14	205.15	22.2	134.45	59.56	43.873	20.168	514	1012	2.421	1.414	5.27	32.4	7	7.8	1.038	19.732	1609	295	8.69	11.15	100.2
42659	1	1	40	1	1.94	23538.035928	1	69	24272.237483	1	2	120	2	2	28.69	99.8	104	76	45	143	135	209	5.718	7.383	13483.7011202647	1	2240	106.24	283.48	38.2	80.68	24.723	25.324	24.324	232	152	1.181	2.229	3.42	202.6	0.6	7.2	1.063	25.5	920	404	15.66	16.8	112.8
42660	3	2	29	1	NA	12061.188204	1	70	14561.451491	2	2	180	2	2	29.5	89.7	96	64	48	NA	NA	210	NA	NA	7733.01301979944	1	1890	97.86	195.27	15.8	80.04	23.228	32.321	16.577	613	704	2.037	2.493	5.1	133.2	2.1	5.03	1.453	34.649	761	215	16.41	9.44	117
42661	NA	2	19	3	0.94	26315.363825	1	61	0	NA	NA	480	2	2	NA	NA	NA	NA	NA	NA	NA	NA	NA	NA	NA	NA	NA	NA	NA	NA	NA	NA	NA	NA	NA	NA	NA	NA	NA	NA	NA	NA	NA	NA	NA	NA	NA	NA	NA
42662	NA	2	4	3	0.78	44397.657282	2	69	46224.747374	NA	NA	NA	2	NA	13.46	44.5	NA	NA	NA	NA	NA	NA	NA	NA	33158.5221525846	1	1563	83.91	148.19	8.1	71.51	28.191	26.268	8.669	405	407	1.696	1.384	4.26	8.7	6.8	6.02	0.978	17.749	952	192	7.09	9.03	117.9
42663	NA	1	8	2	0.68	9968.413658	2	61	9939.190908	NA	NA	NA	1	NA	13.97	51.4	94	54	62	NA	NA	194	NA	NA	25292.1671685064	1	1644	51.52	257.79	16.1	45.14	15.216	14.277	10.97	85	673	2.078	1.537	4.28	306.7	7.8	7.22	1.486	22.648	1018	252	28.52	7.38	108.4
42664	4	1	53	4	1.55	22436.10665	1	68	22311.77178	1	1	480	2	1	22.24	94.7	118	78	54	64	71	138	5.384	5.607	12109.9230861245	1	1574	35.44	163.09	10.2	61	18.473	16.467	20.942	77	392	1.586	1.757	3.49	21	3.4	2.9	1.491	18.812	388	194	5.65	5.73	55.1
42665	1	2	75	3	1.43	41869.277142	2	60	41119.99046	2	2	120	1	1	33.2	104.2	NA	NA	39	NA	NA	187	NA	NA	31387.9119986471	1	2539	77.82	361.51	19.9	93.45	27.546	33.495	25.63	180	510	2.11	1.646	4.36	66.3	4.6	8.25	2.076	22.137	1102	327	14.89	11.23	114.6
42666	2	1	78	4	0.69	12184.179765	2	72	13327.749219	2	1	960	1	1	38.48	123.1	152	66	51	NA	NA	156	NA	NA	9172.77929387871	1	2502	78.43	300.88	32.7	111.8	36.734	41.813	21.785	620	585	2.104	1.772	2.94	229.8	4	7.45	1.937	18.606	687	336	15	9.92	78.6
42667	NA	2	0	1	1.14	4056.49173	1	73	4242.528709	NA	NA	NA	NA	NA	NA	NA	NA	NA	NA	NA	NA	NA	NA	NA	7389.19552355182	4	NA	NA	NA	NA	NA	NA	NA	NA	NA	NA	NA	NA	NA	NA	NA	NA	NA	NA	NA	NA	NA	NA	NA
42668	3	2	65	3	5	59522.803907	2	63	62187.260445	1	2	720	2	1	21.93	82.7	136	74	45	273	109	209	5.107	13.489	60314.6944357353	1	1832	56.78	279.49	16.1	56.79	17.282	15.302	17.69	69	943	2.185	2.795	5.71	99	2.7	14.85	2.234	28.159	833	243	17.77	13.09	114.1
42669	NA	1	2	3	5	36488.416326	2	59	36729.483592	NA	NA	NA	2	NA	18.33	NA	NA	NA	NA	NA	NA	NA	NA	NA	60039.0316647074	1	2764	97.31	299.98	14.5	133.35	55.911	45.006	18.575	509	763	3.089	1.058	6.73	58.1	11.1	5.69	1.706	14.925	2192	335	12.14	12.79	127.6
42670	3	2	62	3	2.92	61297.248153	1	63	62009.20742	2	1	600	2	1	29.29	101	166	60	39	NA	NA	152	NA	NA	74368.6988606105	1	1901	64	286.69	15.3	58.45	13.067	28.864	12.666	90	399	1.761	2.075	3.95	9.1	4.6	5.12	1.568	31.172	885	234	14.92	10.06	73.3
42671	NA	2	7	3	5	39723.390767	1	59	40058.779819	NA	NA	NA	2	NA	18.36	66.7	NA	NA	48	NA	NA	136	NA	NA	23294.7657099231	1	2793	93.99	383.27	15.1	103.85	27.898	39.379	28.629	170	630	2.798	4.901	10.98	153.9	8.7	18.87	2.011	52.715	1280	347	16.56	17.56	113.5
42672	2	2	64	4	1.45	9742.308807	2	60	9845.974011	1	1	300	2	1	22.15	88.5	150	76	66	37	121	194	5.551	7.771	8772.93567245491	1	2167	75.43	225.94	6.3	106.28	44.255	38.338	13.253	640	569	1.997	0.905	3.92	2.2	5.4	5.25	1.676	15.414	906	161	20.24	10.42	117.8
42673	2	2	65	4	3.86	12310.329932	2	67	12093.874566	2	2	480	2	1	27.57	NA	NA	NA	NA	NA	NA	NA	4.385	NA	19618.8441307141	1	1732	45.79	219.58	19.6	75.57	21.498	30.394	18.396	138	1197	1.685	0.998	0.74	67.2	1.7	7.39	3.083	18.939	764	203	49.84	4.91	75.9
42674	5	1	80	3	4.38	20210.854368	1	65	20739.085984	1	1	180	2	1	27.62	107	102	54	58	NA	NA	145	NA	NA	18631.002071589	1	1534	61.6	127	16.5	66.3	16.317	32.967	12.399	132	758	0.995	1.303	3.42	34.5	0.3	7.39	0.714	12.563	324	276	11.09	14.56	106.8
42675	NA	2	1	1	0.83	6131.217522	1	65	6356.162253	NA	NA	NA	2	NA	NA	NA	NA	NA	NA	NA	NA	NA	NA	NA	4594.28786585524	1	808	29.15	109.97	5.6	30.28	13.762	9.355	3.034	290	540	1.381	1.077	3.69	60.4	6.4	2.85	0.604	6.516	689	107	4.47	4.68	41.6
42676	5	2	38	3	5	60428.027586	1	70	60876.39607	1	1	720	2	2	27.16	92.8	112	84	75	NA	NA	242	NA	NA	35895.9351520823	1	2479	107.03	227.5	25.5	73.77	23.059	19.825	24.002	398	915	1.761	1.881	5.13	147	8.8	6.78	1.545	21.643	608	430	15.89	8.29	141.1
42677	NA	2	12	3	2.9	58584.649055	1	67	62323.038228	NA	NA	600	2	NA	23.29	83.5	118	60	41	NA	NA	120	NA	NA	30346.7194606176	1	1440	62.97	207.26	13.3	44.42	8.451	17.927	15.458	117	115	1.018	1.779	2.25	3.7	1.9	3.05	0.907	25.601	409	198	18.48	7.48	61.9
42678	2	2	50	5	1.08	22834.12549	1	65	23657.581166	2	2	480	2	2	27.28	97.7	114	72	42	NA	NA	268	NA	NA	14039.5254437995	1	624	19.26	104.32	11.4	17.05	4.905	5.768	5.328	21	192	0.754	0.652	2.03	26.6	3.1	2.47	0.542	6.39	460	156	3.85	3.44	43.2
42679	3	2	37	2	0.6	23783.600538	2	61	23856.928554	1	1	300	2	1	41.44	110.8	128	70	43	148	102	175	6.606	7.05	13570.1376483135	1	1993	81.83	260.59	5.7	68.91	23.609	27.614	11.922	293	208	2.36	1.427	3.96	82	4.5	2.51	2.396	19.564	578	183	10.91	10.47	120.7
42680	2	2	39	1	0.7	24525.233986	1	71	24259.945581	1	2	240	2	2	26.47	89.8	122	76	44	81	128	188	6.828	6.106	13799.3790830869	1	2844	96.76	326.77	13.8	131.37	49.155	44.871	29.763	597	962	1.873	1.977	3.74	93.1	3.5	9.96	1.174	27.153	672	261	11.07	10.99	121.4
42681	3	1	59	4	0	23747.324968	2	67	25621.742142	1	2	120	2	1	30.08	103.8	196	88	78	101	163	261	5.273	5.773	37440.7109042567	1	2243	72.39	408.31	13.2	36.22	11.866	11.85	9.328	93	502	1.796	2.322	1.16	498.8	2.5	5.8	2.376	28.742	688	353	15.84	7.61	106.3
42682	1	1	80	3	2.06	22642.240072	2	62	25965.260671	1	2	300	2	2	26.09	100.2	168	58	43	NA	NA	165	NA	NA	25183.4017467399	1	2901	80.42	428.66	21.9	103	38.167	37.379	17.317	327	504	2.539	2.544	5.6	232.3	4.1	6.61	1.42	19.69	885	307	13.18	15.03	73.9
42683	5	1	75	3	5	23204.917264	1	70	22782.747231	1	1	60	2	2	33.98	118.8	148	84	21	NA	NA	275	NA	NA	20466.9295061856	1	1240	62.8	159.91	9.9	41.14	18.612	12.297	6.889	291	567	2.233	1.819	5.89	141.2	4.3	3.54	1.297	16.701	1037	242	15.77	10.69	62.2
42684	NA	1	16	4	0.95	15205.394706	2	64	15985.499547	NA	NA	360	2	2	18.87	63.5	100	74	83	31	55	144	5.107	5.107	9912.3794840936	1	1718	42.67	295.27	5.7	42.81	16.902	16.413	6.596	136	1631	3.353	3.759	10.55	18.5	7.2	2.59	2.891	34.041	1009	185	18.36	9.42	79.6
42685	4	1	23	4	1.54	28903.097021	2	67	31761.29104	1	1	480	2	2	34.24	105.8	128	68	33	191	152	223	4.94	4.274	47389.3842393125	1	1350	57.52	133.6	5.7	55.71	13.122	25.2	13.991	210	80	0.634	0.959	5.07	10.3	3.3	4.25	0.701	11.982	297	144	6.29	4.68	93.1
42686	5	2	49	3	5	104634.426877	2	66	107616.681558	1	1	660	3	2	32.65	99.7	130	72	59	158	114	205	6.051	NA	63864.818990126	1	2127	114.46	196.84	12.3	97.24	40.293	34.996	15.085	317	889	2.843	1.667	1.34	47.3	1.2	5.6	1.701	28.191	1404	273	14.2	11.62	130
42687	5	2	46	4	4.8	28558.830985	1	68	28439.534007	1	2	120	2	2	22.87	79.9	112	72	70	65	90	173	4.829	5.051	41558.3126668976	1	1256	46.66	211.25	7.3	27.41	10.068	10.013	5.629	149	321	0.732	0.575	2	347.1	4.1	2.31	0.55	11.287	319	145	6.16	3.24	91.7
42688	NA	2	17	3	1.75	28552.939292	1	73	28922.770075	NA	NA	600	2	2	19.62	73	98	54	NA	NA	NA	NA	NA	NA	17717.9527587076	1	1696	74.14	183.79	8.3	74.44	21.646	24.652	22.094	355	348	1.165	1.553	2.65	31.5	1.7	5.4	1.282	21.108	485	149	11.53	8.63	89.6
42689	3	2	39	4	2.15	28954.697638	2	67	28818.031876	NA	2	180	2	2	25.58	84.3	124	70	51	44	53	113	4.996	NA	15044.0522161263	1	2900	84.2	391.15	19	113.13	24.792	36.365	44.878	144	257	1.807	2.17	2.82	104.5	0.4	37.72	2.125	26.607	541	327	16.43	13.72	162.4
42690	NA	2	0	3	0.88	8099.58043	2	60	8014.605109	NA	NA	NA	NA	NA	NA	NA	NA	NA	NA	NA	NA	NA	NA	NA	13100.8955983303	1	641	13.43	98.38	5	22.41	9.212	8.291	4.82	4	340	1.603	0.618	1.13	110	5.6	5.09	1.245	13.432	573	99	22.9	5.64	19.8
42691	NA	1	6	3	0.69	24629.191578	2	63	24966.239387	NA	NA	NA	2	NA	14.96	53.3	NA	NA	64	NA	NA	167	NA	NA	15597.7382034889	1	2339	94.01	308.61	7.2	82.77	25.168	28.184	22.643	243	496	1.934	2.212	5.23	26.5	7.4	3.96	1.207	32.147	801	207	12.64	8.38	88.8
42692	1	2	63	1	1.83	13745.426209	1	65	13578.358805	1	2	240	2	2	31.09	111.5	102	74	55	126	149	229	5.94	NA	11261.5133798161	1	873	52.27	78.09	5.2	38	15.489	13.441	5.073	321	195	1.399	1.108	2.97	15	1	1.92	0.728	13.561	469	125	6.62	7.77	60.4
42693	4	1	49	3	5	93473.601614	1	60	93455.823604	1	2	180	2	2	23.8	88.2	122	68	45	87	124	186	4.607	5.162	86490.4950889846	1	2873	89.55	369.39	29.2	126.71	51.555	40.003	22.953	148	1111	2.851	2.803	7.91	130.9	10.4	14.23	1.376	16.024	2022	535	13.76	14.98	95.3
42694	NA	2	7	3	2.73	31719.620904	2	62	31987.433227	NA	NA	NA	2	NA	12.73	46.6	NA	NA	49	NA	NA	194	NA	NA	19984.2515944201	1	1775	50.82	237.49	10.2	70.81	27.447	21.95	14.899	512	574	2.689	1.712	6.35	78.7	8.8	3.97	1.636	13.722	756	191	19.9	8.72	92.2
42695	3	1	50	5	5	61574.501404	2	69	63076.903637	1	2	180	2	2	23.37	90.8	144	80	38	NA	NA	205	NA	NA	102184.98899806	1	2072	82.38	303.88	24.5	59.69	14.293	24.316	16.841	179	823	1.426	1.885	0.76	172.6	0.3	5.22	2.16	28.998	596	268	21.1	9.38	146.6
42696	3	1	78	3	2.24	11530.567194	2	61	12352.537342	1	1	210	1	2	28.82	103.5	110	52	25	NA	NA	110	NA	NA	11687.7398157334	1	981	53.81	131.97	5.4	26.3	6.579	9.432	7.794	351	358	1.387	1.003	3.43	50.1	2	3.06	1.056	14.443	494	155	17.31	7.83	98.1
42697	NA	1	15	4	2.9	10685.313951	1	62	10679.490655	NA	NA	660	2	NA	25.22	82	100	72	42	NA	NA	111	NA	NA	23314.0287542964	1	3289	127.05	339.17	12.5	157.76	66.516	47.532	30.026	306	747	3.055	1.218	7.03	38.4	4.6	6.49	2.9	28.462	2347	266	21.83	14.84	209.7
42698	3	2	57	2	3.79	12873.994128	1	68	13066.104799	NA	1	480	1	2	NA	NA	NA	NA	72	NA	NA	205	NA	NA	27858.9728741772	1	1588	71.69	218.34	5.7	47.66	17.517	15.016	11.74	114	380	2.049	1.069	4.57	146.5	5.1	5.74	1.237	15.726	970	149	12.52	8.9	127.1
42699	1	1	62	3	0.96	16702.876731	2	63	18536.01857	2	2	240	3	1	36.94	124.4	142	64	37	NA	NA	164	NA	NA	28810.9827713209	1	2320	78.04	300.63	19.3	95.62	45.447	31.855	12.506	262	955	3.313	1.42	7.77	152.4	5.6	5.64	2.061	25.343	1720	289	22.92	16.79	99.8
42700	5	1	64	5	1.44	40868.480144	2	69	41825.345085	1	2	180	2	2	28.25	103.2	162	64	65	NA	NA	229	NA	NA	56531.8860978082	1	2166	80.37	291.03	22.3	60.18	15.645	22.19	17.359	223	799	2.513	2.743	4.73	167.5	4.7	11.01	1.99	28.718	677	421	15.11	13.78	118.1
42701	5	2	25	2	0.69	19636.154523	1	68	19831.576302	1	2	420	2	2	20.25	73.7	118	72	64	57	72	147	4.441	NA	50263.6571530407	1	1968	85.31	268.31	15.1	65.29	29.799	20.246	11.111	232	966	2.979	4.181	9.86	121.1	1.8	10.18	1.856	26.023	1569	285	22.53	10.74	97.5
42702	3	2	70	3	1.1	20747.605945	1	67	20783.50754	1	1	360	2	1	35.76	107.9	136	50	52	63	93	158	5.829	6.328	24926.0146648958	1	2136	77.78	116.92	8.1	151.85	35.95	47.761	58.212	405	475	1.9	1.216	10.85	28.2	9.4	9.23	1.152	15.388	511	238	8.78	4.29	111.7
42703	1	2	42	2	2.02	18530.680289	2	71	18312.537982	NA	2	180	2	2	25.76	90	106	56	53	111	82	157	5.384	5.607	NA	5	NA	NA	NA	NA	NA	NA	NA	NA	NA	NA	NA	NA	NA	NA	NA	NA	NA	NA	NA	NA	NA	NA	NA
42704	2	1	45	1	2.18	17164.150437	1	65	18407.644036	2	2	180	2	2	25.4	93	122	68	49	90	100	167	5.495	5.273	10123.6318233402	1	2249	154.96	246.1	29.3	68.36	22.888	25.822	13.944	447	249	1.534	1.834	2.08	15.7	0.8	5.02	1.794	35.846	669	339	19.9	11.5	178.3
42705	5	2	54	4	5	22428.724303	1	59	22837.22915	2	2	240	2	1	40.85	124.4	142	76	60	NA	NA	225	NA	NA	12395.1199946659	1	2599	119.29	352.29	23.8	78.05	21.604	28.189	18.548	994	19476	9.744	4.008	205.21	42.5	3.8	13.89	2.329	72.212	354	289	28.33	19.82	230
42706	NA	2	6	3	2.71	44754.148644	2	59	46574.619876	NA	NA	NA	2	NA	14.54	55.2	NA	NA	NA	NA	NA	NA	NA	NA	39323.8551155947	1	2384	76.07	314.79	9.4	93.01	36.721	36.115	13.293	222	479	1.976	1.367	6.33	87.3	6.2	4.85	1.794	17.532	1077	200	12.02	9.09	108.8
42707	NA	2	1	2	1.41	10135.587915	2	65	10507.446701	NA	NA	NA	2	NA	NA	NA	NA	NA	NA	NA	NA	NA	NA	NA	19733.3484560109	1	688	37.03	88.42	3.2	21.1	9.522	6.44	2.405	258	241	1.152	0.682	2.73	81.8	5.6	1.06	0.428	7.975	644	103	3.26	3.55	44.7
42708	NA	1	13	4	5	16026.451034	2	71	16101.446526	NA	NA	480	2	NA	19.44	66.6	102	68	NA	NA	NA	NA	NA	NA	7133.74704611709	1	2227	100.17	323.92	19.1	61.01	19.809	23.086	13.367	222	876	2.285	3.272	11.27	62.9	5.6	4.7	1.769	40.477	1106	275	19	10.54	110.3
42709	NA	2	8	1	1.1	10962.463255	1	66	11514.714368	NA	NA	NA	2	NA	19.26	68.7	106	52	61	NA	NA	200	NA	NA	5876.25718081932	1	1386	60.57	227.72	7.1	26.39	8.503	8.508	6.535	90	350	1.851	1.023	3.99	58.7	5.6	3.5	1.339	15.962	1002	170	7.85	5.57	101.2
42710	4	1	29	3	4.33	93925.792144	2	71	94972.686978	1	2	360	2	2	29.24	99.5	122	70	32	229	103	181	5.607	6.051	91483.9390291893	1	1542	74.05	241.94	8.3	33	6.581	9.202	13.171	213	217	1.153	1.709	0.94	19.9	0.6	4.49	0.898	30.869	175	196	10.15	5.24	106.3
42711	NA	2	2	2	2.66	9873.508597	1	72	11282.362785	NA	NA	NA	2	NA	14.45	43.6	NA	NA	NA	NA	NA	NA	NA	NA	6094.98771307906	1	2590	88.9	377.36	12.8	81.42	45.374	20.627	5.241	249	1079	4.195	1.104	10.41	44.2	30.8	2.22	1.25	5.674	2890	494	9.26	12.01	97.4
42712	4	2	63	4	5	11494.14765	1	59	11111.658746	2	2	120	2	2	26.98	86.6	120	76	58	77	131	204	4.829	NA	9900.68298819613	1	1029	43.14	154.12	16.3	29.42	6.504	11.286	8.304	82	768	2.07	2.058	4.71	129.5	4.7	3.51	1.486	20.358	835	236	17.24	13.12	56.9
42713	5	2	39	4	5	25723.385911	1	59	26177.622694	2	2	300	2	2	36.96	114.8	124	66	70	85	140	227	5.607	6.717	47914.1505032667	1	1273	50.62	190.55	11.9	34.74	13.574	12.588	5.688	177	759	0.836	1.316	1.01	35	1.7	2.99	0.877	18.995	474	174	6.91	3.72	70.5
42714	5	2	80	3	1.92	37845.878167	2	61	46314.866079	NA	2	960	1	1	33.42	NA	164	52	61	94	79	159	6.939	NA	NA	5	NA	NA	NA	NA	NA	NA	NA	NA	NA	NA	NA	NA	NA	NA	NA	NA	NA	NA	NA	NA	NA	NA	NA
42715	5	1	51	3	5	78824.450902	2	62	80492.310191	1	1	960	2	2	37.6	126.1	120	82	54	NA	NA	226	NA	NA	54387.0074757237	1	3719	136.86	408.48	17.5	122.78	39.46	46.315	26.086	376	321	3.079	2.754	6.78	75.4	1.8	7.79	2.944	44.349	1028	476	25.93	22.34	191.4
42716	2	1	65	2	3.79	6353.175701	1	68	6855.30856	NA	1	300	2	1	NA	NA	128	68	62	NA	NA	141	NA	NA	NA	5	NA	NA	NA	NA	NA	NA	NA	NA	NA	NA	NA	NA	NA	NA	NA	NA	NA	NA	NA	NA	NA	NA	NA
42717	2	1	47	3	1.13	33478.62622	2	60	33472.258825	1	1	360	1	1	24.47	100.7	112	60	NA	NA	NA	NA	NA	NA	22616.5205921519	1	1088	48.32	126.28	9.5	45.23	12.022	18.991	10.085	93	56	0.873	0.884	2.9	19.1	0.2	7.54	0.744	17.032	261	173	10.93	9.33	39.2
42718	NA	1	5	3	0.58	11423.550782	1	61	11450.734811	NA	NA	NA	2	NA	21.58	71.7	NA	NA	NA	NA	NA	NA	NA	NA	8213.98634852202	1	1936	51.19	252.33	8.6	81.66	32.298	35.382	7.686	149	424	2.177	1.102	5.49	43.6	5.4	1.42	1.589	19.793	625	140	14.85	9.06	59.6
42719	NA	1	17	3	NA	40552.592463	2	60	40454.332425	NA	NA	240	2	1	39.51	132.7	134	64	46	108	121	189	5.384	7.327	70300.2645146907	1	954	53.03	139.35	13.9	24	11.864	7.431	1.803	95	653	2.343	1.937	6.84	13.3	4.9	2.64	1.45	18.017	850	215	15.4	9.47	77.1
42720	NA	2	10	4	1.05	10194.026439	2	64	10350.401393	NA	NA	NA	2	NA	26.36	84.5	NA	NA	33	NA	NA	181	NA	NA	10593.2266887872	1	963	27.77	87.33	3.6	55.81	18.853	26.234	7.497	109	41	0.451	0.593	2.02	41.5	1.3	1.59	0.459	7.69	270	69	4.14	4.28	30.4
42721	NA	1	18	3	1.25	30368.65376	2	63	31095.334148	NA	NA	120	1	2	22.36	74.6	104	72	70	206	82	193	17.319	NA	15141.1325370779	1	2042	44.1	173.6	4.7	50.1	15.142	15.339	15.66	71	401	2.571	2.007	4.87	6.5	4	4.98	1.321	27.759	854	274	10.38	8.51	65.4
42722	NA	1	3	1	0.5	13546.768451	1	71	14296.361507	NA	NA	NA	2	NA	16.28	51.2	NA	NA	NA	NA	NA	NA	NA	NA	10333.5310810371	1	2329	84.45	300.34	30.6	96.92	24.843	39.312	25.022	295	1122	3.193	3.129	8.13	66.8	6.5	9.72	2.28	36.748	719	416	22.03	13.26	94.5
42723	1	1	24	1	1.36	58583.297438	1	65	62555.797465	1	2	180	2	2	26.55	90.3	122	74	49	NA	NA	224	NA	NA	60338.7394853119	1	1569	63.1	163.98	18	48.97	13.011	17.953	13.833	316	203	1.235	1.952	4.25	203.3	0.9	5.62	0.719	17.141	417	306	10.72	12	76
42724	5	2	32	3	5	60428.027586	1	70	60876.39607	1	2	180	2	2	20.14	68.5	104	70	59	NA	NA	161	NA	NA	34880.7336732361	1	1662	66.1	215.34	13.5	51.49	13.231	16.089	17.774	142	1023	2.283	1.887	3.47	128.9	4.2	4.94	1.468	19.203	977	280	14.74	7.64	103.3
42725	4	2	35	3	NA	110544.793641	2	61	112105.184164	1	2	300	2	1	26.16	90.7	120	52	61	NA	NA	190	NA	NA	285116.40104666	1	1112	25.57	116.14	5.6	36.47	14.874	9.398	9.1	54	152	0.844	0.595	1.42	51.2	0.1	2.89	0.523	7.636	566	136	3.61	3.38	35.4
42726	2	2	32	1	0.96	15447.949378	1	65	15971.435876	2	2	480	2	2	25.45	85.9	130	80	28	NA	NA	180	NA	NA	15405.3876312186	1	2194	85.91	216.11	14.3	110.58	35.492	48.905	16.248	273	352	1.467	1.729	4.67	129.7	4.5	5.93	1.816	29.851	774	240	16.42	13.72	71.8
42727	3	1	26	2	1.76	33184.384414	1	71	36352.060374	1	1	600	2	2	21.71	84.6	126	64	49	NA	NA	180	NA	NA	19305.1466292645	1	3715	96.4	443.34	23.6	136.86	37.586	55.467	32.372	152	300	1.59	2.27	3.91	24.4	0.5	10.2	1.69	28.775	831	365	12.78	13.3	90.6
42728	4	2	43	4	4.84	25638.92165	2	67	25531.821822	2	2	180	2	1	43.27	123.4	114	70	54	NA	NA	225	NA	NA	19295.3178379738	1	1624	81.17	196.01	8.2	57.76	21.772	19.191	11.495	274	516	1.638	1.451	2.89	94.3	5.4	2.31	0.909	21.191	1039	198	7.04	7.01	94.2
42729	NA	1	11	3	2.99	30726.86977	2	74	31147.363641	NA	NA	NA	2	NA	16.21	61.6	88	12	70	NA	NA	144	NA	NA	26298.3233854064	1	1720	53.67	261.93	10.7	52.57	19.126	19.231	8.809	315	257	1.444	0.723	2.99	227.7	2.2	4	1.285	12.606	802	160	9.57	6.78	86.6
42730	NA	2	17	2	NA	12405.392862	2	73	12638.788087	NA	NA	360	2	2	22.31	80.9	120	66	49	58	96	157	5.44	4.663	7133.66305925428	1	1167	57.07	143.22	12.8	40.25	12.351	16.542	6.211	303	164	1.244	0.815	3.12	147.8	1.1	3.09	1.493	14.068	289	157	11.43	8.97	91.3
42731	NA	1	6	1	2.33	9060.292371	1	65	9320.128493	NA	NA	NA	2	NA	20.93	62.6	NA	NA	NA	NA	NA	NA	NA	NA	13022.5698642446	1	1120	57.53	128.98	7.7	42.78	18.698	13.573	6.882	153	377	1.455	0.768	4.78	1.4	6.8	1.69	0.702	8.105	956	173	5.14	8.98	67.2
42732	NA	1	7	3	0.5	25861.220754	1	69	26942.310621	NA	NA	NA	2	NA	15.62	57.6	NA	NA	51	NA	NA	114	NA	NA	15667.3472441237	1	2185	52.95	318.71	24.5	80.49	14.963	31.31	29.302	34	228	1.585	1.863	1.76	56.6	1.3	8.07	1.994	24.296	567	238	17.53	9.33	95.8
42733	2	1	68	4	2.83	9938.910884	2	65	12273.223799	1	2	240	3	1	44.78	139.4	154	98	45	NA	NA	211	NA	NA	11700.7878908823	1	2418	80.96	340.16	16.7	83.66	36.991	27.729	10.553	323	597	1.819	1.536	4.54	38.2	1.6	9.66	1.202	20.408	990	241	12.95	14.39	128.5
42734	NA	2	15	3	1.22	51525.437416	1	65	52793.144675	NA	NA	780	2	NA	19.3	76.1	116	60	73	NA	NA	196	NA	NA	98270.7953281079	1	2874	100.34	319.49	20.3	134.82	36.323	55.251	29.533	275	305	1.625	1.739	3.26	16.9	4.5	13.64	1.587	36.068	622	368	20.65	12.32	147.1
42735	NA	1	2	2	1.75	8825.593015	1	69	9313.945884	NA	NA	NA	2	NA	16.15	50	NA	NA	NA	NA	NA	NA	NA	NA	5031.60435496165	1	1706	64.36	230.67	9	60.14	15.162	20.629	20.062	133	553	1.61	2.05	2.56	405.6	4.4	5.1	0.872	25.77	1122	205	6.57	4.83	73.2
42736	1	1	61	1	1.02	8842.521562	1	66	10456.806614	2	2	120	2	1	28.19	100	180	82	45	NA	NA	279	NA	NA	6775.53926215477	1	1568	44.89	263.26	23.3	42.73	10.342	16.207	12.18	477	322	1.379	1.48	1.41	154.5	1.9	5.7	1.1	11.08	524	292	12.53	6.14	72.3
42737	NA	2	14	4	1.01	13951.477119	1	61	14981.3508	NA	NA	480	2	NA	36.14	105.4	114	72	42	NA	NA	129	NA	NA	32705.2716850195	1	755	24.84	103.92	5.3	27.32	12.086	8.235	4.177	64	294	0.893	0.826	3.24	19.4	2.4	1.61	0.842	9.404	650	95	6.01	4.91	42.9
42738	3	1	75	1	0.73	10263.832947	1	66	10464.601448	2	2	30	2	2	22.67	92.4	132	56	46	237	125	218	5.94	NA	6780.58996317264	1	1091	28.41	182.08	21.4	30.32	5.889	10.816	11.433	3	213	1.083	0.977	0.08	148.2	0.3	7.35	1.097	11.633	447	205	9.19	3.85	51.2
42739	NA	2	9	3	5	45264.043018	2	61	45646.212419	NA	NA	NA	2	NA	16.11	55.2	98	56	41	NA	NA	190	NA	NA	28517.617741947	1	1252	47.47	195.96	7.3	32.52	11.138	13.59	5.14	154	553	1.763	0.72	3.7	82.4	5.5	4.41	0.89	9.628	955	141	8.52	7.01	49.2
42740	5	1	73	3	2.14	33412.989413	2	62	36761.116812	1	2	600	2	1	27.93	105.5	152	94	38	242	135	221	6.939	9.159	28060.6752715439	1	2116	81.22	274.97	14.2	78.66	19.907	30.694	20.304	597	350	2.401	1.825	3.49	163.8	2.1	8.54	1.911	23.319	650	248	14.38	9.13	118.6
42741	4	1	58	1	5	11327.761972	2	64	11355.758146	1	1	360	2	1	22.5	79.9	114	84	70	90	88	176	5.44	6.273	6245.31386635732	1	2704	118.66	221.13	20.6	154.04	36.836	66.599	42.964	557	483	2.369	1.997	11.75	32.3	5.8	14.27	2.035	35.441	1081	449	15.09	14.05	194.6
42742	NA	2	10	4	0.71	9636.12158	2	62	9783.93835	NA	NA	NA	2	NA	14.38	55.5	104	52	54	NA	NA	183	NA	NA	4754.21568877628	1	1758	37.48	252.32	9.5	70.26	22.938	26.78	16.6	146	538	1.655	1.423	3.72	67.9	4.5	5.54	1.163	12.89	722	157	9.49	6.87	39.4
42743	2	1	34	2	0.58	23923.858409	1	62	24316.353467	1	2	120	2	2	30.81	98.1	120	74	31	NA	NA	207	NA	NA	12913.457018387	1	4963	146.81	663.69	37.3	193.56	57.386	71.448	45.888	286	680	3.636	4.747	6.93	560.6	9	9.98	4.395	46.979	1445	602	30.56	20.27	207.3
42744	2	1	23	1	1.5	33184.384414	1	71	34071.49686	1	1	240	2	2	26.06	93.1	136	62	31	NA	NA	176	NA	NA	69283.3540212456	1	1505	96.52	195.81	2.2	38.93	14.579	15.24	4.595	219	27	1.131	2.383	1.96	0.4	1.7	1.08	2.15	33.042	132	150	4.14	8.28	157.7
42745	5	2	51	1	2.68	16708.142428	1	66	16957.467729	2	2	120	1	1	40.53	120.5	114	62	58	109	81	161	6.883	NA	9420.20391710952	1	941	74.41	72.95	8	38.6	13.202	15.982	4.655	354	217	1.39	1.116	5.32	39.8	1	2.68	0.84	18.831	405	194	10.65	12.08	81.1
42746	5	2	69	3	4.75	59356.356426	1	60	60606.699744	2	2	300	2	2	21.22	81	116	72	50	165	153	236	5.384	5.662	94202.461847825	1	1243	51.29	179.24	10.7	38.24	13.459	15.095	6.076	119	1029	1.863	1.573	5.44	88.8	3.3	4.4	1.268	16.469	954	207	15.5	13.61	46.1
42747	NA	2	0	4	2.54	8028.261275	1	73	8309.387419	NA	NA	NA	NA	NA	NA	NA	NA	NA	NA	NA	NA	NA	NA	NA	18045.9134575366	1	1122	26.11	173.73	9	37.84	15.983	15.142	5.102	55	628	1.339	1.049	1.85	154.3	7.4	4.59	1.133	11.242	713	139	15.38	6.74	26.1
42748	1	2	80	1	1.25	8604.951426	2	72	10324.52691	2	2	30	2	2	23.1	86.3	186	66	42	NA	NA	157	NA	NA	NA	5	NA	NA	NA	NA	NA	NA	NA	NA	NA	NA	NA	NA	NA	NA	NA	NA	NA	NA	NA	NA	NA	NA	NA
42749	3	2	77	3	1.18	32369.924968	2	60	40123.870233	NA	2	300	1	1	21.56	NA	176	52	19	491	NA	132	10.935	NA	NA	5	NA	NA	NA	NA	NA	NA	NA	NA	NA	NA	NA	NA	NA	NA	NA	NA	NA	NA	NA	NA	NA	NA	NA
42750	3	2	23	3	1.34	66597.631645	1	60	67169.664642	NA	2	360	2	2	25.51	84	114	74	39	NA	NA	260	NA	NA	107348.267392187	1	1813	78.24	196.66	10.7	79.85	28.919	28.8	15.388	204	273	1.163	1.328	2.98	35.3	0.9	4.48	1.337	23.214	1005	179	11.66	9.58	92.4
42751	3	1	76	3	5	28153.114415	1	67	28546.663415	NA	1	240	1	1	34.52	116.9	150	50	43	168	90	167	7.716	NA	21790.3785750299	1	1462	62.98	152.06	13.4	68.44	18.553	25.816	18.125	484	1049	1.791	2.554	3.01	126.5	2.8	7.79	0.958	21.537	524	248	7.94	6.08	109.7
42752	1	2	63	4	NA	10599.441639	1	64	10712.227355	1	1	60	1	1	36.65	108	174	84	63	123	166	254	19.984	NA	9544.78260750376	1	2143	86.48	288.03	25.3	77.7	28.417	28.312	12.467	824	955	2.211	2.493	3.95	298.1	3.5	10.64	1.764	26.83	847	366	15.3	12.43	166.3
42753	4	2	43	4	4.38	24764.43774	1	65	26846.44911	2	1	300	2	1	28.51	88.5	118	84	59	NA	NA	174	NA	NA	14571.1616748016	1	1947	73.57	212.37	8	90.96	35.736	34.197	15.472	276	480	2.132	1.505	3.13	25.5	5.1	3.77	0.786	28.779	887	347	7.2	7.75	76
42754	NA	2	11	3	5	36956.20487	2	68	0	NA	NA	NA	2	NA	NA	NA	NA	NA	NA	NA	NA	NA	NA	NA	NA	NA	NA	NA	NA	NA	NA	NA	NA	NA	NA	NA	NA	NA	NA	NA	NA	NA	NA	NA	NA	NA	NA	NA	NA
42755	NA	2	0	3	NA	20301.581103	2	62	20088.590642	NA	NA	NA	NA	NA	NA	NA	NA	NA	NA	NA	NA	NA	NA	NA	44622.8370778733	4	NA	NA	NA	NA	NA	NA	NA	NA	NA	NA	NA	NA	NA	NA	NA	NA	NA	NA	NA	NA	NA	NA	NA
42756	NA	2	12	4	5	17545.190546	2	66	18145.959274	NA	NA	420	2	NA	18.11	66.5	92	60	69	NA	NA	206	NA	NA	8039.56856676384	1	2023	82.71	276.41	20.9	73.64	24.808	27.89	17.002	114	382	1.727	1.251	4.14	72.2	5	10.23	1.068	18.682	1601	363	10.06	11.6	81.6
42757	NA	2	1	4	NA	9941.787187	2	64	10122.376904	NA	NA	NA	2	NA	NA	NA	NA	NA	NA	NA	NA	NA	NA	NA	16144.8076600174	1	1014	41.18	138.29	5.4	34.21	16.828	10.19	4.041	95	509	1.84	1.054	4.57	179.6	8.2	1.56	1.074	10.316	1051	128	7.33	6.54	57.5
42758	NA	1	6	4	2.04	11119.713236	1	64	10975.891611	NA	NA	NA	2	NA	15.18	49	NA	NA	65	NA	NA	160	NA	NA	6212.412618608	1	1379	40.56	207.94	11.6	44.05	12.3	15.26	11.749	114	231	1.014	0.786	1.69	62.6	0.6	7.02	1.089	15.799	439	129	8.99	6.61	71.1
42759	5	1	80	3	5	13644.42773	1	70	17251.756805	NA	2	960	2	1	NA	NA	NA	NA	40	96	103	162	9.048	NA	NA	5	NA	NA	NA	NA	NA	NA	NA	NA	NA	NA	NA	NA	NA	NA	NA	NA	NA	NA	NA	NA	NA	NA	NA
42760	2	1	43	3	2.14	94827.054607	2	71	96945.077908	1	1	300	2	2	27.58	99.3	118	78	54	NA	NA	174	NA	NA	65503.8060704902	1	2198	88.81	209.73	8.2	115.93	41.651	45.158	18.673	502	831	2.469	1.254	8.28	194	9.1	11.79	1.042	15.146	1436	215	11.14	16.07	108.3
42761	3	1	62	2	1.36	4995.517799	1	62	5553.664783	1	1	420	2	2	35.1	117.9	114	78	25	NA	NA	174	NA	NA	4606.05520585725	1	1193	41.17	174.76	10.2	39.26	9.291	14.494	12.236	302	361	0.821	1.047	1.86	148.3	3.1	4.23	0.611	8.005	346	149	6.54	3.6	60.9
42762	NA	1	4	4	2.45	10985.13299	2	68	12001.800576	NA	NA	NA	2	NA	13.9	49	NA	NA	NA	NA	NA	NA	NA	NA	11205.0895067948	1	2035	79.6	330.65	12.3	48.91	13.647	15.65	15.696	102	981	3.789	1.645	14.99	788.4	17.4	3.47	1.158	17.832	2780	389	14.54	11.94	75.7
42763	2	1	46	4	3.49	20658.940629	1	67	20347.990731	1	1	360	2	1	20.19	75.5	140	80	94	98	149	263	4.441	NA	15377.7098734286	1	2736	135.83	207.9	4.1	150.09	55.054	59.327	21.153	1006	557	4.187	2.268	10.29	3.9	8.5	7.15	1.933	26.11	899	222	15.88	21.24	198.8
42764	2	2	68	4	0.71	10410.691387	2	64	11230.090041	1	1	240	2	1	23.56	81	110	66	93	64	56	162	5.829	NA	18217.6013886949	1	386	12.65	37.14	1.3	9.78	4.005	3.753	1.384	77	62	0.425	0.42	1.97	1.6	0.1	0.26	0.244	7.066	116	67	3.24	1.75	22.8
42765	NA	1	3	3	5	35905.435231	1	62	35760.771705	NA	NA	NA	2	NA	NA	NA	NA	NA	NA	NA	NA	NA	NA	NA	28496.1476487174	1	1026	66.81	107.01	4.7	37.26	11.172	14.698	5.242	401	230	0.795	1.631	4.11	53.7	2	2.86	0.403	17.783	398	135	7.12	11.89	84.2
42766	5	1	51	3	1.5	82326.837852	1	60	82477.366737	1	2	120	2	2	25.38	79.4	112	76	87	NA	NA	184	NA	NA	133613.863817907	1	2592	102.42	390.21	58.4	75.65	19.54	30.246	18.764	201	1299	2.681	2.885	5.07	72.3	5.3	16.11	1.853	29.16	1360	658	19.39	18.78	159.4
42767	NA	1	17	3	2.49	56910.65589	1	64	60100.404455	NA	NA	540	2	2	23.42	77	114	62	51	80	84	151	6.328	NA	102326.879463749	1	1950	84.74	238.05	17.8	76.76	25.532	22.298	23.104	160	369	2.192	2.062	5.27	42.1	5.1	10.43	1.829	27.847	1209	321	10.51	9.61	124.9
42768	2	1	80	3	1.92	20998.85168	2	62	24080.685299	1	2	900	2	2	43.28	140.2	96	56	44	144	122	195	6.162	NA	37429.1926095696	1	2519	99.91	277.67	17.9	115.83	34.87	44.22	24.654	163	484	3.68	2.135	7.77	59.2	10.5	9.3	2.014	29.008	1399	339	12.96	11.99	156.9
42769	4	2	73	3	3.27	33131.392823	2	62	36089.391853	2	1	360	2	1	26.7	96.1	198	80	64	86	232	313	6.051	8.271	56094.6161646099	1	1114	49.35	160.63	15.4	33.14	15.161	9.469	4.535	83	329	1.781	2.364	6.56	26.4	2.9	10.08	1.88	26.891	1371	258	15.74	13.85	56.7
42770	3	1	24	2	0.65	21719.93559	1	62	22393.592918	2	2	300	2	2	24.68	82.3	120	64	67	NA	NA	172	NA	NA	11892.3546668417	1	2627	137.03	380.49	22.1	61.78	18.31	23.294	13.967	342	398	1.671	4.742	2.97	220.4	6.5	12.11	3.077	51.41	1173	431	18.66	15.44	163.4
42771	2	1	54	4	1.57	20345.89528	1	63	20526.889228	1	1	360	2	2	22.57	85.1	158	90	104	NA	NA	164	NA	NA	11141.1613653785	1	1569	63.9	218.05	7	47.63	16.348	18	8.462	603	279	1.474	1.253	3.12	0.2	3.2	2.14	1.678	14.79	369	123	11.11	7.64	111.3
42772	3	2	65	3	1.43	27908.518021	1	64	28232.671692	NA	2	240	2	2	36.37	110.5	NA	NA	57	NA	NA	209	NA	NA	21550.700879107	1	1067	39.05	122.47	13.9	47.97	9.412	16.417	19.669	81	341	2.02	0.706	4.85	12.4	3	4.79	1.031	11.033	527	229	12.14	6.55	51.3
42773	NA	1	2	1	NA	9532.727473	2	72	9698.463826	NA	NA	NA	2	NA	16.83	49.6	NA	NA	NA	NA	NA	NA	NA	NA	7010.13172723799	1	1924	70.21	246.71	7.9	74	40.039	20.176	7.337	183	879	2.725	1.215	8.3	90.8	12.9	2.44	1.501	9.707	1943	224	5.64	10.99	102.4
42774	NA	1	0	5	1.04	5849.082733	1	62	6055.968689	NA	NA	NA	NA	NA	NA	NA	NA	NA	NA	NA	NA	NA	NA	NA	4825.7285760314	1	751	30.52	84.69	4.7	32.13	9.54	11.899	7.388	264	739	1.405	0.524	1.79	32.2	4.9	5.18	1.149	16.978	468	120	16.7	4.58	56.9
42775	NA	2	16	3	5	50633.829775	1	70	51289.662394	NA	NA	600	2	2	20.01	73.9	116	52	49	NA	NA	150	NA	NA	53092.5252277543	1	2113	148.23	192.87	7.6	76.52	20.871	28.263	19.4	459	204	1.651	2.189	2.08	24.3	0.8	5.79	1.123	45.787	376	228	13.29	11.98	170.7
42776	NA	1	14	3	5	76077.934277	1	64	75893.595366	NA	NA	420	2	NA	19.75	88.6	86	60	NA	NA	NA	NA	NA	NA	46492.0591594912	1	1778	107.48	212.88	10.4	55.88	19.275	21.71	10.678	331	1010	3.705	1.59	8.94	10.8	15.7	3.82	2.242	18.035	2049	275	10.69	13.41	135.6
42777	NA	1	10	1	0.48	11150.024198	2	72	11707.397097	NA	NA	NA	2	NA	24.71	86.6	94	52	62	NA	NA	146	NA	NA	11281.7599226984	1	2084	43.15	304.88	13.8	81.08	22.888	29.131	24.112	72	690	1.801	1.298	4.03	27.8	4	6.51	1.666	17.797	952	179	21.74	10.66	61.2
42778	NA	2	16	5	5	15518.211026	2	68	16049.573502	NA	NA	600	2	2	19.65	72	102	56	61	NA	NA	158	NA	NA	7814.95765251279	1	1609	50.33	222.1	11.8	59.29	21.671	19.827	13.278	201	519	1.25	0.787	0.91	26.1	0.6	3.28	1.609	14.206	684	253	12.5	5.78	134.7
42779	2	1	35	1	1.57	25893.924489	1	59	26966.547544	1	1	120	2	2	25.02	89.3	116	68	51	NA	NA	189	NA	NA	14320.8706484845	1	2868	125.48	397.12	30.9	91.62	30.909	27.227	26.55	310	829	2.021	3.306	3.75	223.4	29.2	11.38	1.596	17.259	1309	611	12.75	11.27	224
42780	NA	2	0	3	1.51	7991.492705	2	62	9135.781848	NA	NA	NA	NA	NA	NA	NA	NA	NA	NA	NA	NA	NA	NA	NA	10645.4534957004	4	NA	NA	NA	NA	NA	NA	NA	NA	NA	NA	NA	NA	NA	NA	NA	NA	NA	NA	NA	NA	NA	NA	NA
42781	4	1	39	3	4.46	64391.843756	2	60	70921.272916	1	1	540	2	2	30.2	104	130	92	68	NA	NA	244	NA	NA	68316.0349967017	1	5219	74.36	887.45	23.4	101.53	38.099	32.088	22.779	241	755	1.568	3.441	5.33	123.6	2.2	15.88	2.052	27.564	657	340	19.33	11.44	124.8
42782	5	1	36	3	5	55681.860184	2	69	57041.515366	NA	2	480	2	2	25.34	88	106	58	45	NA	NA	234	NA	NA	54946.1395683637	1	2502	94.75	228.18	16.8	113.11	40.018	34.007	29.921	380	713	1.653	2.478	2.18	144.8	1.2	5.78	1.53	33.309	1190	361	15.52	9.85	97
42783	NA	1	1	4	1.08	8152.384291	2	68	8906.882653	NA	NA	NA	2	NA	NA	NA	NA	NA	NA	NA	NA	NA	NA	NA	5163.37598467953	1	923	28.42	144.8	8	28.64	10.942	9.547	5.466	118	749	1.495	1.281	3.02	39.1	5.2	2.45	1.07	10.817	727	159	10.16	4.06	43.4
42784	NA	1	11	3	0.87	22482.116098	2	59	22789.781412	NA	NA	NA	2	NA	30.91	97	108	84	25	NA	NA	189	NA	NA	45996.1580397981	1	2544	93.36	313.78	14.1	106.13	31.584	41.863	25.731	247	611	2.337	1.557	4.1	78.7	10	7.39	1.716	21.67	1356	259	10.02	11.92	114.4
42785	4	2	22	2	1.86	23350.296306	1	69	23582.681748	1	1	240	2	2	27.71	95	114	82	45	198	136	221	5.107	5.44	59770.9335899436	1	2112	70.67	231.99	16.3	86.21	32.638	31.597	16.103	176	388	1.79	1.765	3.43	13.8	2.3	4.88	0.769	18.734	1149	301	10.5	11.41	64.9
42786	NA	2	0	1	0.89	4927.050524	1	71	5148.788136	NA	NA	NA	NA	NA	NA	NA	NA	NA	NA	NA	NA	NA	NA	NA	8967.62399404376	1	300	6.26	31.42	0	16.57	5.67	6.022	3.668	8	270	0.454	0.184	0.75	27	4.5	3.04	0.303	3.169	247	22	5.44	2.29	6.7
42787	4	2	35	3	1.86	97707.310992	1	71	103633.788193	1	2	300	2	2	27.34	84.8	118	66	46	100	118	184	4.718	8.382	99826.8814128479	1	1099	45.88	119.4	14.7	49.19	18.411	17.568	7.767	113	484	1.159	1.222	1.23	26.5	1.5	3.1	1.179	14.597	341	186	6.95	5.42	46.4
42788	5	2	71	3	5	27789.502896	1	70	28256.72288	1	1	360	2	1	34.06	122.5	132	60	54	NA	NA	179	NA	NA	26735.9827315647	1	987	55.6	114.34	8.5	33.95	8.824	12.81	8.889	179	618	0.951	1.024	1.98	30	1	3.14	0.693	21.147	294	128	6.81	5.73	65.1
42789	NA	1	11	3	0.34	18821.274338	1	61	19078.841431	NA	NA	NA	2	NA	19.81	66.7	106	60	58	NA	NA	197	NA	NA	38506.4424187257	1	2468	73.82	271.83	20.9	125.74	37.187	46.045	34.713	193	462	2.345	2.167	5.27	61.1	7.5	14.81	1.023	17.123	1194	371	11.69	15.23	96.2
42790	2	1	32	3	1.44	78521.184835	2	59	86850.4988	1	1	240	2	2	21.55	81.3	114	66	37	NA	NA	167	NA	NA	142543.818408791	1	3114	158.66	312.36	10.7	139.17	40.817	52.465	34.6	821	437	2.864	2.452	3.08	10.9	3	9.45	1.736	53.039	881	300	18.37	12.59	173.7
42791	4	1	60	2	2.84	4693.504675	2	69	0	NA	1	120	2	2	NA	NA	NA	NA	NA	NA	NA	NA	NA	NA	NA	NA	NA	NA	NA	NA	NA	NA	NA	NA	NA	NA	NA	NA	NA	NA	NA	NA	NA	NA	NA	NA	NA	NA	NA
42792	3	1	66	3	NA	46864.678897	2	64	45850.940766	1	1	240	2	2	26.4	106	138	52	53	126	98	176	5.329	10.325	44470.2896075983	1	2924	139.03	293.37	19	134.83	36.131	53.856	32.456	1565	806	4.024	2.975	8.32	74.2	6.1	11.35	2.1	26.167	1612	428	18.27	17.07	238.7
42793	NA	2	8	3	5	71279.539146	2	65	73008.881529	NA	NA	NA	2	NA	14.9	54.8	NA	NA	43	NA	NA	162	NA	NA	147352.35904231	1	1271	51.05	190.36	9.5	34.49	10.162	10.326	10.476	120	287	1.546	0.841	1.87	30.6	4.9	3.16	0.947	11.792	721	144	8.39	6.62	76.5
42794	3	1	26	3	5	105836.782578	2	66	107182.940467	1	1	240	2	2	24.46	93	NA	NA	46	NA	NA	157	NA	NA	208534.131637628	1	2985	125.11	300.65	21.3	94.59	27.079	32.034	26.569	205	579	3.942	2.554	5.93	79.7	6.3	9.79	1.623	35.73	2259	560	20.71	18.48	128
42795	3	2	76	4	1.08	13104.926116	1	59	13027.586637	2	2	60	1	1	24.51	86.2	150	64	NA	NA	NA	NA	NA	NA	11810.1503332959	1	612	21.41	85.07	6	22.02	4.417	7.413	8.275	139	258	0.613	0.505	0.79	17	0.3	3.3	0.534	6.813	371	75	5.17	2.24	29.8
42796	NA	2	10	1	1.81	11397.110116	2	63	11168.298978	NA	NA	NA	2	NA	17.33	65.6	102	58	35	NA	NA	153	NA	NA	28419.8671052869	1	1423	50.96	176.54	6.7	57.94	17.217	25.263	11.511	113	380	1.341	1.614	4.62	104.6	4	5.85	2.067	17.616	452	178	7.53	7.31	63.2
42797	5	2	35	3	1.61	37763.859121	2	60	37779.079256	1	2	120	2	2	26.59	88.7	94	58	72	56	110	193	5.44	7.161	62005.1040296225	1	2158	105.96	275.17	20.6	74.26	24.47	28.227	14.656	530	677	2.691	2.364	10.57	56.1	11.1	7.79	1.912	26.707	1260	346	15.41	17.37	158.1
42798	NA	1	19	3	0.97	24841.438571	1	61	24781.247087	NA	NA	NA	2	2	23	87.5	122	52	44	91	87	149	5.495	4.385	12066.6381905555	1	3099	111.79	258.65	2.2	70.56	31.844	26.819	3.739	303	124	2.225	2.861	9.29	1.7	0.9	1.84	0.771	38.127	653	331	11.99	20.97	112.2
42799	1	1	63	1	0.69	4642.443239	2	64	4944.939555	1	1	120	2	1	27.69	98.7	124	58	20	NA	NA	164	NA	NA	9182.55138837648	1	1863	76.77	245.95	23.8	66.55	20.228	27.131	13.02	559	164	1.159	1.737	1.97	11.6	2.4	4.71	1.629	13.313	497	338	13.92	10.77	107.4
42800	NA	1	3	1	NA	14342.494634	1	66	14573.26049	NA	NA	NA	2	NA	14.8	49	NA	NA	NA	NA	NA	NA	NA	NA	7872.8051312215	1	2044	59.38	280.87	21.5	78.84	26.825	30.58	15.633	126	305	1.907	1.12	2.9	10.3	5.2	2.46	1.867	19.422	848	285	14.59	8.02	66.3
42801	3	2	50	3	2.14	96663.55644	2	63	96356.539027	2	1	180	2	2	26.01	98.6	126	78	34	110	128	184	5.718	5.995	65106.1423875279	1	1828	61.51	257.22	5.5	64.77	21.857	25.996	12.771	132	404	1.761	1.022	4.95	9.8	6.3	5.8	0.575	12.24	1157	183	7.36	10.59	59.8
42802	3	1	62	1	4.55	7130.271363	2	70	7295.689187	1	2	660	2	1	36.8	124.4	124	70	58	123	88	171	5.495	7.716	6271.53069686007	1	3268	101.49	298.73	17.1	144.8	48.296	49.013	36.384	576	808	3.976	2.211	4.59	67.7	3	8.63	2.645	24.961	1644	411	15.34	12.65	161.6
42803	NA	2	3	2	1.95	16539.383485	2	65	17800.395265	NA	NA	NA	2	NA	19.37	54.6	NA	NA	NA	NA	NA	NA	NA	NA	12866.2763344057	1	1302	60.06	140.84	5.8	56.24	22.541	19.722	9.639	539	1008	2.565	0.843	6.38	53.3	11.5	4.43	0.89	6.657	1369	177	5.86	7.69	82.5
42804	NA	2	19	3	3.07	62691.397404	2	62	62588.653263	NA	NA	420	2	2	24.21	75.6	92	54	60	NA	NA	153	NA	NA	180514.733560028	1	1124	43.12	166.41	8.2	32.9	10.721	11.949	7.399	67	303	1.279	0.589	1.78	85.2	4	3.66	0.862	11.929	716	150	6.36	4.63	80.3
42805	NA	2	1	1	1.81	6131.217522	1	65	6356.162253	NA	NA	NA	2	NA	NA	NA	NA	NA	NA	NA	NA	NA	NA	NA	11070.5027327693	1	1362	53.68	169.58	6.7	53.68	23.144	16.01	8.686	525	735	2.96	1.689	7.48	32.4	11.9	3.84	1.508	13.472	1092	172	15	6.13	83.6
42806	4	2	36	2	4.38	18783.809493	1	60	18580.625831	1	2	360	2	2	26.36	94.8	116	82	70	138	115	213	4.663	4.219	9867.43811603889	1	3031	72.18	421.88	17.4	113.38	27.192	40.87	36.26	154	286	1.554	1.543	2.53	31.4	0.9	9.87	1.379	26.47	973	310	13.47	8.78	99.6
42807	NA	1	16	1	0.67	13508.521474	2	66	13920.337144	NA	NA	480	2	2	17.98	69	108	60	44	NA	NA	126	NA	NA	25306.9216522447	1	2916	90.23	404.42	17.8	107.11	27.75	36.851	33.407	158	364	2.119	1.296	3.36	6.4	3.4	10.25	2.064	28.802	1246	291	15.36	8.89	163
42808	1	2	58	1	1.75	9900.809686	1	70	9784.257815	NA	2	120	2	2	33.97	NA	NA	NA	NA	NA	NA	NA	NA	NA	NA	5	NA	NA	NA	NA	NA	NA	NA	NA	NA	NA	NA	NA	NA	NA	NA	NA	NA	NA	NA	NA	NA	NA	NA
42809	1	1	27	1	1.73	20518.968059	2	69	21067.498107	NA	2	120	2	2	29.95	94.4	106	56	35	308	131	228	5.218	NA	43191.8322353208	1	919	32.09	145.25	11.3	24.16	8.064	8.797	4.87	108	214	1.032	0.628	1.55	16.1	1.5	4.35	0.854	12.088	376	133	7.46	5.03	69.6
42810	NA	1	8	3	0.66	22482.116098	2	59	23518.237653	NA	NA	NA	2	NA	21.46	78.4	94	50	44	NA	NA	158	NA	NA	67141.9224123412	1	2183	55.44	371.41	10.8	57.46	27.024	16.703	9.251	179	757	2.091	1.651	4.61	209.1	6.7	4.46	1.267	15.523	1475	218	9.59	9.2	45.8
42811	5	1	27	3	3.92	91058.598684	1	68	94593.892225	1	2	660	2	2	26.07	91.6	126	78	46	NA	NA	207	NA	NA	54200.0606938199	1	1873	105.76	184.55	23.5	82.3	27.426	27.184	18.331	246	224	1.523	1.937	4.55	114.7	1.5	6.52	2.277	25.705	519	271	17.21	17.41	117.2
42812	NA	1	5	3	1.65	33220.715769	2	62	34339.708206	NA	NA	NA	2	NA	14.31	51.6	NA	NA	NA	NA	NA	NA	NA	NA	40014.2837082874	1	1490	55.25	207.65	23.2	50.77	19.748	18.943	8.92	93	309	1.982	1.679	2.47	11.5	3.6	3.97	1.735	16.29	990	236	22.47	11.65	68.7
42813	4	1	80	3	1.79	12286.859754	2	62	13044.923164	2	2	240	2	1	24.21	94.7	NA	NA	69	53	107	187	5.329	9.381	12652.1179570239	1	2050	100.03	256.31	18.1	69.93	19.791	26.911	18.674	193	1042	2.165	2.315	3.75	29.9	4.4	4.75	1.65	36.129	957	290	18.28	11.49	111
42814	3	2	80	4	2.07	12905.141939	1	68	13036.45715	2	2	480	2	1	32.31	101.2	180	66	83	87	111	211	5.718	9.492	8972.29849137493	1	922	41.36	108.2	5	36.47	14.324	13.455	4.854	296	167	0.845	0.561	1.28	4.2	2	1.29	1.071	8.979	238	97	5.28	4.34	77.4
42815	NA	2	9	4	1.37	10899.800808	2	63	11220.221744	NA	NA	NA	2	NA	20.74	67.4	94	42	55	NA	NA	176	NA	NA	18143.045238656	1	1751	35.53	293.69	6.6	51.21	12.18	15.977	19.466	67	663	1.9	1.912	5.53	108.4	2.9	5.78	1.653	26.423	445	127	23.44	4.14	47.2
42816	3	2	31	3	0.84	36034.585649	1	64	36049.108826	1	1	540	2	2	27.76	90.9	104	56	40	113	134	197	5.384	6.273	91683.468931931	1	1432	28.81	235.95	5	42.81	8.871	19.436	10.75	45	13	0.521	0.301	0.18	1.3	0.3	3.1	0.775	10.996	147	69	5.37	2.47	49.6
42817	3	1	51	1	3.71	12775.874489	2	71	13174.38127	2	1	840	1	1	26.13	107.2	NA	NA	47	196	91	177	12.323	NA	29005.1149915858	1	1214	59.75	112.26	14	60.06	25.24	22.754	8.1	165	863	1.847	1.142	5.13	74.1	8.6	3.92	0.929	8.299	1300	254	6.02	10.33	66.1
42818	1	2	77	3	NA	22147.571278	1	60	21528.743416	1	1	180	2	2	23.77	91.8	144	82	79	175	142	256	6.439	12.545	16433.4255972214	1	1705	65.91	159.01	9	58.66	20.939	21.242	8.303	89	870	3.463	4.787	17.36	50.1	3.2	13.96	2.178	26.53	1043	210	26.66	8.73	126.3
42819	NA	2	3	1	0.4	13747.23094	1	66	14251.59523	NA	NA	NA	2	NA	16.81	54.5	NA	NA	NA	NA	NA	NA	NA	NA	11443.4931780551	1	1352	54.01	197.05	8.6	40.57	13.021	14.753	9.195	467	446	2.058	0.843	3.84	236.7	7.3	3.58	1.005	10.003	1013	165	7.46	6.27	77.8
42820	2	1	68	3	1.86	55433.500271	2	71	61189.991353	1	1	300	2	2	19.88	87.2	140	74	49	NA	NA	168	NA	NA	54970.1590772988	1	1987	58.1	230.29	17	97.43	26.009	37.02	27.114	114	709	1.983	1.716	4.3	99.6	0.8	9.84	1.317	15.198	778	242	10.26	8.68	70.3
42821	NA	2	2	5	2.9	26846.214637	1	70	28222.881277	NA	NA	NA	2	NA	15.58	46	NA	NA	NA	NA	NA	NA	NA	NA	32886.6620446667	1	1318	56.56	164.73	17.6	51.76	25.175	15.426	5.911	324	766	1.237	1.428	4	51	2.8	4.53	0.734	9.835	867	234	7.78	9.59	64.5
42822	4	1	39	3	0.77	26730.599933	1	64	26942.895307	2	1	240	2	2	31.05	104.7	106	70	40	195	128	207	5.051	3.164	15437.6411262703	1	2715	64.38	348.37	17.6	124.14	31.215	54.5	32.247	162	616	2.429	2.803	6.09	54.6	6.6	10.92	1.81	29.129	711	320	26.2	17.24	86
42823	1	1	49	2	NA	21392.043064	2	62	21444.912763	1	1	15	2	2	26.75	88	126	74	39	NA	NA	188	NA	NA	40368.5216202707	1	4451	201.83	553.15	37.5	159.11	66.948	55.144	21.975	415	2285	7.831	3.754	10.71	42.9	35.6	11.79	5.445	36.744	3717	828	37.72	25.08	220.4
42824	3	2	29	1	2.82	13811.938448	2	70	13949.396808	2	2	480	2	2	28.5	103.7	104	70	35	NA	NA	150	NA	NA	28598.5551608934	1	459	20.71	56.24	10.8	18.74	3.944	5.662	6.639	46	289	0.634	0.489	0.34	27	1.2	2.57	0.235	9.175	207	89	4.19	2.72	24.2
42825	3	1	61	3	2.71	48720.55548	2	62	47869.113752	1	1	360	2	1	28.01	93.6	150	66	32	646	NA	236	6.606	4.108	57410.2436309901	1	3130	127.45	305.04	23.3	112.78	25.29	39.073	38.485	228	577	2.102	2.686	6.35	121.4	0.8	17.24	2.168	37.633	558	394	22.75	23.05	232.2
42826	2	2	47	4	0.17	28558.830985	1	68	28439.534007	1	1	120	1	1	19.74	80	100	66	109	NA	NA	195	NA	NA	41558.3126668976	1	1665	37.41	210.37	16.4	78.02	26.009	27.267	15.898	111	787	1.013	0.622	2.08	26.3	1.6	4.63	0.972	11.998	506	156	10.74	6.97	33.4
42827	4	2	69	1	5	8901.222345	2	70	10802.895291	1	2	300	2	2	29	110	134	58	70	148	157	257	5.773	6.55	16083.9046634194	1	847	64.12	97.68	19.2	22.6	7.672	6.75	5.587	278	612	2.08	1.58	4.43	54.2	3.3	4.13	0.494	6.652	860	295	8.97	11.67	62.8
42828	NA	1	5	3	1.13	12837.996382	2	60	12786.271906	NA	NA	NA	2	NA	18.17	62.1	NA	NA	NA	NA	NA	NA	NA	NA	21264.2199569624	1	1490	41.64	194.95	7.2	61.92	22.963	22.433	10.203	113	1116	2.187	1.426	6.23	35.2	8.7	4.55	1.565	16.536	980	127	14.52	9.78	73.4
42829	NA	1	9	4	2.19	13492.137873	2	61	13207.147104	NA	NA	NA	2	NA	22.7	75	114	46	NA	NA	NA	NA	NA	NA	7475.31501153612	1	3020	55.78	551.36	13.6	70.5	24.353	26.292	9.238	141	985	3.582	3.104	9.48	500.9	15.3	4.85	2.085	27.419	1655	255	22.48	21.27	67.3
42830	2	2	65	4	1.69	11318.919739	1	68	12700.193506	2	1	480	1	1	38.88	127	NA	NA	44	142	133	205	10.436	NA	20602.4227772797	1	737	36.12	90.29	4.7	25.51	8.432	8.47	6.636	107	253	1.462	1.413	3.94	13.8	4	1.16	1.408	13.352	363	93	14.22	6.29	52.5
42831	NA	2	0	1	0.5	4012.225794	1	59	0	NA	NA	NA	NA	NA	NA	NA	NA	NA	NA	NA	NA	NA	NA	NA	NA	NA	NA	NA	NA	NA	NA	NA	NA	NA	NA	NA	NA	NA	NA	NA	NA	NA	NA	NA	NA	NA	NA	NA	NA
42832	NA	1	15	5	5	40543.334538	2	69	40916.858997	NA	NA	NA	2	NA	15.94	NA	NA	NA	50	NA	NA	139	NA	NA	42355.1114813502	1	2284	93.09	210.3	21.7	117.68	46.293	48.651	11.711	274	915	2.009	1.711	7.56	28.9	6.4	4.51	1.527	24.379	719	285	15.45	16.04	118.5
42833	4	2	65	3	3.85	59522.803907	2	63	60214.153243	1	2	480	2	2	32.05	102.3	130	86	36	NA	NA	235	NA	NA	72215.8598052167	1	2597	105.52	246.46	11	133.9	51.024	54.435	18.627	321	500	1.619	2.098	7.24	81.4	2	4.95	0.892	28.477	914	297	11.37	18.08	99.1
42834	5	1	45	3	4.83	107335.642923	2	63	119313.623148	1	2	360	2	2	37.05	126.5	114	80	38	136	82	147	5.773	5.051	223324.222862395	1	1824	100.18	152.1	7.6	90.47	31.17	30.682	17.278	809	573	1.874	0.958	5.42	9.2	11.4	5.66	1.29	26.583	929	228	13.27	8.85	232
42835	1	1	64	3	2.31	55531.608633	2	59	57203.137128	1	1	300	2	1	27.47	105.7	132	78	59	NA	NA	162	NA	NA	51388.5600915767	1	2337	83.56	274.63	28.6	101.16	28.559	41.456	24.134	260	127	1.727	1.927	0.97	101.3	2.2	6.07	1.548	25.142	826	389	13.83	7.9	98.8
42836	NA	1	3	4	1.61	10763.370707	1	68	10693.539357	NA	NA	NA	2	NA	14.69	43.2	NA	NA	NA	NA	NA	NA	NA	NA	18766.7660883169	1	1278	46.06	145.57	5.5	57.52	21.319	21.221	8.97	321	239	1.224	0.507	2.64	4.1	1.5	2.67	0.992	10.177	638	94	6.29	5.29	75.7
42837	NA	1	13	1	0.92	12615.181951	1	69	12889.741813	NA	NA	480	2	NA	24.77	82.7	98	66	49	NA	NA	128	NA	NA	6381.43141610751	1	3579	87.99	571.37	36.7	105.07	29.857	37.468	29.152	324	470	13.019	9.864	34.36	58.7	5.1	10.66	2.467	104.784	1855	569	24.87	20.08	75
42838	3	2	54	5	1.29	31250.854301	2	59	31151.597076	1	1	360	2	2	31.73	98	134	72	43	253	112	206	5.662	10.214	50301.4551549929	1	1614	39.77	192.86	18	70.74	19.384	26.448	19.36	86	240	0.933	1.323	0.58	157	0.3	8.04	1	12.705	543	268	9.22	5.09	42.4
42839	5	2	29	4	NA	27581.504645	1	64	28484.217181	1	2	180	2	1	29.48	88.2	140	84	69	97	142	230	4.94	5.718	42499.831352776	1	3153	119.83	360.95	21.6	136.52	45.056	51.307	29.585	249	1246	3.98	2.081	6.71	80.9	6.7	13.85	3.525	41.42	1703	396	22.18	16.48	274.9
42840	5	2	45	2	1.75	18266.194538	1	60	18051.165746	1	1	60	2	2	31.99	96.3	116	62	72	138	125	225	5.662	7.549	19845.7333905469	1	2475	66.25	429.14	13.2	60.68	19.727	24.252	11.537	173	328	1.531	1.699	5.4	263.6	5.4	4.81	1.626	18.084	1224	247	10.71	9.43	94.6
42841	NA	1	5	2	0.73	13402.066264	1	72	0	NA	NA	NA	2	NA	NA	NA	NA	NA	NA	NA	NA	NA	NA	NA	NA	NA	NA	NA	NA	NA	NA	NA	NA	NA	NA	NA	NA	NA	NA	NA	NA	NA	NA	NA	NA	NA	NA	NA	NA
42842	2	1	25	1	1.14	16388.219149	2	69	19553.991349	1	1	420	2	2	36.12	105.7	126	68	46	504	NA	204	15.931	NA	10384.3541822958	1	3718	141.31	471.42	30.9	95.44	28.774	44.045	14.769	260	23	2.594	2.796	4.25	13.9	2.1	4.08	4.339	44.359	964	375	27.4	16.8	242.3
42843	2	1	56	4	1.41	22331.530883	1	61	21995.405842	1	1	360	2	9	28.8	100.6	158	94	53	119	108	185	5.884	6.273	16622.7208405049	1	1766	95.59	132.99	5.7	92.41	33.424	37.499	13.09	384	288	1.629	1.879	4.15	146	3.2	2.27	2.061	25.958	491	187	11.21	11.3	111.2
42844	4	2	63	3	5	59356.356426	1	60	60606.699744	1	1	180	2	1	27.58	93.5	116	64	60	NA	NA	199	NA	NA	58781.7271521506	1	2006	82.79	182.46	25.9	114.98	42.113	41.454	23.725	206	736	2.098	1.475	4.11	51.8	0.9	14.64	0.91	19.432	1003	432	12.87	16.7	104
42845	3	2	80	3	NA	37845.878167	2	61	45097.508934	2	2	360	1	1	37.35	121.2	146	78	55	44	64	128	7.938	NA	54086.2107551243	1	1260	49.23	110.31	6.9	69.98	25.47	26.011	12.795	737	592	2.08	1.07	3.43	68.4	3.9	5.6	0.758	7.097	1091	192	6.29	6.3	73.5
42846	4	2	32	4	2.91	23944.204864	1	64	24747.683472	2	2	120	2	2	27.51	79	100	80	81	NA	NA	262	NA	NA	36924.742121172	1	1334	53.77	102.84	7.9	80.36	21.518	29.496	21.901	129	232	0.897	0.998	1.46	13.8	0.1	7.89	0.94	15.629	642	173	7.78	5.32	80.6
42847	2	1	22	2	0.71	21719.93559	1	62	21679.457463	1	2	120	2	2	23.21	80.2	112	62	56	NA	NA	183	NA	NA	12331.5631870953	1	1835	70.48	293.19	14.7	42.63	12.117	13.485	12.949	121	240	1.583	1.62	1.37	49.4	0.2	5.51	1.913	27.321	622	235	15.48	8.39	109.3
42848	NA	1	0	3	0.9	8264.136422	1	67	8647.816299	NA	NA	NA	NA	NA	NA	NA	NA	NA	NA	NA	NA	NA	NA	NA	6891.05515194556	1	615	14.99	73.24	1.9	29.37	12.327	10.475	5.833	19	523	0.88	0.392	1.72	82.6	8.7	5.51	0.475	5.997	489	65	10.69	5.93	16.3
42849	NA	1	1	5	1.3	7926.714509	1	63	7875.287015	NA	NA	NA	2	NA	NA	NA	NA	NA	NA	NA	NA	NA	NA	NA	17493.3949162722	1	969	44	125.08	4.5	33.51	16.656	10.855	4.046	106	586	2.304	1.015	4.04	122.1	8.8	1.19	1.101	10.176	1351	168	13.16	9.73	59.9
42850	2	1	53	3	4.5	25841.590025	2	59	28409.428648	2	1	420	1	2	25.65	98.7	126	72	42	91	99	159	9.104	NA	16859.4960553543	1	1999	75.01	223.3	18.7	93.95	28.979	39.32	18.755	144	780	4.088	1.835	7.61	33.2	10.7	6.16	2.55	27.024	1325	326	21.39	14.97	112.1
42851	NA	2	0	3	0.54	7811.220168	1	67	7802.62672	NA	NA	NA	NA	NA	NA	NA	NA	NA	NA	NA	NA	NA	NA	NA	9091.99686179605	1	904	24.01	129.11	3.8	32.58	12.69	10.965	7.195	34	447	1.217	0.883	2.06	241.3	6.8	7.99	0.914	12.341	407	103	11.46	4.94	22.3
42852	NA	1	4	1	0.58	14941.579493	1	66	16385.884485	NA	NA	NA	2	NA	14.77	49.9	NA	NA	NA	NA	NA	NA	NA	NA	11843.8559722433	1	1379	63.38	171.04	6.8	49.82	17.004	17.381	10.06	225	339	1.514	1.225	4.92	90.8	10.5	4.06	0.977	13.239	1708	260	7.52	8.88	99.5
42853	4	1	39	4	4.48	23546.949069	2	72	24781.846199	NA	2	480	2	2	36.96	121.3	130	100	NA	NA	NA	NA	NA	NA	15331.8922723511	1	2144	94.5	193.17	3.2	86.24	25.109	35.923	17.037	310	165	0.99	1.421	5.31	14.9	1.4	3.76	1.202	24.992	382	202	8.84	8.05	103.4
42854	NA	2	16	4	3.58	14624.513003	1	74	15177.515801	NA	NA	600	2	2	34.03	111	102	62	43	61	111	166	5.884	6.939	46698.5535727751	1	2770	88.29	435.82	18	77.62	34.392	23.78	13.402	179	881	3.451	2.505	7.29	246.7	4.6	6.11	2.39	32.531	1459	615	19.78	12.13	85
42855	5	2	36	5	5	72384.680214	1	63	75847.304267	1	2	540	2	2	25.9	103.9	106	42	67	NA	NA	261	NA	NA	44723.5725370115	1	2402	114.48	361.64	18.1	65.83	21.629	17.2	21.532	178	870	2.721	1.921	5.3	172.6	10.3	5.96	1.922	19.116	2260	532	17.99	14.78	137.8
42856	NA	2	16	4	0.23	14985.758019	1	64	15552.420726	NA	NA	240	2	2	34.39	105.6	120	66	44	NA	NA	140	NA	NA	6890.50112577896	1	1377	55.5	168.03	4.8	53.91	19.919	18.362	10.907	158	241	1.158	0.732	2.11	81.1	0	2.87	1.117	16.244	594	94	8.32	5.76	98.6
42857	2	1	28	1	0.61	28477.99181	2	72	30409.068212	1	1	120	2	2	32.15	104	106	74	54	110	120	196	5.329	5.329	NA	5	NA	NA	NA	NA	NA	NA	NA	NA	NA	NA	NA	NA	NA	NA	NA	NA	NA	NA	NA	NA	NA	NA	NA
42858	NA	1	9	4	0.83	5471.797286	1	68	5687.6882	NA	NA	NA	2	NA	17.11	57.1	106	60	57	NA	NA	160	NA	NA	NA	5	NA	NA	NA	NA	NA	NA	NA	NA	NA	NA	NA	NA	NA	NA	NA	NA	NA	NA	NA	NA	NA	NA	NA
42859	NA	2	11	3	5	55281.398331	2	61	55748.145389	NA	NA	NA	2	NA	15.59	62.7	94	58	72	NA	NA	183	NA	NA	82911.8114943099	1	1665	45.84	210.17	7.5	73.82	22.338	27.703	17.683	85	196	0.702	0.32	1.99	3.9	0.1	7.45	0.93	7.515	838	150	5.95	6.19	91.1
42860	NA	2	19	1	0.59	16301.84471	1	66	16369.305528	NA	NA	420	2	2	17.31	69.8	116	72	53	NA	NA	170	NA	NA	30704.0929051311	1	1092	43.36	92.17	2.6	61.28	22.748	21.493	13.163	137	185	0.733	0.513	0.86	1.1	0.3	3.01	0.707	9.958	585	95	5.05	4.4	40.8
42861	NA	2	18	3	NA	57940.314697	2	62	57845.357045	NA	NA	90	2	2	22.37	NA	NA	NA	50	NA	NA	142	NA	NA	107675.139979725	1	1451	28.21	204.14	13	64.17	26.695	24.343	9.119	203	303	0.962	0.799	1.52	131	1.2	6.65	0.561	5.727	589	197	5.19	4.33	26.1
42862	4	2	21	4	NA	21343.289017	2	71	21225.54399	1	2	480	2	2	23.74	82.8	106	68	57	63	112	182	4.996	4.829	19429.5048875641	1	2250	60.33	315.08	15.9	63.93	24.297	21.143	12.182	136	233	1.106	0.806	2.65	26.1	0.5	4.75	1.634	15.317	728	196	10.62	8.96	110.5
42863	NA	1	8	3	1.86	44297.696265	2	63	45344.448841	NA	NA	NA	2	NA	14.39	55.9	94	20	49	NA	NA	165	NA	NA	28329.089977872	1	1890	110.62	196.49	14.4	73.15	27.864	23.709	11.673	304	783	2.81	1.884	8.77	38	8.3	4.95	1.741	25.187	1892	213	15.48	19.68	123.6
42864	NA	2	0	4	0.58	8679.980327	1	61	9685.709587	NA	NA	NA	NA	NA	NA	NA	NA	NA	NA	NA	NA	NA	NA	NA	9042.74672553559	1	650	18.3	67.7	0	34.75	14.44	12.17	7.885	10	530	1.29	0.65	1.9	103.5	13	12.1	1.29	13.02	785	55	11.7	8.05	18.5
42865	3	2	23	4	1.66	28255.872133	1	72	28099.992295	1	2	420	2	2	39.8	123.1	126	52	45	NA	NA	148	NA	NA	14669.2096524048	1	2997	111.87	387.6	22	112.22	29.778	45.392	27.451	301	423	2.214	1.966	76.03	164.2	3.9	14.34	2.149	38.319	1528	369	42.06	17.63	193
42866	2	2	80	3	2.14	31174.963161	2	63	34045.559703	2	2	480	2	1	38.47	124.3	136	56	40	NA	NA	240	NA	NA	32213.2718706077	1	1591	48.02	166.84	14.6	84.5	28.25	29.92	20.359	131	469	0.708	1.281	3.18	108.5	1.6	8.34	0.524	8.644	722	192	8.06	10.4	37.9
42867	4	1	68	4	3.41	6367.902753	1	73	6166.627691	1	1	180	2	2	25.27	99.9	116	68	43	185	155	235	5.773	9.381	5494.57351691989	1	1151	27.07	235.68	4.4	12.19	2.707	4.316	4.03	89	205	0.947	1.118	3.34	9	1.6	1.52	1.122	12.679	349	98	13.42	2.82	57
42868	5	1	43	3	3.78	90414.494842	1	63	98779.211784	1	2	720	2	1	43.7	149.8	128	76	38	205	106	185	6.661	5.662	174646.922226506	1	2786	141.16	284.75	44.4	132	39.994	54.084	26.774	386	1829	3.252	3.413	5.07	84.4	4.5	11.48	4.134	35.536	937	751	30.89	25.9	165.7
42869	3	2	64	3	1.18	22473.386018	1	67	23114.102693	2	1	300	2	2	29.28	101.8	122	70	47	NA	NA	262	NA	NA	22418.0970685708	1	1187	25.88	154.25	3.5	53.65	23.142	17.811	9.778	111	365	0.736	0.369	0.97	6.8	0.7	3.49	0.254	4.13	660	75	3.52	3.86	28.9
42870	5	2	34	1	1.16	25990.375386	1	66	26403.704902	1	2	90	2	2	27.27	89.5	130	74	44	NA	NA	285	NA	NA	54131.9328344536	1	1003	64.3	107.41	5.1	34.47	6.121	13.374	11.67	145	27	0.814	1.681	0.52	47.7	1.4	2.76	0.867	27.177	667	165	6.96	2.8	102.9
42871	NA	2	3	3	4.43	60302.426404	2	60	60783.631559	NA	NA	NA	2	NA	15.1	47.2	NA	NA	NA	NA	NA	NA	NA	NA	43602.0856372986	1	701	32.82	97.03	8.1	24.95	7.905	9.45	5.286	101	199	0.783	0.675	1.3	88.5	4.6	1.9	0.567	5.814	809	122	3.62	4.15	48.2
42872	NA	1	2	3	0.57	8982.193329	2	60	8946.00394	NA	NA	NA	2	NA	14.72	47	NA	NA	NA	NA	NA	NA	NA	NA	14877.6591734097	1	1115	30.04	203.1	12.2	23.61	8.356	8.42	4.248	38	337	1.308	0.87	2.67	214.2	6.1	1.73	0.658	6.696	928	133	5.79	5.34	23.3
42873	1	2	80	5	0.61	20212.607051	1	62	22469.980508	2	2	360	2	1	31.97	110.5	126	70	68	NA	NA	181	NA	NA	20185.954854331	1	665	23.76	116.13	11.3	12.4	3.135	4.798	3.177	50	367	0.41	0.616	0.23	80.5	0.1	1.46	0.587	10.321	100	104	4.8	2.89	29.2
42874	NA	1	1	2	0.66	11061.083796	2	63	11448.381065	NA	NA	NA	2	NA	NA	NA	NA	NA	NA	NA	NA	NA	NA	NA	17281.1677083825	1	1829	62.24	264.3	9.4	59.54	26.205	18.68	8.366	163	683	2.469	1.557	5.61	91.4	9.8	3.4	1.516	13.857	1437	220	10.73	8.1	93.1
42875	NA	2	13	4	3.87	38215.509804	1	65	39524.05548	NA	NA	600	2	NA	21.53	73.5	116	66	46	NA	NA	126	NA	NA	64192.2780567922	1	1273	36.84	217.69	13.5	32.44	10.705	10.536	8.006	90	403	1.47	1.299	1.22	133.8	4.2	3.32	1.012	11.867	1149	188	8.56	5.21	46.8
42876	3	2	80	3	NA	27520.277867	1	61	31039.176147	1	2	240	2	1	29.98	93.4	NA	NA	63	NA	NA	183	NA	NA	41953.106829029	1	1067	65.62	161.82	11.1	22	10.492	6.193	3.334	274	1028	1.888	0.726	3.21	83.8	3.6	4.07	1.432	9.662	851	175	10.36	4.85	96.7
42877	4	1	22	3	2.59	92362.807959	1	64	91890.205962	NA	2	420	2	2	32.37	107.8	NA	NA	41	93	121	181	5.329	NA	54183.3138500939	1	2011	82.88	218.73	10.7	89.26	23.941	31.573	24.26	231	179	1.557	1.241	2.9	33.7	1	5.54	1.601	24.867	738	224	13.12	7.77	130.8
42878	1	1	45	3	0.68	34553.642116	2	59	36000.767508	1	2	360	2	2	22.21	83.9	122	70	51	NA	NA	157	NA	NA	21364.5548916586	1	1325	38.68	178.82	9.9	49.44	10.349	21.951	14.583	43	5	1.447	1.102	0.62	9.2	0.5	4.65	1.834	16.791	266	154	13.3	4.8	39.8
42879	NA	2	5	4	1.27	13636.226017	2	74	13883.924158	NA	NA	NA	2	NA	19.67	60.5	NA	NA	NA	NA	NA	NA	NA	NA	8048.59829902255	1	1571	55.3	240.29	11.3	45.15	20.267	14.985	5.622	136	964	2.813	1.496	6.75	62.4	10.2	2.12	1.573	18.298	1536	196	14.81	13.31	58.6
42880	4	2	28	3	2.91	66597.631645	1	60	67169.664642	1	1	120	2	2	22.09	88.2	120	70	69	65	90	172	4.496	5.495	38486.6275691504	1	1935	70.56	218.55	21.2	89.42	29.253	36.78	17.499	156	487	1.451	1.324	2.94	37.3	0.3	8.31	1.52	20.412	869	264	11.09	9.9	82.7
42881	NA	2	17	2	0	9362.831034	1	62	9401.576602	NA	NA	540	2	2	27.52	91.3	NA	NA	50	134	165	242	5.718	5.773	4654.5165263462	1	921	22.08	121.47	8.6	39.33	15.147	13.416	8.189	101	1334	0.799	0.982	2.45	33.4	0.7	5.06	0.489	8.228	340	83	3.81	2.58	22.3
42882	NA	1	2	3	0.24	8263.549518	1	64	8230.255556	NA	NA	NA	2	NA	17.77	NA	NA	NA	NA	NA	NA	NA	NA	NA	NA	5	NA	NA	NA	NA	NA	NA	NA	NA	NA	NA	NA	NA	NA	NA	NA	NA	NA	NA	NA	NA	NA	NA	NA
42883	NA	1	0	5	3.87	30026.330418	2	65	31716.001014	NA	NA	NA	NA	NA	NA	NA	NA	NA	NA	NA	NA	NA	NA	NA	22750.9241685037	1	779	18.65	118.04	7.9	28.04	9.386	9.786	6.553	18	474	1.578	0.631	1	69.5	6	6.24	1.397	17.26	605	128	24.12	4.97	23
42884	NA	2	13	1	4.23	17869.423174	2	65	18415.021274	NA	NA	540	2	NA	19.78	70.3	106	46	49	NA	NA	139	NA	NA	34541.2652405874	1	2578	106.41	291.37	21.6	109.72	43.42	47.226	11.363	263	556	2.279	2.643	11.87	72.2	4.2	4.37	2.371	32.171	1315	252	19.64	18.72	121.7
42885	NA	2	11	2	2.69	8848.434973	1	60	8670.791653	NA	NA	NA	2	NA	14.77	56.2	116	72	49	NA	NA	154	NA	NA	8355.55409613211	1	3334	110.89	442.25	19.1	127.59	57.344	43.249	16.588	409	1314	3.999	1.97	8.56	44.2	10.9	6.16	2.288	23.878	2322	394	22.83	23.08	140.5
42886	NA	1	4	3	5	70988.221557	2	65	77750.089222	NA	NA	NA	2	NA	16.74	50.2	NA	NA	NA	NA	NA	NA	NA	NA	127092.450321034	1	1760	52.96	265.81	16.2	56.7	23.702	20.909	6.828	125	581	2.467	1.215	4.18	126	8.9	2.76	1.215	10.698	1304	218	7.41	6.14	57.5
42887	NA	2	9	1	1.65	10237.537188	2	72	11292.693867	NA	NA	NA	2	NA	19.31	64.5	102	56	NA	NA	NA	NA	NA	NA	6550.49731699519	1	1709	61.6	241.01	16.5	60.9	18.362	23.643	14.244	504	308	1.339	1.228	3.51	103.7	4.2	7.72	1.017	13.733	976	222	12	11.71	87.1
42888	NA	2	3	1	1.81	12787.822991	2	70	0	NA	NA	NA	2	NA	NA	NA	NA	NA	NA	NA	NA	NA	NA	NA	NA	NA	NA	NA	NA	NA	NA	NA	NA	NA	NA	NA	NA	NA	NA	NA	NA	NA	NA	NA	NA	NA	NA	NA	NA
42889	NA	2	13	3	1.01	25051.438252	1	59	25186.133782	NA	NA	660	2	NA	20	75	110	56	42	NA	NA	138	NA	NA	12263.7881257296	1	2156	41.81	334.55	10.7	76.37	13.38	30.783	27.786	84	74	1.013	1.546	0.82	646	0.2	10.39	1.037	16.145	1094	247	9.21	6.91	44.5
42890	4	1	35	1	2.33	36551.605358	1	71	38215.650102	1	2	480	2	2	29.16	99.1	112	82	44	162	148	224	5.495	7.549	21737.5690684615	1	3216	129.18	315.39	28.2	163.68	52.541	67.442	32.284	305	430	2.149	2.019	6.28	50.5	1	15.39	2.062	27.965	1482	321	21.94	21.04	189.6
42891	NA	1	4	2	NA	15847.501868	2	65	16123.027121	NA	NA	NA	2	NA	17.21	55.1	NA	NA	NA	NA	NA	NA	NA	NA	8710.02413880767	1	800	51.56	90.91	8.7	26.49	7.775	8.744	6.335	283	141	0.853	1.124	2.03	71.3	3.2	2.05	0.404	11.534	455	143	5.1	3.76	65
42892	NA	1	3	2	1.65	11307.836307	2	62	11703.773468	NA	NA	NA	2	NA	16.4	46.9	NA	NA	NA	NA	NA	NA	NA	NA	8459.58650652321	1	499	23.28	66.31	7.6	16.46	6.943	4.826	3.135	49	449	0.691	0.622	2.08	128.8	2	2.2	0.441	5.659	392	88	4.73	5.63	25.6
42893	NA	2	0	4	4.64	11797.032294	2	65	11967.20917	NA	NA	NA	NA	NA	NA	NA	NA	NA	NA	NA	NA	NA	NA	NA	6937.46654573947	1	867	16.57	149.82	6.3	23.87	8.87	8.48	5.366	29	832	1.97	0.8	1.06	69.9	5.3	9.61	2.001	24.091	887	204	36.78	5.7	22.8
42894	1	1	37	1	1.36	36551.605358	1	71	38215.650102	NA	1	240	2	2	NA	NA	128	66	58	NA	NA	251	NA	NA	NA	5	NA	NA	NA	NA	NA	NA	NA	NA	NA	NA	NA	NA	NA	NA	NA	NA	NA	NA	NA	NA	NA	NA	NA
42895	NA	2	8	1	1.45	9265.228469	2	71	9331.066061	NA	NA	NA	2	NA	17.19	66.8	100	54	56	NA	NA	149	NA	NA	26917.1921199015	1	975	26.85	153.32	8.2	29.3	8.424	8.887	9.725	37	166	1.125	0.485	1.52	20.5	1.9	3.14	1.033	6.498	440	138	5.62	3.59	55.3
42896	3	2	26	1	1	12061.188204	1	70	14561.451491	2	2	240	2	2	25.78	83.4	116	52	50	NA	NA	223	NA	NA	14045.3749076581	1	2649	116.25	364.11	35.2	83.15	27.816	33.785	14.141	252	630	1.559	2.703	4.13	102.3	0.6	6.77	1.571	31.04	811	407	20.07	17.91	116.7
42897	2	2	32	3	0.03	30711.436339	2	59	30723.814105	2	1	60	2	1	35.38	104.7	124	66	35	73	63	113	6.384	6.606	50425.6145804494	1	263	2.69	41.88	1.2	10.27	1.355	4.412	4.282	2	7	0.279	0.2	0.07	4.9	0.2	1.83	0.059	1.606	54	36	0.74	0.87	3
42898	3	2	63	4	5	11011.910495	1	68	10818.285537	1	1	60	1	2	30.75	110.8	106	62	48	152	80	158	7.216	NA	7445.64921941912	1	1604	77.1	225.46	27.3	49.98	16.768	18.293	8.014	149	729	2.603	3.105	6.85	88.5	3.2	6.77	1.89	34.915	799	333	19.72	9.35	96.4
42899	NA	1	0	1	1.64	5178.035144	1	71	5210.763401	NA	NA	NA	NA	NA	NA	NA	NA	NA	NA	NA	NA	NA	NA	NA	2814.97231653299	1	1385	42.2	157.69	5.9	65.54	26.46	22.963	11.752	435	887	1.806	1.021	3.69	166.9	12.1	12.66	0.931	13.298	941	159	15.92	9.79	70
42900	5	1	63	4	5	7237.067591	1	59	7073.789537	1	2	300	1	1	36.77	127	150	78	42	142	141	211	7.105	NA	4868.512239242	1	1518	50.99	146.04	10.3	73.43	24.66	33.13	9.136	502	192	1.478	1.237	3.32	23.6	2.6	2.97	1.099	14.704	366	154	11.26	6.52	84
42901	4	1	33	4	3.92	19134.368448	1	59	20436.207918	2	2	60	1	2	44.23	139.3	134	94	32	248	140	222	17.874	NA	10668.437745537	1	1647	64.37	210.97	14.8	60.43	16.523	22.879	14.698	210	280	1.282	1.014	2.77	15.7	0.7	10.19	1.062	20.809	522	242	12.02	9.4	121
42902	2	2	31	1	0.8	15447.949378	1	65	15971.435876	2	2	420	2	2	48.45	115.8	106	70	52	115	151	226	5.662	6.717	32744.067445017	1	2056	69.19	296	20.8	68.05	19.327	23.942	17.324	610	433	1.76	1.519	2.99	52.9	2.7	10.35	1.416	18.733	742	289	14.94	10.17	137.8
42903	4	2	22	3	1.54	90724.6497	2	62	91503.919052	1	2	240	2	2	19.64	73	122	56	75	73	94	184	4.829	5.218	146238.442936711	1	3098	116.9	334.8	14.5	129.77	47.562	38.512	19.383	895	902	3.726	1.615	7.77	100.2	8.6	6.97	2.224	18.494	2044	315	16.29	12.99	165.8
42904	2	2	47	1	2.14	22291.904881	2	66	22029.485614	1	2	30	1	2	21.3	82	110	64	63	96	123	205	12.601	NA	12237.8087335537	1	2269	108.23	189.47	11.7	101.43	34.99	36.032	21.754	664	594	2.416	2.411	4.94	43.9	6.4	8.68	1.407	31.54	1076	286	13.35	11.49	134.3
42905	4	1	30	2	0.49	22605.692394	1	70	25216.826287	1	1	180	2	2	25.68	83.9	114	66	44	NA	NA	214	NA	NA	24323.1095060209	1	3768	110.69	331.64	22.4	172.59	55.572	59.492	42.415	645	579	2.564	1.88	4.82	211	3.1	8.19	1.948	24.618	1422	354	21.4	16.42	155.4
42906	4	1	56	3	4.57	101584.686973	2	66	106265.339604	1	1	600	2	2	29.15	112	114	70	45	252	200	295	5.773	6.55	187882.79604595	1	2217	124.27	261.69	6.9	75.29	33.346	26.06	7.778	557	896	2.661	1.668	4.78	16.4	5.6	2.63	1.279	34.941	1052	342	9.53	12.78	135.6
42907	NA	1	8	3	0.91	42649.854732	1	67	43233.513356	NA	NA	NA	2	NA	13.41	49.5	90	14	27	NA	NA	91	NA	NA	27010.2762571068	1	1082	38.46	176.8	12.5	27.94	13.246	8.861	2.849	179	444	1.718	0.795	3.71	17.1	7.6	1.66	0.712	7.332	968	157	6.73	7.41	44.7
42908	4	2	80	3	1.73	36470.018055	2	60	39828.184259	2	2	90	2	2	27.38	88.8	160	44	56	136	144	227	5.773	10.88	30401.844178526	1	1593	55.23	247.75	8.7	45.69	23.493	12.239	6.145	139	1137	5.444	1.071	5.41	89.3	10.4	3.1	1.079	8.404	2272	255	8.93	9.58	55.5
42909	NA	1	13	3	1.09	22093.133705	1	64	0	NA	NA	NA	2	NA	NA	NA	NA	NA	NA	NA	NA	NA	NA	NA	NA	NA	NA	NA	NA	NA	NA	NA	NA	NA	NA	NA	NA	NA	NA	NA	NA	NA	NA	NA	NA	NA	NA	NA	NA
42910	NA	1	0	1	2.62	5047.576465	2	61	4946.102102	NA	NA	NA	NA	NA	NA	NA	NA	NA	NA	NA	NA	NA	NA	NA	NA	5	NA	NA	NA	NA	NA	NA	NA	NA	NA	NA	NA	NA	NA	NA	NA	NA	NA	NA	NA	NA	NA	NA	NA
42911	2	1	38	3	1.45	27623.877932	1	71	28816.519396	2	1	240	2	2	20.61	74	116	68	40	NA	NA	269	NA	NA	16991.7402856456	1	1693	83.61	208.08	16.2	61.72	23.395	20.433	7.575	263	684	3.445	2.052	9.64	27.3	8.4	4.35	1.837	25.2	1108	266	17.6	16.68	86.3
42912	3	1	46	2	1.69	21526.509275	1	72	23086.043293	1	2	120	2	2	28.8	96.2	124	92	44	NA	NA	228	NA	NA	12824.7471223171	1	1977	57.26	287.93	5.1	68.09	18.339	29.357	14.757	308	171	0.824	1.058	3.01	14.4	0.7	4.67	0.946	15.965	241	123	10.97	9.14	77.6
42913	NA	2	16	3	0	60799.739622	2	63	64679.477608	NA	NA	480	2	2	22.22	77	116	76	63	NA	NA	170	NA	NA	31494.1315063719	1	968	53.07	112.62	6.9	35.7	11.766	15.385	4.204	131	59	0.78	1.004	4.09	25.1	0.3	4.52	0.597	16.042	259	121	10.1	10.97	51.8
42914	1	1	43	5	2.73	186295.506645	2	70	192770.730057	1	1	480	2	2	26.54	95.5	108	54	61	NA	NA	181	NA	NA	178403.391445595	1	1876	67.46	233.04	13.9	78.23	27.325	28.187	13.761	195	354	2.948	2.444	4.71	73.6	4.9	5.27	1.972	25.905	1172	295	20.08	19.27	54.8
42915	NA	1	3	2	0.03	10874.737012	2	73	11476.476636	NA	NA	NA	2	NA	17.75	53.4	NA	NA	NA	NA	NA	NA	NA	NA	9215.17766767047	1	1247	38.33	171.28	9	49.07	15.239	16.146	13.546	292	367	1.204	0.682	2.27	42.8	2.8	4.61	0.948	7.65	620	154	7.52	4.52	73.5
42916	NA	2	4	1	1.16	14782.080905	1	66	15909.11071	NA	NA	NA	2	NA	16.4	52	NA	NA	NA	NA	NA	NA	NA	NA	12774.4155612542	1	3604	111.26	388.54	17.4	181.47	73.657	69.388	25.722	462	833	2.606	1.812	4.29	27.2	3.8	8.24	1.807	20.804	2180	359	16.86	16.22	121.2
42917	NA	2	5	3	5	48618.1153	2	68	55216.55592	NA	NA	NA	2	NA	17.77	59	NA	NA	NA	NA	NA	NA	NA	NA	NA	5	NA	NA	NA	NA	NA	NA	NA	NA	NA	NA	NA	NA	NA	NA	NA	NA	NA	NA	NA	NA	NA	NA	NA
42918	2	2	60	1	0.46	8030.083171	1	66	8792.021964	2	2	120	2	2	32.54	106.3	154	80	44	181	112	192	5.218	6.717	5696.83386236228	1	1249	58.53	142.69	6.2	50.57	15.907	20.558	9.596	541	264	1.583	0.986	3.18	16.9	2.5	3.83	0.977	11.503	439	146	8.63	8	86.7
42919	3	2	20	1	NA	23373.167023	1	66	24672.59435	1	2	120	2	2	22.78	89	110	50	NA	NA	NA	NA	NA	NA	13102.6425118886	1	2091	98.57	244.65	14.1	81.71	19.442	23.988	31.397	190	742	2.11	2.605	9.61	61.5	13	6.37	2.169	45.119	779	242	29.27	15.84	210.3
42920	5	1	80	3	2.14	27679.122608	2	66	29616.875234	2	2	480	2	1	24.34	96.5	160	54	82	NA	NA	192	NA	NA	28022.9334513376	1	1879	56.06	206.03	11	94.57	31.584	34.313	22.04	175	687	1.218	3.174	10.05	76.9	1.9	17.09	1.343	16.54	634	181	12.52	10.9	63.4
42921	NA	1	0	3	2.36	11215.122735	2	70	12775.339918	NA	NA	NA	NA	NA	NA	NA	NA	NA	NA	NA	NA	NA	NA	NA	20882.9246385393	1	1157	30.8	163.2	9	45.23	27.235	7.294	8.354	52	696	1.512	1.184	2.41	65.7	10.5	8.14	1.166	11.528	802	143	16.52	8.12	46.2
42922	3	1	70	2	3.53	9828.530578	1	71	9902.585886	1	1	300	2	1	29.2	105.2	130	62	47	177	126	208	5.607	5.495	10823.2986395735	1	4211	124.71	334.12	18	111.29	36.661	42.172	22.853	398	1858	1.77	3.051	5.13	45.9	2.6	8.07	1.411	30.952	743	265	14.93	11.1	145.1
42923	3	2	37	1	2.55	22923.597668	2	66	23288.155678	1	1	60	1	1	36.75	118	104	70	45	NA	NA	175	NA	NA	13246.6120863169	1	1376	66.1	148.35	7.8	56.91	19.243	25.18	8.538	240	431	1.309	0.81	1.35	33.8	1.6	4.39	1.595	19.955	523	155	15.27	6.95	83.2
42924	NA	2	1	2	1.57	6350.847442	1	62	7441.133564	NA	NA	NA	2	NA	NA	NA	NA	NA	NA	NA	NA	NA	NA	NA	5378.51431107786	1	1098	48.57	139.66	9.3	40.3	20.3	10.936	4.311	133	768	2.082	0.945	5.4	29.1	13.6	1.82	0.937	9.383	1253	166	6.54	7.15	56.5
42925	NA	2	3	2	NA	8417.590851	2	69	8903.555285	NA	NA	NA	2	NA	15.5	50	NA	NA	NA	NA	NA	NA	NA	NA	6435.56510684417	1	1593	57.97	180.1	6.6	72.92	31.232	24.322	11.464	185	453	1.966	1.947	5.71	295.7	3.4	3.85	1.377	16.683	1336	154	15.29	8.65	85.1
42926	3	2	44	3	1.42	29322.506063	2	59	0	NA	1	60	2	2	NA	NA	NA	NA	NA	NA	NA	NA	NA	NA	NA	NA	NA	NA	NA	NA	NA	NA	NA	NA	NA	NA	NA	NA	NA	NA	NA	NA	NA	NA	NA	NA	NA	NA	NA
42927	4	2	61	1	NA	7480.950035	1	71	9257.389599	1	1	120	2	2	24.03	88.2	98	64	41	NA	NA	180	NA	NA	13782.876509642	1	2115	51.84	399.19	34.4	46.02	10.84	19.017	10.246	78	478	1.228	4.194	1.86	465.8	0.6	16.92	1.254	25.726	831	521	14.09	10	39.7
42928	1	2	80	1	NA	8873.656757	2	66	0	NA	1	300	1	1	NA	NA	NA	NA	NA	NA	NA	NA	NA	NA	NA	NA	NA	NA	NA	NA	NA	NA	NA	NA	NA	NA	NA	NA	NA	NA	NA	NA	NA	NA	NA	NA	NA	NA	NA
42929	NA	2	17	2	1.06	15251.483386	2	61	15314.597565	NA	NA	900	2	2	18.7	70.8	106	62	37	NA	NA	132	NA	NA	27841.6619298737	1	3166	102.04	398.66	20.4	138.84	49.266	48.998	29.828	303	926	1.792	3.117	2.53	247.4	2.5	8.43	1.54	34.302	1215	386	12.58	9.49	123.7
42930	NA	1	11	1	0.73	13768.911467	1	66	15182.426619	NA	NA	NA	2	NA	19.38	70.5	128	60	67	NA	NA	182	NA	NA	7747.98580241787	1	1410	78.96	152.6	7.8	53.54	16.883	19.167	13.315	405	457	1.127	0.421	4.28	4.8	4.1	6.56	0.886	12.252	745	217	15.97	5.93	142.7
42931	NA	1	4	3	0.5	12294.886525	2	70	12245.350247	NA	NA	NA	2	NA	19.3	62.1	NA	NA	NA	NA	NA	NA	NA	NA	20364.6397492973	1	1180	27.11	201.48	4.6	30.1	14.744	10.438	2.082	65	454	1.535	1.311	4.4	30.3	5.3	3.83	0.725	9.673	866	86	10.77	10.49	25.5
42932	5	2	42	3	5	129047.382545	2	65	133678.226809	1	2	480	2	2	23.17	72	114	74	65	NA	NA	168	NA	NA	236350.244745223	1	2420	89.13	323.02	18.4	90.2	30.049	32.783	18.498	359	311	2.427	1.405	5.56	24	4.6	4.95	1.934	20.308	916	369	19.05	16.65	113.1
42933	NA	2	10	1	1.74	7975.588282	2	73	7889.149922	NA	NA	NA	2	NA	15.18	57.7	90	52	69	NA	NA	135	NA	NA	NA	5	NA	NA	NA	NA	NA	NA	NA	NA	NA	NA	NA	NA	NA	NA	NA	NA	NA	NA	NA	NA	NA	NA	NA
42934	NA	2	2	1	0.66	10580.659528	2	72	11387.360474	NA	NA	NA	2	NA	17.33	53.4	NA	NA	NA	NA	NA	NA	NA	NA	8230.88051679693	1	1489	47.45	178.54	4.5	64.8	25.758	25.839	6.736	159	368	1.602	1.278	4.28	20.4	5.4	1.61	1.265	16.614	549	120	8.75	7.94	71.2
42935	5	2	59	3	5	90611.412059	2	73	90957.148327	1	1	840	2	1	28.31	101	126	96	81	NA	NA	260	NA	NA	147351.164454392	1	1987	51.3	269.68	21.2	84.26	25.934	26.82	25.832	135	483	1.431	1.287	3.13	48.2	3.8	6.96	1.288	17.759	1292	355	10.96	5.77	100.2
42936	NA	2	11	1	2.28	7269.084406	1	65	7234.881247	NA	NA	NA	2	NA	26.25	85.8	114	52	47	NA	NA	171	NA	NA	26247.1756696979	1	1975	65.72	242.45	12.3	85.66	22.513	32.561	21.667	739	435	1.816	1.599	3.59	227	6.9	8.05	0.953	12.403	958	227	9.62	8.05	93.8
42937	3	1	22	1	1.28	24584.046265	1	63	25199.920323	1	1	600	2	2	32.26	108.5	108	70	24	NA	NA	186	NA	NA	24306.8027111452	1	2465	55.94	351.79	16.8	94.53	22.331	41.771	25.769	113	60	1.073	1.936	2.96	218.7	0.3	6.53	1.373	20.953	354	278	14.29	9.64	65.2
42938	NA	2	2	3	0.7	8783.330861	1	63	9790.349003	NA	NA	NA	2	NA	16.54	47.8	NA	NA	NA	NA	NA	NA	NA	NA	16281.8479214045	1	1347	49.09	188.94	8	46.01	16.842	15.467	9.749	316	484	1.446	0.751	2.68	84.9	4.7	3.84	0.789	8.429	750	163	6.36	5.71	61.6
42939	3	1	26	4	1.66	25926.274333	1	72	26008.385972	2	2	240	2	2	34.93	111.5	114	52	37	NA	NA	200	NA	NA	23807.6377500008	1	2532	100.31	327.12	15	92.67	23.953	36.031	21.313	279	390	1.743	1.81	2.99	23.6	2.4	11.03	1.301	33.369	566	295	13.77	12.51	146.6
42940	2	2	71	3	0.69	19606.005527	1	61	20988.113859	1	1	180	2	2	25.02	98.6	140	48	50	165	86	169	5.718	8.882	19858.5608134873	1	979	46.96	178.81	19.6	13.35	3.095	3.714	4.468	36	541	1.655	1.771	4.14	94.9	4.1	3.33	1.123	15.645	699	215	13.47	8.63	57.1
42941	3	2	70	3	1.42	31860.187616	1	61	31487.213368	2	2	420	2	2	28.34	99	126	78	51	NA	NA	223	NA	NA	30539.0788938736	1	827	34.98	104.66	8.4	32.66	10.968	11.101	8.808	70	606	1.995	2.226	7.95	47.5	6.9	6.95	0.926	11.798	686	161	10.45	4.84	39.9
42942	NA	1	5	1	1.36	27053.191839	1	65	29668.247364	NA	NA	NA	2	NA	14.5	45.4	NA	NA	NA	NA	NA	NA	NA	NA	23822.4830859714	1	856	31.17	132.28	8.4	24.74	11.244	7.628	3.371	83	510	1.303	1.27	4.58	122.2	4	1.34	1.035	12.802	563	151	15.17	11.83	38.9
42943	NA	2	0	2	0.42	5487.433011	2	61	6352.124621	NA	NA	NA	NA	NA	NA	NA	NA	NA	NA	NA	NA	NA	NA	NA	11929.5098180484	1	1297	31.45	191.29	10.2	44.92	14.34	15.458	10.515	32	661	3.425	1.069	1.83	201.8	8.6	11.9	2.735	31.503	1051	166	46.91	12.9	49.1
42944	NA	2	11	4	4.83	7822.107198	2	70	8011.878451	NA	NA	NA	2	NA	17.82	59.9	108	54	60	NA	NA	138	NA	NA	3893.13555193372	1	2680	81.76	377.68	11.5	97	25.573	33.095	31.263	248	954	2.106	4.118	7.96	66.9	5.6	18.42	1.406	31.748	1080	236	14.27	8.92	97.8
42945	NA	1	6	3	1.16	28058.666995	1	71	34191.214226	NA	NA	NA	2	NA	14.57	54.4	NA	NA	66	NA	NA	116	NA	NA	69007.4408648605	1	1600	49.96	207.5	22.5	68.99	37.308	19.435	6.576	264	1409	1.712	1.137	2.71	50.2	5	4.85	1.248	13.506	1139	268	12.09	8.46	76.8
42946	3	1	67	4	2.42	8567.88471	2	59	8568.953021	1	1	300	2	2	21.84	92	152	84	50	NA	NA	153	NA	NA	13900.6695302623	1	1476	35.17	222.66	13.1	51.57	15.306	21.553	10.674	55	534	1.166	1.159	1.49	111.1	3.4	3.71	1.073	12.285	600	183	8.85	4.53	44.7
42947	1	1	66	3	5	40868.480144	2	69	42345.524718	1	1	180	2	1	21.11	89	126	60	59	NA	NA	246	NA	NA	32323.3927954837	1	3118	121.23	329.2	11.6	113.78	44.774	45.623	16.056	319	1019	3.514	1.214	4.26	30.1	7.9	7.49	3.118	30.621	2408	371	19.58	13.36	157.4
42948	4	1	41	3	4.75	90414.494842	1	63	90397.298652	1	2	360	1	2	32.93	102.8	124	72	38	189	90	166	8.271	NA	61079.6055661136	1	1605	51.12	174.2	10.6	56.5	19.458	21.207	11.109	139	490	1.593	2.051	5.49	81.8	3.4	12.38	1.297	23.93	552	221	12.44	10.16	56.3
42949	4	2	60	3	5	55604.39463	1	67	56250.232171	1	2	480	2	2	28.68	98	130	84	54	NA	NA	272	NA	NA	67461.8617333801	1	1252	53.3	179.27	7.5	36.85	11.459	14.417	7.803	99	435	0.96	1.195	2.17	47.6	1.7	2.79	0.581	17.73	561	181	7.4	5.2	50
42950	4	2	40	3	5	104634.426877	2	66	107616.681558	NA	1	780	2	2	36.25	108.9	126	72	48	NA	NA	194	NA	NA	72714.3903624964	1	2976	158.35	331.43	32.9	116.15	38.589	47.252	20.718	380	286	2.245	2.071	4.21	50.9	2.1	7.87	1.872	28.631	1012	471	28.3	26.26	149
42951	NA	2	7	1	1.36	8232.079496	1	74	8210.980409	NA	NA	NA	2	NA	21.29	78.5	NA	NA	NA	NA	NA	NA	NA	NA	23686.0971422717	1	1965	82.41	283.53	8.5	58.22	26.724	21.179	4.303	250	519	2.27	2.414	7.94	435.9	13	3.28	1.956	22.617	2823	246	17.5	12.41	93.3
42952	NA	1	11	3	3.54	39705.91552	2	62	45196.672879	NA	NA	NA	2	NA	19.36	65	NA	NA	NA	NA	NA	NA	NA	NA	26282.5255871865	1	1758	86.23	211.61	8.9	63.17	21.492	27.225	8.3	177	956	1.908	2.208	5.27	8.9	0.8	4.09	1.615	31.461	881	223	30.68	15.47	102.5
42953	5	2	31	3	3.85	94752.680264	2	61	94790.868854	1	2	300	2	2	24.43	90.5	114	82	59	NA	NA	295	NA	NA	155575.990736119	1	2022	56.94	272.3	48.3	87.61	18.123	25.386	36.071	47	2651	2.357	3.628	0.42	165.6	3	33.82	3.586	34.453	1860	818	32.49	12.98	101.4
42954	NA	2	10	2	0.94	6803.733724	2	62	7486.655917	NA	NA	NA	2	NA	25.49	83.2	112	54	52	NA	NA	173	NA	NA	3820.63455389349	1	1783	64.55	220.51	6.2	72.46	21.031	28.758	15.858	425	778	2.093	1.369	4.52	60.4	8.9	6.43	1.369	18.745	910	148	14.54	9.24	78.6
42955	NA	2	0	3	1.21	11308.42089	2	59	11295.980025	NA	NA	NA	NA	NA	NA	NA	NA	NA	NA	NA	NA	NA	NA	NA	8102.97568234614	1	1054	22.2	123.56	0.2	52.14	33.232	5.598	11.898	24	840	2.08	0.716	2.28	81.8	16.8	14.24	1.74	19.338	1080	128	31.24	7.8	19.8
42956	NA	2	19	2	1.65	11027.559306	2	68	11364.258222	NA	NA	300	2	2	25.2	83.8	94	62	48	42	67	123	4.774	5.995	6414.28501815723	1	1699	112.49	168.52	4	63.53	25.17	23.728	5.772	305	84	0.883	1.786	6.19	10.9	0.7	3.22	0.777	25.863	527	131	10.2	18.81	142.3
42957	NA	1	8	1	3.13	9574.074171	2	64	10531.176064	NA	NA	NA	2	NA	17.61	59.1	96	72	76	NA	NA	173	NA	NA	10148.3018875443	1	1896	42.82	333.06	13.1	49.39	12.397	20.697	11.447	125	1059	1.963	1.775	4.89	80.7	3.4	5.63	1.755	21.129	744	204	20.11	17.23	46.3
42958	4	1	37	4	1.85	18414.799055	2	74	19616.936852	1	2	240	2	2	28.95	103.5	134	74	46	NA	NA	283	NA	NA	35134.8124966824	1	1957	86.16	217.88	8.4	83.01	25.023	33.245	17.308	228	304	1.048	1.399	2.08	46.2	0.5	3.96	1.096	24.394	690	264	12.27	11.03	93.7
42959	NA	1	9	1	NA	10009.794829	2	71	11786.95158	NA	NA	NA	2	NA	18.03	57	96	18	51	NA	NA	161	NA	NA	29994.1466592112	1	2207	80.42	274.24	8.8	86.37	33.769	33.778	10.551	220	537	2.666	1.484	8.33	29.4	10.7	2.7	2.076	22.587	1242	190	17.94	16.99	107.7
42960	3	2	59	3	5	95352.038125	1	60	95049.186284	1	2	240	2	2	24.75	94.4	118	78	74	135	185	286	5.329	6.495	177907.476954639	1	1193	50.21	118.96	11.7	60.96	21.39	20.032	15.126	132	371	0.857	1.246	2.09	51.6	0.7	7.83	0.92	15.474	483	167	6.6	6.02	49.9
42961	1	2	80	3	2.59	36136.806606	2	60	39464.290636	2	2	600	2	1	29.77	101.5	150	60	57	NA	NA	199	NA	NA	53340.6425848058	1	1415	82.15	143.2	10.1	58.53	17.162	19.999	17.357	185	644	1.978	4.033	9.71	66.1	4.8	9.17	1.148	34.473	747	241	14.25	7.55	85.9
42962	NA	1	18	3	NA	47072.461181	2	69	47506.138278	NA	NA	720	2	2	22.57	74	108	58	66	NA	NA	161	NA	NA	23131.9828424552	1	3965	155.1	517.43	46.9	73.08	21.362	28.067	16.987	319	812	4.526	5.594	10.52	112.9	8.9	10.99	3.509	54.376	1330	813	26.05	24.29	210.4
42963	NA	2	11	1	5	5188.611163	2	70	5084.44335	NA	NA	NA	2	NA	22.74	73.6	102	32	64	NA	NA	203	NA	NA	7104.24956006759	1	979	32.3	127.94	10.4	39.92	15.925	11.819	8.828	80	439	1.104	0.724	1.32	39.8	0.9	5.27	1.237	7.015	465	216	6.6	4.31	61.3
42964	NA	1	10	1	1.01	9668.623982	2	72	10151.943919	NA	NA	NA	2	NA	40.13	118.3	110	64	NA	NA	NA	NA	NA	NA	NA	5	NA	NA	NA	NA	NA	NA	NA	NA	NA	NA	NA	NA	NA	NA	NA	NA	NA	NA	NA	NA	NA	NA	NA
42965	NA	1	5	1	1.3	8777.017302	1	65	8929.61485	NA	NA	NA	2	NA	15.88	53.3	NA	NA	NA	NA	NA	NA	NA	NA	4823.98003241289	1	1360	50.16	196.58	15.7	43.85	12.918	17.029	9.586	276	513	1.984	2.154	5.48	41.4	6.3	3.76	1.605	16.985	724	240	15.42	12.26	80.6
42966	NA	2	9	2	1.17	11178.18804	2	61	10953.772034	NA	NA	NA	2	NA	15.71	60.6	98	64	NA	NA	NA	NA	NA	NA	10555.5338485292	1	2196	46.95	348.64	11.7	69.91	18.773	26.9	19.335	99	228	1.543	1.284	2.87	56.3	4	4.83	1.346	13.706	641	231	10.75	6.79	60.5
42967	NA	2	19	1	NA	14295.279598	2	71	14354.436783	NA	NA	720	2	2	28.32	91.9	102	58	NA	NA	NA	NA	NA	NA	26096.1069600284	1	2057	79.43	270.54	19.6	76.38	25.077	29.105	15.518	197	1031	3.117	3.016	9.96	133.4	6	10.43	2.843	41.535	992	268	31.98	11.75	145.1
42968	NA	2	4	1	0.6	10577.520574	1	74	11374.269166	NA	NA	NA	2	NA	15.93	52.2	NA	NA	NA	NA	NA	NA	NA	NA	29849.272509068	1	1158	40.22	207.76	13.4	20.23	8.789	5.418	3.328	62	490	4.283	4.497	13.04	59.4	7.4	26.71	3.763	47.035	732	189	37.99	30.59	73.2
42969	5	1	34	3	0.5	24472.750795	1	69	25222.867333	1	2	60	2	2	32.16	112.7	122	72	35	211	93	170	5.551	8.104	14452.1058195707	1	3642	143.17	364.83	29	182.54	61.074	63.752	43.101	924	1042	3.895	2.995	10.65	229.2	9.5	13.86	2.353	37.522	2011	654	22.16	19.89	186.6
42970	NA	2	3	2	2.36	13754.449497	2	72	15717.076417	NA	NA	NA	2	NA	16.63	55.6	NA	NA	NA	NA	NA	NA	NA	NA	41246.0167919398	1	2598	90.63	435.52	23.5	60.28	25.579	16.524	9.8	249	760	3.502	3.515	9.61	162.4	11.1	2.69	1.931	23.177	2261	327	16.27	10.44	85.1
42971	NA	1	10	2	0.34	10466.834341	2	61	10436.150453	NA	NA	NA	2	NA	15.58	59	98	54	48	NA	NA	149	NA	NA	14581.9339819224	1	2891	102.14	363.15	18.1	117.1	37.678	42.728	26.853	446	1467	3.827	3.844	8.06	212.4	9.5	9.06	3.122	43.478	1572	352	31.74	23.1	135.3
42972	NA	1	10	3	0.75	32065.585441	2	62	33085.318516	NA	NA	NA	2	NA	14.54	55.4	98	44	53	NA	NA	130	NA	NA	66775.4337677714	1	2177	46.27	384.31	14.3	53.38	25.036	16.648	7.219	130	485	2.334	1.279	4.67	255.7	3.2	3.15	1.209	13.844	1030	168	9.13	7.21	56.7
42973	3	2	37	3	3.54	79636.811473	2	59	80353.085285	1	1	600	3	1	23.96	79.6	114	52	54	117	70	147	6.828	8.049	46040.4154744325	1	1577	19.58	279.17	5.7	34.16	13.921	13.784	4.829	55	153	0.905	0.532	0.78	12.5	0.2	1.39	0.509	5.969	387	146	4.9	3.1	18
42974	2	1	37	3	0.57	22514.973922	2	59	23648.714716	1	1	180	2	1	30.12	115.5	114	74	38	NA	NA	163	NA	NA	38813.5720883023	1	1061	38.01	101.49	15.2	50.03	14.161	18.759	12.032	461	161	2.63	1.091	1.44	203.8	1.9	2.97	1.031	11.67	561	243	6.64	4.81	68.9
42975	3	1	80	3	2.76	19678.611037	1	63	19979.550521	1	2	180	2	2	25.78	99.8	128	78	39	NA	NA	163	NA	NA	27004.7185992889	1	1714	64.86	236.02	10.1	58.38	22.053	21.573	9.059	174	657	3.258	2.082	9.25	13.8	9.6	5.31	2.31	29.167	1106	239	20.87	18.71	82.5
42976	NA	2	5	4	1.14	12602.172915	1	63	12831.087777	NA	NA	NA	2	NA	16.22	54	NA	NA	NA	NA	NA	NA	NA	NA	8525.28075675265	1	1235	39.68	175.49	9.4	42.1	12.894	14.416	10.577	112	347	1.339	1.266	3.89	231.8	2.9	4.99	1.209	18.478	648	131	11.16	9.71	66.1
42977	3	2	38	2	1.06	28271.072337	2	61	28358.235829	1	2	60	2	2	26.52	87	122	66	54	NA	NA	199	NA	NA	58275.6691690792	1	701	23.37	93.39	5.7	24.42	8.759	10.357	2.431	82	91	0.706	1.004	1.43	173.7	0.9	0.61	0.522	8.697	205	121	3.1	3.3	32.6
42978	1	1	79	3	1.1	8872.862854	1	67	8711.437723	2	2	420	2	1	26.35	112.8	122	54	35	NA	NA	135	NA	NA	7825.93863533556	1	2062	60.53	353.47	17.1	50.28	13.182	19.13	14.192	117	578	1.552	1.535	2.7	178.3	1.5	5.58	1.469	19.043	598	316	14.82	12.74	90.3
42979	2	1	44	1	0	24613.893363	1	71	25381.653207	1	2	240	2	2	28.02	108.5	134	86	50	107	109	180	5.995	7.938	14100.0031835176	1	2136	72.75	312.16	31.2	69.35	19.577	29.152	15.051	272	324	1.9	1.98	2.74	173.4	4.3	7.23	1.825	15.835	978	331	15.34	9.72	92.7
42980	NA	1	14	4	1.69	14389.441495	1	68	14580.174024	NA	NA	660	1	NA	23.02	75.5	100	58	47	NA	NA	192	NA	NA	23680.1252730411	1	2265	77.15	301.14	22.5	86.84	32.38	31.036	16.324	241	1054	2.768	1.628	3.38	111.1	7.3	5.36	1.858	23.956	1304	307	14.82	9.38	94.5
42981	2	2	65	1	NA	7480.950035	1	71	7290.554173	1	1	420	2	2	28.62	96.2	NA	NA	47	179	106	189	6.717	9.492	6267.11652883504	1	835	36.25	89.91	12.2	38.14	15.616	13.238	6.874	90	279	0.635	0.63	1.82	20.2	1.1	2.13	0.33	4.264	627	164	5.07	5.95	29.3
42982	4	1	58	3	5	82326.837852	1	60	82477.366737	1	2	480	2	2	23.97	82	114	78	56	NA	NA	188	NA	NA	145824.389502742	1	4334	151.81	469.65	61.5	145.52	55.174	57.206	22.038	508	716	2.75	2.928	5.44	144.6	2.3	13.71	2.882	31.017	1740	570	30	22.48	205
42983	NA	1	14	4	3.22	23065.479038	2	65	23371.212735	NA	NA	1020	2	NA	18.04	63.7	108	48	56	51	61	127	4.94	NA	14492.1545273997	1	1859	94.38	236.03	11.4	59.23	14.256	22.894	16.207	453	213	1.672	1.043	16.09	37.2	2.1	9.36	1.816	26.932	763	245	15.47	14.2	186.3
42984	1	1	28	1	0.58	31733.916331	1	69	32582.253664	1	1	180	2	2	25.41	81	96	56	54	152	130	214	5.607	4.052	17303.1508537352	1	1403	95.28	142.29	9.7	52.5	11.322	20.03	18.367	288	30	1.614	2.418	9.13	0	12.4	2.46	0.646	35.214	264	221	6.79	3.86	190.7
42985	2	1	63	3	0.95	19060.516306	1	59	18648.214917	2	1	600	1	1	25.75	121	116	86	42	NA	NA	195	NA	NA	14234.6465113128	1	2417	17.23	564.42	9.8	19.05	4.044	8.325	5.846	0	47	0.841	0.317	0	10.1	0	3.14	0.424	8.326	216	164	6.53	2.72	19.6
42986	4	2	32	4	1.27	22829.995065	2	74	23221.452301	NA	2	300	2	2	29.75	88.2	NA	NA	46	31	91	143	4.774	5.218	12122.4357879023	1	893	14.8	166.51	8.9	19.96	2.998	8.039	7.545	0	15	0.67	0.209	0	72.4	0	0.91	0.552	8.462	164	94	7.45	1.9	20.7
42987	5	2	61	3	4.38	55310.086103	1	63	57654.921351	1	1	300	2	1	32.38	107.3	114	70	60	NA	NA	168	NA	NA	69146.5293975322	1	2869	66.14	338.36	16.7	139.55	34.531	59.18	37.772	346	807	1.836	1.467	1.77	91.7	2	11.42	1.315	24.176	753	286	15.11	8.14	99.6
42988	NA	1	9	3	0.88	22482.116098	2	59	22789.781412	NA	NA	NA	2	NA	15.09	57.8	100	52	38	NA	NA	145	NA	NA	13252.5908420481	1	1235	19.17	252.02	8.3	17.83	5.176	8.165	1.426	30	149	2.552	2.362	8.03	44.6	8	1.3	2.037	24.807	892	88	22.17	18.28	28.5
42989	NA	1	12	1	NA	10783.641591	2	64	10891.300424	NA	NA	600	2	NA	18.4	66	106	48	60	NA	NA	154	NA	NA	6147.33524821455	1	1467	51.14	224.98	5.4	42.32	17.483	14.772	5.988	143	339	1.486	1.148	4.81	23.1	4.7	1.93	1.231	14.592	571	108	9.66	7.9	64.6
42990	NA	1	2	3	2.12	30400.673201	2	62	30473.0161	NA	NA	NA	2	NA	16.59	47.5	NA	NA	NA	NA	NA	NA	NA	NA	24282.5734648766	1	1780	62.68	289.47	16.3	46.05	17.929	16.568	7.794	143	1525	2.849	1.705	4.38	32.5	9.4	2.5	2.137	18.775	1347	265	18.09	8.65	89.7
42991	1	2	30	1	1.93	20569.26269	2	71	20346.765857	1	2	240	1	2	36.1	103.7	114	52	65	136	83	175	5.551	10.158	11573.5105108994	1	1992	61.85	299.56	15.9	64.12	21.262	22.721	14.825	115	804	2.097	4.686	14.41	140.3	4.6	14.71	1.767	25.037	790	300	27.98	11.2	88.8
42992	NA	2	12	4	3.07	13456.450374	2	68	13917.21565	NA	NA	360	2	NA	28.83	94.6	128	74	NA	NA	NA	NA	NA	NA	6166.02339877013	1	1686	48.32	204.78	7.2	76.42	24.913	32.67	13.015	120	137	0.992	0.838	2.66	46.1	0.6	3.25	1.386	16.492	478	112	10.06	6.05	78.6
42993	3	1	55	2	2.36	14772.347456	2	61	14808.856805	1	1	480	2	1	33	105.8	104	62	34	NA	NA	230	NA	NA	8226.60866066714	1	7324	278.52	539.79	12.1	187.15	54.12	70.597	44.293	707	362	6.005	7.511	20.61	10.8	18.9	10.76	5.433	101.5	1251	990	19.89	19.52	395.9
42994	4	1	24	3	0.55	38148.921146	1	64	0	NA	2	240	2	2	NA	NA	NA	NA	NA	NA	NA	NA	NA	NA	NA	NA	NA	NA	NA	NA	NA	NA	NA	NA	NA	NA	NA	NA	NA	NA	NA	NA	NA	NA	NA	NA	NA	NA	NA
42995	NA	2	2	3	1.17	10628.967903	2	63	10815.467511	NA	NA	NA	2	NA	15.47	46.6	NA	NA	NA	NA	NA	NA	NA	NA	17986.6720950431	1	1791	62.98	261.08	10.6	56.9	21.699	21.378	7.915	162	825	2.121	1.342	5.08	31.9	7.3	3.31	1.475	17.118	1046	219	15.36	10.65	84.5
42996	NA	2	12	5	0.06	30368.809424	2	67	31115.98911	NA	NA	NA	2	NA	13.59	55	NA	NA	43	NA	NA	178	NA	NA	57920.266278596	1	1236	36.03	232.02	13.5	19.47	6.41	6.283	4.275	239	200	1.069	1.105	1.99	47.9	3.3	1.73	1.014	10.084	501	156	8.73	4.33	70.4
42997	3	1	32	3	0.59	21157.052399	1	60	21325.08246	1	1	120	2	2	22.18	82	124	72	56	89	94	168	5.718	2.72	20541.7221060092	1	12823	415.93	1459.21	33.7	601.33	226.469	225.188	101.237	2523	2328	9.438	6.425	20.69	196.8	16.9	25.54	6.292	105.693	4144	771	58.94	47.35	521.1
42998	NA	2	17	3	5	56243.887678	1	74	57826.727404	NA	NA	540	2	2	24.85	80.2	106	42	38	88	77	133	4.774	NA	28157.3479687386	1	1338	43.89	143.97	9.8	66.67	23.685	26.121	9.864	107	503	1.62	1.27	4.01	58.6	4.6	3.1	1.234	15.137	1034	178	11.6	10.46	58.2
42999	NA	1	3	3	5	38014.308437	1	61	38104.769107	NA	NA	NA	2	NA	15.46	49.6	NA	NA	NA	NA	NA	NA	NA	NA	62287.1114771087	1	2453	71.55	354.47	10.3	87.04	37.856	29.549	10.394	162	503	2.528	0.874	4.07	494.8	10.1	3.16	1.615	15.124	1929	246	10.75	8.35	99.8
43000	NA	2	0	1	0.99	3242.589868	1	62	3631.050106	NA	NA	NA	NA	NA	NA	NA	NA	NA	NA	NA	NA	NA	NA	NA	2624.55374458614	1	683	16.82	117.26	3.4	16.97	5.397	6.016	4.099	28	376	0.568	0.472	0.72	56.8	3.9	3.53	0.398	6.519	271	60	6.09	2.85	15.5
43001	4	2	57	4	1.17	16870.498214	1	59	17177.76849	2	2	180	2	1	19.91	72.6	NA	NA	107	60	157	276	5.662	10.158	25101.6445505503	1	949	100.13	53.37	2.4	35.05	7.927	12.369	9.343	487	123	0.733	2.662	1.26	6.6	1.2	2.61	0.372	36.86	135	124	4.08	3.97	156.1
43002	NA	1	8	1	0.66	13768.911467	1	66	13614.654064	NA	NA	NA	2	NA	15.48	57.3	104	60	40	NA	NA	129	NA	NA	6947.9108340094	1	1355	59.74	165.93	11.9	53.15	15.074	20.357	13.088	138	277	1.376	1.026	1.81	49.8	1.9	5.46	1.156	20.3	659	201	8.68	6.91	66.1
43003	NA	2	3	3	4.01	48315.523311	2	62	56264.796299	NA	NA	NA	2	NA	14.31	48.8	NA	NA	NA	NA	NA	NA	NA	NA	93571.2155295392	1	858	24.84	142.18	9.3	22.95	7.436	8.614	5.06	50	249	1.23	0.61	2.45	50.9	4.6	2.33	0.917	7.609	704	108	5.53	4.42	39.2
43004	1	2	64	3	1.62	23989.800077	1	60	24268.438368	1	2	180	2	1	38.93	118.6	114	74	45	NA	NA	295	NA	NA	32801.6562876723	1	2140	112.13	264.24	26.8	78.19	23.969	29.731	16.768	605	1075	3.83	2.76	11.21	46.9	12.5	9.2	2.261	27.858	1879	472	28.36	26.77	145.9
43005	2	2	80	3	0.14	46088.498231	2	60	64182.353349	1	7	240	2	1	25.19	88.3	158	70	37	184	112	186	6.328	NA	NA	2	NA	NA	NA	NA	NA	NA	NA	NA	NA	NA	NA	NA	NA	NA	NA	NA	NA	NA	NA	NA	NA	NA	NA
43006	NA	1	0	2	3.98	5188.336762	2	66	5555.084729	NA	NA	NA	NA	NA	NA	NA	NA	NA	NA	NA	NA	NA	NA	NA	10432.6413237566	4	NA	NA	NA	NA	NA	NA	NA	NA	NA	NA	NA	NA	NA	NA	NA	NA	NA	NA	NA	NA	NA	NA	NA
43007	5	1	47	5	5	84862.161849	1	73	86757.612857	2	2	420	2	2	23.74	87.4	112	84	28	NA	NA	204	NA	NA	51486.062949651	1	2002	86.58	332.63	23.6	41.4	11.753	15.597	9.256	227	929	2.102	4.244	0.98	67.7	1	2.32	2.598	33.723	514	358	23.6	10.8	116.8
43008	4	2	31	3	2.9	72384.680214	1	63	73275.432398	NA	2	120	2	2	41.08	123.5	NA	NA	45	NA	NA	188	NA	NA	43207.0611830388	1	3863	212.32	290.1	17.5	205.43	70.056	70.33	44.602	690	760	3.94	2.629	5.93	16.7	1.9	9.96	2.693	45.093	2768	363	22.3	20.48	222.3
43009	NA	1	16	3	0.9	28677.024649	1	68	29188.256154	NA	NA	720	2	2	40.68	123.3	124	64	37	60	65	114	5.551	7.161	50722.4320696165	1	4944	162.96	759.8	32.1	147.84	39.167	61.824	37.57	589	1107	3.016	3.324	7.51	559.5	7.9	16.85	3.088	44.103	2585	556	35.09	20.85	225.5
43010	NA	1	19	4	1.18	13299.083294	1	61	13556.141849	NA	NA	20	2	2	16.67	65.6	108	60	52	93	97	168	5.218	NA	8405.96954461196	1	5775	198.69	736.19	22.1	225.49	69.819	84.819	51.315	819	621	4.252	1.57	5.54	5.8	2.2	15.48	4.866	51.913	1706	353	28.88	19.61	398.2
43011	NA	1	19	4	2.17	15230.393963	2	67	15576.207372	NA	NA	480	2	1	22.15	76.1	132	96	41	NA	NA	106	NA	NA	6901.03980100702	1	3444	114.43	458.09	16.3	132.44	48.587	48.901	20.582	308	273	2.098	2.04	7.64	226.7	0.9	8.68	1.884	28.138	995	289	28.21	19.04	164.9
43012	NA	2	13	1	1.45	10809.567376	1	65	11139.610454	NA	NA	720	2	NA	18.74	71	118	62	62	NA	NA	104	NA	NA	5514.97936464953	1	2151	82.07	282.42	10.9	78.91	30.426	25.067	16.66	200	557	2.593	1.083	4.45	48	5.6	6.69	1.685	22.453	1252	206	14.74	9.4	124.6
43013	NA	1	0	1	1.85	4981.058669	2	62	4849.715631	NA	NA	NA	NA	NA	NA	NA	NA	NA	NA	NA	NA	NA	NA	NA	9107.9337523528	1	451	12.42	44.62	0	24.47	8.519	9.048	5.745	14	612	0.667	0.442	1.75	66.7	7.8	7.22	0.975	8.662	483	46	8	5.38	10.1
43014	NA	2	10	1	0.91	11150.376074	2	66	11097.910308	NA	NA	NA	2	NA	14.03	56	84	52	52	NA	NA	149	NA	NA	6437.51017719918	1	2129	66.94	303.56	19.3	74.55	26.592	24.637	15.587	621	584	1.969	1.233	4.61	95.3	8.7	6.14	1.218	5.715	1478	331	8.51	9.77	89.8
43015	3	1	80	3	1.92	20862.853396	1	61	21640.46941	9	2	120	3	1	25	96.2	116	48	52	94	88	159	6.994	8.993	20475.807435484	1	2310	83.78	262.14	14.3	107.17	43.3	44.613	12.661	265	579	2.087	2.379	5.63	22.6	4.1	6.91	1.731	22.958	844	249	15.35	13.35	92.8
43016	3	2	73	3	2.1	44662.237245	2	66	48443.397077	1	1	480	2	1	21.92	78.5	160	78	48	147	124	201	5.218	9.048	36978.0505140807	1	1098	63.94	120.71	11.7	41.42	18.634	13.949	5.127	123	461	2.062	1.023	2.94	43.4	1.9	2.54	1.158	13.854	1156	222	9.94	10.34	63.4
43017	3	2	55	3	1.15	31250.854301	2	59	31151.597076	1	1	180	2	2	NA	NA	108	74	28	NA	NA	235	NA	NA	50465.7873316381	1	907	43.67	93.46	4.9	42.24	16.655	13.44	7.577	208	323	1.653	0.887	2.66	29.7	5	2.41	0.478	10.131	502	142	3.05	4.4	40
43018	1	2	68	1	0.7	5858.771678	2	67	5685.515005	2	2	30	2	1	35	104.7	142	30	64	83	128	209	5.607	10.158	4887.39048051171	1	1563	53.16	220.14	14.5	52.75	21.024	17.129	10.073	159	228	1.44	0.841	2.1	78.6	5.2	2.19	1.153	12.333	643	220	8.85	7.43	70.4
43019	1	1	60	3	1.46	57758.90152	2	62	64097.944824	1	2	480	1	1	30.22	109.7	130	76	32	467	NA	147	26.09	NA	99628.9886648155	1	2352	104.64	264.31	13.2	98.6	40.754	34.677	16.284	249	1038	3.278	1.893	5.17	152.3	8.4	4.12	1.923	26.198	1681	295	18.48	15.22	158.9
43020	2	2	80	3	NA	19469.399218	1	70	23685.5234	1	1	360	2	1	34.33	106.5	158	74	40	NA	NA	232	NA	NA	18079.7494309802	1	1456	54.89	182.6	18.2	59.07	15.101	23.67	15.837	98	784	1.697	1.345	2.28	62.4	2.5	8.61	1.233	19.119	542	236	14.16	9.27	68.8
43021	NA	1	15	3	4.72	64771.486506	2	63	66321.379671	NA	NA	300	2	NA	31.1	104	128	64	35	NA	NA	122	NA	NA	112918.704707642	1	1431	34.31	173.35	7.6	68.98	20.149	31.62	11.42	115	37	0.437	0.642	1.18	19.2	1	2.85	0.513	11.045	218	103	6.11	4.3	36.4
43022	2	2	46	4	0.8	21944.860281	1	67	21853.19142	2	1	360	2	1	25.45	84	NA	NA	48	NA	NA	211	NA	NA	11861.0243010721	1	2106	56.57	198.41	6.2	123.9	30.097	44.053	38.606	229	374	0.872	1.533	1.99	20.9	1.4	9.7	0.797	21.161	297	129	5.82	5.42	45.6
43023	3	2	61	1	4.75	5992.011661	1	60	5814.814791	2	2	120	2	1	31.71	106.2	114	68	49	NA	NA	179	NA	NA	8657.39454235029	1	1297	33.99	129.81	10.4	41.04	15.295	14.371	7.975	299	484	1.322	0.912	2.16	32.8	4.1	4.09	0.49	7.169	652	154	4.68	4.45	43.8
43024	4	2	50	2	5	14963.354775	2	66	14787.206858	1	1	180	2	1	30.56	97.2	108	64	57	231	145	248	5.384	8.493	8214.58169303295	1	2679	85.82	254.15	12.6	148.64	51.619	57.756	26.602	1077	1023	2.442	1.076	5.12	28.6	4.8	9.32	1.683	13.591	1150	246	15.48	14.84	137.5
43025	4	2	80	3	0.88	28968.55967	1	63	32598.549698	1	1	360	2	1	25.11	93.5	158	86	63	94	138	220	6.273	NA	31616.9509641277	1	1330	36.75	129.59	8.7	46.24	10.832	19.307	12.531	426	151	1.115	0.522	1.27	0.1	1.3	6.21	0.555	11.04	290	193	7.09	4.74	54.8
43026	2	2	38	1	1.45	15447.949378	1	65	15971.435876	1	2	120	2	2	34.37	111	122	78	40	NA	NA	186	NA	NA	9084.76473775556	1	2428	86.37	285.1	22.7	109.67	46.36	35.874	20.745	316	699	2.093	2.156	4.89	214.8	4.2	8.49	1.549	15.118	1695	382	19.93	11.81	73.6
43027	NA	2	9	2	NA	9046.947162	1	72	9502.701177	NA	NA	NA	2	NA	13.11	52.5	98	42	57	NA	NA	157	NA	NA	NA	5	NA	NA	NA	NA	NA	NA	NA	NA	NA	NA	NA	NA	NA	NA	NA	NA	NA	NA	NA	NA	NA	NA	NA
43028	NA	1	11	3	3.13	47855.616312	2	67	54606.666128	NA	NA	NA	2	NA	21.4	72.5	112	64	NA	NA	NA	NA	NA	NA	81214.1386362749	1	1970	93.96	145.03	6.4	113.66	45.3	39.946	16.937	705	559	1.941	1.789	7.67	31.2	4.9	4.01	0.907	17.45	924	185	11.63	14.08	112.1
43029	5	1	80	2	2.05	13320.630229	1	72	14144.266864	1	1	240	2	1	27.28	97.7	180	62	NA	NA	NA	NA	NA	NA	11730.8617944292	1	1486	49.34	181.39	22.2	58	14.57	20.787	17.924	214	1640	2.487	2.977	8	167.7	3.2	14.1	1.955	18.686	587	265	17.1	7.66	74.8
43030	3	1	72	3	1.15	10475.832623	2	67	10452.213257	1	2	120	2	1	30.89	110.2	168	92	73	179	104	213	5.662	NA	16246.1283113399	1	2329	86.44	205.98	9.6	78.93	23.61	27.971	20.434	350	687	2.895	2.33	4.4	33.9	9.2	6.28	1.498	34.357	1252	385	11.21	7.05	116.6
43031	1	2	80	1	3.43	9049.862318	2	70	10421.647552	2	2	420	2	2	19.5	67.4	124	52	58	103	104	183	5.884	11.824	17625.1345836142	1	843	24.48	159.08	13.7	12.91	4.355	4.223	2.822	37	548	0.701	0.754	0.63	105.8	1.6	2.97	0.828	5.666	428	187	7.34	3.86	41.2
43032	4	1	26	3	0.87	38834.207735	1	67	40261.234132	1	1	120	2	2	40.87	134.7	138	56	27	NA	NA	181	NA	NA	64344.1313899151	1	5436	198.55	686.08	15.8	219.89	76.254	76.622	48.697	648	1113	4.266	4.156	8.02	59.3	8.1	13.36	2.326	59.514	2074	524	25.18	25.35	245.1
43033	NA	2	4	4	0.3	12038.078724	2	64	11559.65336	NA	NA	NA	2	NA	19.23	58.8	NA	NA	NA	NA	NA	NA	NA	NA	6701.20387520099	1	1204	51.88	140.94	7.6	50.31	14.259	21.334	9.874	488	407	1.296	0.98	2.12	197	3.1	2.58	0.834	12.2	450	159	7.26	5.7	79.8
43034	NA	1	3	1	2.45	14323.464731	2	66	15708.020603	NA	NA	NA	2	NA	19.78	55	NA	NA	NA	NA	NA	NA	NA	NA	12612.9477935769	1	1504	54.58	220.74	11.6	47.41	18.517	17.77	7.339	89	754	2.026	1.158	3.29	27.6	6.4	4.2	1.142	14.029	1122	240	11.61	7.79	78.7
43035	NA	2	16	1	3.2	10727.026578	1	65	11054.549479	NA	NA	480	2	2	29.24	95.2	110	56	44	35	84	135	5.551	4.885	NA	2	NA	NA	NA	NA	NA	NA	NA	NA	NA	NA	NA	NA	NA	NA	NA	NA	NA	NA	NA	NA	NA	NA	NA
43036	4	2	56	4	1.69	22105.505096	1	64	22859.742932	2	2	720	2	1	64.8	143	106	68	40	130	186	252	7.161	NA	33404.6382060665	1	945	28.16	148.37	7	28.86	7.364	11.908	7.936	31	66	0.764	0.502	1.16	15.5	1.1	3.46	0.648	9.021	494	134	5.96	4.39	37.9
43037	3	2	28	4	0.73	25806.780709	1	65	25664.411831	1	2	720	2	2	32.55	116.5	98	62	51	NA	NA	219	NA	NA	23492.7696242697	1	1686	52.49	241.75	9.7	58.28	21.194	20.992	7.862	92	764	2.157	1.714	8.46	145.1	4.6	4.63	1.967	19.945	1365	169	22.89	7.42	86.2
43038	NA	1	0	3	2.74	14446.48269	2	62	15523.831015	NA	NA	NA	NA	NA	NA	NA	NA	NA	NA	NA	NA	NA	NA	NA	12370.241456935	4	NA	NA	NA	NA	NA	NA	NA	NA	NA	NA	NA	NA	NA	NA	NA	NA	NA	NA	NA	NA	NA	NA	NA
43039	NA	1	1	4	0.59	8884.285816	2	67	9004.840043	NA	NA	NA	2	NA	NA	NA	NA	NA	NA	NA	NA	NA	NA	NA	11116.0790778832	1	467	29.81	69.66	7.5	8.56	1.88	2.573	2.686	59	691	0.842	1.274	2.72	63.2	2.4	2.15	0.537	15.202	330	104	5.81	4.82	26.3
43040	NA	1	4	1	2.01	15206.957562	2	65	15471.346289	NA	NA	NA	2	NA	15.58	54.1	NA	NA	NA	NA	NA	NA	NA	NA	NA	2	NA	NA	NA	NA	NA	NA	NA	NA	NA	NA	NA	NA	NA	NA	NA	NA	NA	NA	NA	NA	NA	NA	NA
43041	2	2	32	3	1.45	43691.978008	1	71	44016.167075	1	1	240	2	2	28.76	101	116	64	32	NA	NA	207	NA	NA	25954.2545381731	1	1264	39.81	220.98	5.1	27.49	12.23	8.322	3.644	89	144	1.24	0.43	2.23	4.7	0.6	1.53	0.999	8.074	637	117	7.56	5.73	50.2
43042	NA	2	12	3	4.31	57373.274255	1	59	57681.756488	NA	NA	600	2	NA	28.06	85.3	110	50	53	NA	NA	157	NA	NA	35335.5724172856	1	1762	60.59	200.94	5	81.6	28.219	33.073	12.747	205	201	1.198	1.051	4.33	9.8	0.7	3.72	0.776	16.137	456	160	8.75	10.85	56.1
43043	NA	1	5	1	0.63	12354.754641	2	70	12734.483481	NA	NA	NA	2	NA	17.58	57.9	NA	NA	NA	NA	NA	NA	NA	NA	10225.3096926385	1	1447	43.07	190.77	11.7	60	18.3	25.428	11.198	92	211	1.465	1.295	3.01	20.1	3.9	4.86	1.084	19.212	626	184	10.94	9.27	50.1
43044	5	2	28	3	3.98	98671.7689	2	63	102153.724854	1	1	120	2	2	23.46	82.9	96	62	46	89	86	150	4.108	3.331	167660.315214795	1	3663	86.7	351.11	9.5	134.92	42.025	47.998	36.291	228	402	2.322	1.51	2.34	44.8	2	9.73	1.358	27.85	969	226	10.85	8.55	97.3
43045	NA	2	1	3	5	30378.578009	1	65	0	NA	NA	NA	2	NA	NA	NA	NA	NA	NA	NA	NA	NA	NA	NA	NA	NA	NA	NA	NA	NA	NA	NA	NA	NA	NA	NA	NA	NA	NA	NA	NA	NA	NA	NA	NA	NA	NA	NA	NA
43046	NA	2	10	3	1.24	25679.645126	1	61	25896.461255	NA	NA	NA	2	NA	19.32	71.5	94	56	50	NA	NA	145	NA	NA	15059.1705582905	1	1039	35.2	129.48	4.3	43.08	16.541	15.635	7.194	96	217	1.176	0.688	2.71	8.7	4.7	2.88	0.731	9.762	614	115	5.23	4.47	53.5
43047	3	2	71	5	NA	37167.132864	1	59	46070.209227	2	1	150	1	9	22.15	90	104	70	69	NA	NA	126	NA	NA	43590.7703651105	1	1588	49.03	197.84	14.7	67.62	18.175	27.617	16.856	110	114	1.568	1.858	3.26	17.9	1.2	5.27	2.148	20.865	705	198	34.08	7.17	75.4
43048	NA	2	16	4	NA	14608.86791	2	64	14722.115369	NA	NA	600	2	2	30.63	87.4	126	66	47	162	108	187	6.606	NA	9128.97303691217	1	2290	68.37	373.36	14.4	61.81	29.498	17.831	10.102	164	932	3.699	2.741	9.13	175	6.3	2.94	2.152	27.555	1719	236	20.16	13.89	64.7
43049	2	2	73	4	1.1	11869.635365	2	64	12335.633024	2	2	300	2	1	40.26	119.8	NA	NA	51	NA	NA	174	NA	NA	10991.2655545971	1	1109	40.13	133.46	3.9	47.24	15.027	17.308	10.986	133	253	1.233	1.279	3.2	33.6	2.7	2.01	0.898	13.925	350	80	10.44	3.65	48.1
43050	3	2	44	4	3.57	30227.875571	1	59	32769.212518	NA	2	540	2	2	27.67	91	128	90	155	NA	NA	278	NA	NA	27729.3921141952	1	2439	60.66	283.83	8.4	120.53	30.072	46.93	34.329	583	259	1.97	1.032	2.29	50.3	2.8	8.43	1.281	15.031	544	175	11.09	7.84	102.2
43051	2	2	46	4	NA	25996.158703	2	64	26456.324338	1	2	780	2	1	36.24	112.1	134	88	38	NA	NA	197	NA	NA	22387.4098611846	1	1404	45.14	182.78	10.2	56.72	14.374	23.264	15.037	114	297	0.863	1.16	1.06	120.4	0.8	6.26	0.785	14.883	242	157	6.95	5.69	50
43052	NA	1	14	2	1.16	14646.73958	1	69	14965.514752	NA	NA	540	2	NA	27.11	98.3	108	46	52	NA	NA	131	NA	NA	27207.0356771221	1	1066	59.58	131.5	12	35.2	11.042	12.579	8.021	153	465	1.316	1.658	2.44	202.4	4.6	5.43	0.651	17.322	604	191	5.26	5.62	44.3
43053	5	1	46	1	1.47	15222.699428	1	70	16748.23634	NA	1	300	2	2	29.37	95.7	NA	NA	41	NA	NA	296	NA	NA	35709.8514870384	1	1426	58.73	121.28	8.7	72.64	27.531	25.598	14.429	212	293	1.635	1.032	1.73	13.1	3	2.57	0.704	17.533	548	335	8.04	8.65	64.4
43054	NA	2	16	5	NA	14624.513003	1	74	0	NA	NA	240	2	2	NA	NA	NA	NA	NA	NA	NA	NA	NA	NA	NA	NA	NA	NA	NA	NA	NA	NA	NA	NA	NA	NA	NA	NA	NA	NA	NA	NA	NA	NA	NA	NA	NA	NA	NA
43055	NA	2	15	3	1.9	57373.274255	1	59	57681.756488	NA	NA	480	2	NA	20.96	78	100	74	40	NA	NA	129	NA	NA	35335.5724172856	1	1663	74.38	205.85	10.3	62.07	13.879	22.675	21.234	162	169	2.071	2.94	3.66	58.1	0.6	5.72	1.06	43.23	517	169	10	5.19	89.8
43056	1	2	37	1	0.9	15447.949378	1	65	15971.435876	2	2	120	2	2	29.05	92.9	104	58	44	174	81	160	5.384	7.993	8481.80015916243	1	2202	80.36	306.51	19.4	75.2	30.163	22.765	15.166	189	373	2.444	1.165	3.55	12.5	0.4	5.87	2.034	23.421	1025	255	15.69	10.42	152
43057	NA	1	2	3	0.15	10760.135065	2	66	11785.074242	NA	NA	NA	2	NA	17.31	NA	NA	NA	NA	NA	NA	NA	NA	NA	9390.99464691288	1	1610	44.14	266.05	18.2	46.41	12.567	19.233	11.993	33	567	1.78	2.073	4.49	97.1	3.4	6.08	1.293	20.498	665	215	19.09	11.25	40.5
43058	NA	2	8	1	1.16	7088.753022	1	70	7139.124843	NA	NA	NA	2	NA	18.57	66	116	64	37	NA	NA	183	NA	NA	25899.7843205547	1	942	57.99	121.21	13.4	27.59	13.289	9.021	2.757	103	975	1.05	1.438	2.4	88.1	4.3	2.21	0.552	10.859	832	226	5.39	9.31	45.9
43059	NA	1	5	3	1.48	14406.054755	1	61	14440.336093	NA	NA	NA	2	NA	16.37	52.4	NA	NA	NA	NA	NA	NA	NA	NA	11506.853174136	1	2411	44.89	452.53	13.1	54.18	25.658	17.61	6.706	116	834	1.665	1.733	1.98	19.3	2.9	1.96	1.456	16.444	718	229	16.48	6.64	58.6
43060	5	1	39	3	5	55681.860184	2	69	57041.515366	1	2	600	2	2	25.28	88.9	116	74	40	NA	NA	207	NA	NA	54946.1395683637	1	3184	72.83	467.3	42.2	120.09	36.52	32.846	42.316	130	1002	2.434	1.894	2.09	272.3	3.8	11.87	2.461	26.198	1092	500	19.89	10.74	97.4
43061	NA	1	2	1	0.69	8952.494743	1	71	9822.501811	NA	NA	NA	2	NA	17.07	48.4	NA	NA	NA	NA	NA	NA	NA	NA	14826.9261957679	1	1548	59.04	206.97	11.3	55.7	23.661	19.861	6.885	356	831	2.076	1.431	4.76	49.3	4.8	2.54	1.269	13.607	1157	220	12.13	10.55	81.2
43062	5	1	44	3	5	142249.382287	2	65	148503.885661	1	2	840	2	2	25.9	93.3	110	80	46	NA	NA	203	NA	NA	262562.801433202	1	1843	114.02	153.46	14.1	75.42	29.55	28.455	11.411	307	538	2.063	2.358	3.29	114.1	2.8	4.66	1.173	34.83	1075	304	11.13	13.37	103.7
43063	1	1	66	2	0.59	7297.431562	1	72	8079.50651	1	1	1080	1	2	NA	102	134	62	37	NA	NA	281	NA	NA	6945.3168568687	1	1724	62.07	258.91	7.8	51.56	14.867	18.695	14.435	371	467	2.087	1.333	4.65	134.5	9.7	5.77	1.495	12.865	1359	222	9.81	7.86	87.6
43064	4	2	33	3	0.8	47963.030503	1	64	47982.361254	NA	1	360	2	2	26.66	NA	NA	NA	NA	NA	NA	NA	NA	NA	76683.7734482626	1	1221	28.32	258.86	3.3	13.29	6.095	4.415	0.988	62	421	1.52	1.697	6.13	24.1	4.9	0.3	1.297	15.892	489	93	14.34	4.4	30.1
43065	4	2	33	1	5	17102.325074	1	65	16917.329957	2	2	480	2	2	28.22	82.5	NA	NA	68	30	83	157	5.329	5.884	9622.80184722006	1	1436	64.19	178.23	9.5	51.55	19.194	16.405	10.836	243	592	0.992	1.119	4.14	30.8	4.7	4.93	1.313	21.261	279	170	10.62	5.28	119.7
43066	4	2	80	4	0.8	13104.926116	2	67	0	NA	1	240	2	2	NA	NA	NA	NA	NA	NA	NA	NA	NA	NA	NA	NA	NA	NA	NA	NA	NA	NA	NA	NA	NA	NA	NA	NA	NA	NA	NA	NA	NA	NA	NA	NA	NA	NA	NA
43067	4	2	30	1	3.82	28272.055057	2	65	28721.670527	1	1	240	2	2	27.73	94.5	90	44	78	39	71	157	4.996	1.277	15252.9472953268	1	1440	30.75	216.51	11.8	53.5	12.549	17.657	19.097	93	651	1.386	1.189	1.44	64.1	2.9	6.65	0.727	14.084	565	295	6.9	5.12	35.4
43068	NA	2	4	4	1.27	13636.226017	2	74	13883.924158	NA	NA	NA	2	NA	20.75	61.9	NA	NA	NA	NA	NA	NA	NA	NA	8048.59829902255	1	1126	46.05	155.22	8.1	36.3	16.878	12.437	3.635	155	701	2.181	1.408	6.22	36.5	7.4	1.5	1.245	15.447	1183	138	12.5	11.32	51.5
43069	NA	2	10	4	3.49	9646.993707	1	68	10832.283911	NA	NA	NA	2	NA	13.99	54.8	104	46	72	NA	NA	187	NA	NA	11086.4143978156	1	1369	61.56	171.32	11	51.19	19.689	17.054	8.954	369	565	1.31	2.396	3.14	260.9	4.3	7.88	0.818	20.053	965	173	6.62	5.58	56.3
43070	NA	1	14	3	5	58962.28625	1	63	62267.025319	NA	NA	600	2	NA	21.97	74.2	114	58	36	98	66	122	5.551	3.608	38144.4865124073	1	3378	106.32	502.94	18.2	108.73	43.135	30.514	25.074	237	971	3.491	3.261	12.19	60	6.8	7.65	2.877	32.753	1824	304	31.05	15.45	189.4
43071	1	1	40	2	2.29	17743.787657	2	62	18373.577297	1	2	180	2	2	29.64	102.4	118	90	45	NA	NA	226	NA	NA	20200.1976823944	1	2829	113.7	283.77	22.4	136.43	38.151	52.718	33.047	215	185	2.114	1.349	6.15	26.9	5.3	8.42	1.99	21.85	940	324	26.18	20.66	138.6
43072	NA	1	7	1	0.7	9060.292371	1	65	9014.329489	NA	NA	NA	2	NA	22.11	76.3	NA	NA	78	NA	NA	182	NA	NA	4600.24597199002	1	1039	55.62	134.7	3.4	31.23	12.31	11.363	4.682	163	715	2.045	1.549	4.09	2.8	8.1	1.18	1.06	17.863	671	123	7.38	8.98	47.6
43073	3	1	75	3	1.57	13578.051088	2	61	13387.640958	1	1	300	2	2	26.23	101.7	138	74	54	126	91	170	5.829	5.495	10219.1194978013	1	1994	109.83	181.94	11.9	80.58	26.519	29.94	15.776	334	210	1.557	2.089	5.96	90.5	1.9	4.83	1.354	27.494	695	291	13.32	13.46	143.7
43074	4	1	43	3	1.99	88836.108329	1	67	92556.613033	1	1	240	2	2	24.03	90.5	128	76	49	121	179	252	5.773	4.829	62538.6101232349	1	3728	88.72	286.63	4.7	118.01	41.747	38.006	30.595	704	549	3.284	2.509	4.9	0.1	2.8	8.89	1.041	34.861	1321	392	11.76	8.83	114.2
43075	NA	2	10	1	0.88	8588.536601	2	64	8416.111064	NA	NA	NA	2	NA	24.68	NA	NA	NA	36	NA	NA	211	NA	NA	NA	5	NA	NA	NA	NA	NA	NA	NA	NA	NA	NA	NA	NA	NA	NA	NA	NA	NA	NA	NA	NA	NA	NA	NA
43076	NA	1	18	3	1.45	62362.035121	1	67	62210.930207	NA	NA	360	2	2	28.36	NA	NA	NA	NA	NA	NA	NA	NA	NA	NA	5	NA	NA	NA	NA	NA	NA	NA	NA	NA	NA	NA	NA	NA	NA	NA	NA	NA	NA	NA	NA	NA	NA	NA
43077	2	2	62	1	0.95	7480.950035	1	71	7921.354103	1	2	10	2	1	32.22	NA	134	0	57	NA	NA	252	NA	NA	6569.75091749282	1	645	23.46	97.56	7.4	19.62	4.736	7.806	4.774	381	134	0.881	0.504	1	94.5	3.2	2.65	0.423	4.335	663	102	4.67	2.82	50
43078	3	1	44	3	5	134968.747	2	60	134943.07691	1	1	180	2	2	27.89	111.1	124	76	45	NA	NA	188	NA	NA	218608.651254788	1	3577	122.72	491.24	23.9	130.77	38.177	56.318	26.522	482	587	3.346	4.051	7.36	57.9	5.4	7	2.44	43.958	642	367	25.22	15.26	116.3
43079	5	1	68	3	4.9	49330.978908	1	63	50485.978655	1	2	300	2	2	27.28	103.7	110	66	41	NA	NA	163	NA	NA	78471.5798449094	1	1756	84.98	256.75	13.6	37.3	9.741	15.069	9.186	167	636	2.273	2.11	4.12	43.9	3.4	4.01	1.613	36.47	718	299	26.57	7	95.2
43080	5	2	80	3	2.19	32104.325193	1	59	35060.497568	NA	2	300	2	1	22.38	78.4	126	58	63	77	139	217	4.552	NA	NA	5	NA	NA	NA	NA	NA	NA	NA	NA	NA	NA	NA	NA	NA	NA	NA	NA	NA	NA	NA	NA	NA	NA	NA
43081	NA	2	0	3	3.15	23353.780507	1	71	24101.453522	NA	NA	NA	NA	NA	NA	NA	NA	NA	NA	NA	NA	NA	NA	NA	19205.3623388554	1	755	30.23	68.01	3.8	40.82	16.253	13.466	7.047	685	666	1.205	0.556	2.77	102.2	5.9	6.67	0.347	3.526	453	67	8.46	4.83	59.7
43082	NA	2	6	2	NA	13163.099935	2	61	12898.834358	NA	NA	NA	2	NA	14.86	52.8	NA	NA	42	NA	NA	155	NA	NA	7482.16332166373	1	3792	74.84	706.38	16.6	78.35	30.944	25.536	11.533	195	596	3.003	2.26	6.09	439.3	10.6	3.93	2.707	21.021	1491	407	16.14	12.51	91.2
43083	NA	2	12	3	5	81870.872676	1	71	82931.301821	NA	NA	540	2	NA	16.29	66.5	96	52	NA	NA	NA	NA	NA	NA	239185.875898275	1	1908	67.13	234.41	10.5	77.45	25.411	28.576	15.59	182	1337	2.225	2.133	2.99	11.9	5.2	5	1.913	26.779	698	197	15.08	12.03	94.7
43084	3	1	68	3	1.83	16345.478587	2	60	17844.393376	1	1	240	2	1	32.06	114.5	138	72	27	NA	NA	136	NA	NA	17307.0678168302	1	2718	123.94	242.32	14.1	140.32	43.145	46.798	39.588	533	641	2.389	2.659	7.43	107.2	11	9.48	1.347	20.231	1112	354	10.97	9.1	230.5
43085	2	1	73	4	2.54	12084.866416	2	67	13219.114626	NA	1	180	2	2	30.04	106.7	142	92	48	NA	NA	192	NA	NA	11778.4631699355	1	3238	66.31	465.51	12.3	128.19	42.974	48.816	26.022	249	709	1.862	1.279	3.3	215.8	3.1	5.62	1.203	15.585	966	206	11.07	7.44	74.1
43086	5	2	42	3	5	105878.353501	1	69	105858.489084	1	2	480	2	2	24.91	90.6	104	66	93	95	103	215	4.385	3.997	71526.4156727366	1	2027	71.45	246.64	10.5	71.25	26.558	24.175	15.465	248	1054	3.177	2.125	6.51	42	8.8	5.6	1.703	32.811	1340	381	13.55	10.15	94.4
43087	5	2	39	5	5	67939.553923	1	73	69498.23923	1	2	60	2	2	27.45	83	114	68	45	NA	NA	169	NA	NA	40979.8287946512	1	1174	59.91	174.29	11.9	29.48	5.901	12.044	9.292	119	725	2.339	3.882	12.94	54	8	10.23	1.463	21.346	1350	309	16.49	7.23	96.9
43088	NA	1	10	4	1.94	8995.355722	1	64	10486.14617	NA	NA	NA	2	NA	18.28	65	96	72	57	NA	NA	191	NA	NA	NA	5	NA	NA	NA	NA	NA	NA	NA	NA	NA	NA	NA	NA	NA	NA	NA	NA	NA	NA	NA	NA	NA	NA	NA
43089	5	2	29	5	3.3	96555.334784	2	67	100881.764104	2	2	480	2	2	25.56	97.1	104	56	80	NA	NA	259	NA	NA	161225.795092927	1	2455	59.26	411.08	32.3	72.73	19.867	29.701	17.839	166	1255	2.774	3.672	4.54	370.8	4.7	7.64	2.526	26.204	1341	514	29.09	15.63	78.2
43090	NA	2	9	1	0.7	8050.759426	2	64	8157.341516	NA	NA	NA	2	NA	20.21	68.5	108	50	52	NA	NA	180	NA	NA	4731.78891978295	1	1684	60.32	238.12	6.5	55.19	21.952	20.821	6.965	145	209	1.416	0.804	3.86	161.6	2.4	2.87	1.402	14.222	705	138	9.51	9.23	82.6
43091	4	2	47	1	1.45	16631.045847	1	65	16879.220684	2	2	120	2	2	31.91	102.6	98	80	38	67	121	172	5.662	8.549	9376.73615814981	1	259	12.02	28.11	1.5	10.82	2.769	3.945	3.036	215	79	0.44	0.121	0.71	0.4	0.8	0.97	0.217	2.785	191	49	2.69	1.03	26.1
43092	4	2	48	5	0.58	24786.513618	1	62	24946.570202	1	2	720	2	1	31.11	100.7	104	80	65	229	96	207	5.218	8.771	14804.4723857848	1	1464	62.99	243.45	23.4	29.37	8.238	9.587	8.644	210	177	1.267	2.081	1.52	97.9	0.6	4.4	1.479	21.513	457	424	14.41	9.1	117.4
43093	3	2	57	1	NA	7518.99702	2	70	7430.483737	2	2	120	2	2	32.84	106	116	64	55	NA	NA	217	NA	NA	16359.1770131603	1	1948	98.41	242.41	20.2	66.54	19.053	29.064	11.028	410	359	1.988	1.986	4.97	254.4	4.7	8.23	1.833	20.214	1227	302	14.36	15.62	105.7
43094	NA	2	3	5	0.8	32154.145218	1	62	32410.73092	NA	NA	NA	2	NA	16.39	54.3	NA	NA	NA	NA	NA	NA	NA	NA	23249.2766374048	1	1455	50.2	174.51	8.1	62.97	27.51	19.648	10.576	146	564	1.717	1.185	4.51	34.3	6.4	4.7	1.097	11.514	1265	180	9.32	10.66	71.9
43095	4	1	33	1	4.37	36551.605358	1	71	38215.650102	1	1	240	2	2	26.31	93.1	120	84	68	NA	NA	267	NA	NA	36861.2382738235	1	3449	169.43	298.64	20.9	106.96	42.406	41.2	9.8	1000	257	3.568	5.678	70.25	118.4	1.9	9.38	1.068	57.823	980	585	37.87	287.3	380.1
43096	4	1	50	3	5	66464.947943	2	69	67674.924905	1	1	180	2	2	24.66	89	126	84	40	NA	NA	271	NA	NA	62631.0649718867	1	2018	101.54	208.24	15.6	78.22	33.606	29.1	7.855	338	411	1.136	1.861	4.72	178.6	1.4	4.93	0.719	25.855	359	238	11.41	17.53	88.8
43097	3	2	80	3	1.16	23291.282489	2	69	29874.062512	2	2	480	2	1	NA	NA	134	0	55	92	122	195	5.884	15.321	22803.6153384054	1	1644	97.62	159.3	3.6	69.73	22.042	24.048	19.432	265	191	0.597	2.176	1.46	6.6	1	3.02	0.306	36.373	673	164	5.13	5.32	84.9
43098	NA	1	18	3	4.01	66291.074447	2	60	66130.449364	NA	NA	240	2	2	26.26	87	118	20	43	64	90	146	5.495	3.775	114919.411694248	1	1593	67.28	211.45	4.2	52.97	20.63	20.954	8.203	117	1036	3.158	1.945	9.77	30.8	11.4	6.56	2.117	22.99	1569	258	18.56	18.13	70.2
43099	2	1	70	3	2.14	34961.874476	1	64	34680.531542	2	1	240	1	2	27.53	109.5	136	68	32	NA	NA	174	NA	NA	26472.5127591044	1	2167	85.81	234.65	17.9	100.8	26.814	36.002	26.053	186	538	1.845	2.165	8	47.4	4.8	10.65	1.517	22.808	923	311	15.1	13.19	123.7
43100	2	1	38	3	1.43	23499.338616	2	59	25992.084615	1	2	360	2	2	30.62	108.4	108	80	42	NA	NA	195	NA	NA	15326.304512748	1	3540	103.74	404.91	24.8	169.77	49.959	70.885	37.095	208	460	3.369	1.576	5.44	18.9	9.3	6.8	2.891	25.323	1498	419	19.82	14.15	142
43101	NA	1	2	2	0.75	8279.104003	2	70	8533.56592	NA	NA	NA	2	NA	16.55	45	NA	NA	NA	NA	NA	NA	NA	NA	NA	2	NA	NA	NA	NA	NA	NA	NA	NA	NA	NA	NA	NA	NA	NA	NA	NA	NA	NA	NA	NA	NA	NA	NA
43102	NA	2	4	3	4.08	39498.20299	1	63	44026.713596	NA	NA	NA	2	NA	15.92	53	NA	NA	NA	NA	NA	NA	NA	NA	28265.7461221994	1	1224	54.56	111.88	3.6	61.59	21.903	25.37	9.022	159	260	1.117	1.04	3.96	20.6	3.2	2.74	0.805	17.932	420	111	8.44	8.67	63.9
43103	NA	2	0	3	1.06	12944.218372	2	60	12808.416386	NA	NA	NA	NA	NA	NA	NA	NA	NA	NA	NA	NA	NA	NA	NA	8223.17670849243	1	1279	54.77	164.37	3.3	45.99	18.106	16.449	8.325	155	843	2.669	0.867	6.82	178.2	12.3	3.69	0.921	10.252	1398	164	5.99	8.13	36.4
43104	NA	1	5	1	2.5	14064.629187	2	72	14290.924283	NA	NA	NA	2	NA	16.45	58.3	NA	NA	NA	NA	NA	NA	NA	NA	37503.3935898791	1	2150	74.08	304.05	15.3	70.71	25.529	25.924	13.575	153	1472	3.342	2.7	8.04	90.7	11.8	13.14	2.793	35.113	1114	255	14.99	13.03	136.2
43105	NA	2	10	4	1.08	10210.630657	1	59	10185.229766	NA	NA	NA	2	NA	20.93	69.5	108	70	NA	NA	NA	NA	NA	NA	10424.180057557	1	1350	36.04	178.31	22.5	56.99	13.902	27.543	11.211	53	23	0.361	0.842	0.81	10.5	0.3	3.77	0.552	10.835	307	177	8.1	6.46	35.9
43106	1	1	46	3	0.07	109242.681556	2	59	113817.824685	2	2	180	2	1	30.74	113.4	134	80	48	66	136	197	6.717	10.269	76904.3759251656	1	2135	108.2	270.31	10.9	67.42	30.459	20.599	8.857	393	588	1.846	1.013	12.46	19.4	12.1	4.46	2.115	20.219	754	283	11.11	7.9	206
43107	NA	2	4	5	NA	12454.358854	1	62	0	NA	NA	NA	2	NA	NA	NA	NA	NA	NA	NA	NA	NA	NA	NA	NA	NA	NA	NA	NA	NA	NA	NA	NA	NA	NA	NA	NA	NA	NA	NA	NA	NA	NA	NA	NA	NA	NA	NA	NA
43108	NA	1	1	1	4.03	10536.619318	2	65	10719.809371	NA	NA	NA	2	NA	NA	NA	NA	NA	NA	NA	NA	NA	NA	NA	7748.36893035912	1	929	22.79	128.61	5.9	37.83	13.706	13.113	8.139	38	529	1.113	0.871	1.6	68.3	6.5	5.11	0.884	8.106	600	105	11.04	5.15	31.1
43109	NA	1	14	3	3.71	33315.241724	2	66	33909.159726	NA	NA	600	2	NA	14.56	61.4	112	88	43	90	104	165	5.218	5.44	20772.5915793956	1	3566	140.29	437.7	16.4	140.71	59.64	46.159	21.203	333	927	4.884	1.714	8.6	1	8	9.05	3.68	37.337	2132	293	23.94	16.61	263.2
43110	NA	1	10	2	2.86	9968.413658	2	61	9764.67649	NA	NA	NA	2	NA	16.8	59.6	104	62	56	NA	NA	199	NA	NA	9409.66937144608	1	2116	59.8	307.68	19.3	77.34	32.278	27.894	8.748	225	803	2.496	1.745	7.04	62.2	8.7	3.72	1.377	16.93	1175	258	13.34	18.53	57.7
43111	1	1	62	2	0.93	4995.517799	1	62	5742.562223	2	1	600	2	2	34.02	108.7	108	74	31	395	89	199	7.05	9.992	4936.42949104069	1	1806	56.35	237.44	9	71.19	21.35	30.508	13.249	595	605	1.323	1.04	2.75	60.5	2.7	5.52	1.098	13.529	415	140	10.81	7.78	75.7
43112	2	1	23	3	1.57	81517.408584	1	67	84512.898915	1	1	240	2	2	22.95	87	124	76	64	NA	NA	158	NA	NA	48423.8901990447	1	4840	240.62	519.99	18.3	124.14	39.515	52.495	25.291	683	1884	6.284	6.712	16.3	246.4	18	7.63	6.282	89.947	1924	713	42.32	34.62	286.7
43113	NA	1	2	4	0.79	4444.52738	1	68	4504.836849	NA	NA	NA	2	NA	18.55	53.1	NA	NA	NA	NA	NA	NA	NA	NA	2993.12104854677	1	830	34.14	112.97	6.1	27.19	11.446	8.685	3.908	69	309	1.775	0.847	3.76	6.4	5.9	1.31	0.934	10.36	701	147	6.74	5.76	47.3
43114	4	1	24	3	0.7	38786.479515	2	60	38588.016864	1	1	360	2	1	37.25	124.5	122	90	32	164	93	158	8.771	NA	22753.5307675713	1	4812	155.62	530.54	15.1	144.24	64.397	57.175	11.406	418	609	3.051	2.347	10.28	44.9	5.6	3.86	2.622	37.328	2220	335	25.7	25.03	185
43115	5	2	80	3	5	28968.55967	1	63	32598.549698	1	1	360	2	1	23.18	82	146	64	116	NA	NA	257	NA	NA	29284.9765617827	1	825	32.57	136.47	19.8	24.62	9.569	8.967	3.396	77	286	1.643	1.518	4.1	72.1	2.5	2.01	0.806	11.88	607	184	8.31	9.45	30.8
43116	3	2	35	3	1.65	31496.89359	2	62	31941.486706	1	2	120	2	2	21.73	71.2	88	66	72	NA	NA	171	NA	NA	81236.5797497076	1	1457	47.83	180.55	12.6	64.4	24.611	21.575	13.199	466	702	1.546	1.305	3.5	115.6	1.7	21.87	1.239	17.129	731	182	9.35	8.36	102.8
43117	5	2	33	3	5	60415.560777	2	69	60863.836758	NA	1	90	2	2	19.7	72.7	NA	NA	72	65	104	189	5.273	NA	NA	5	NA	NA	NA	NA	NA	NA	NA	NA	NA	NA	NA	NA	NA	NA	NA	NA	NA	NA	NA	NA	NA	NA	NA
43118	NA	2	4	4	2.02	20258.069925	2	65	19884.960636	NA	NA	NA	2	NA	16.98	50.2	NA	NA	NA	NA	NA	NA	NA	NA	24547.1095360767	1	1852	82.41	237.15	18.4	64.72	22.401	25.229	11.886	176	1744	2.374	2.157	7.14	72.8	5.3	9.05	1.737	23.143	1044	244	20.93	13.05	112.6
43119	3	1	39	3	5	75231.023367	1	61	78517.743724	1	2	120	2	1	38.2	118.9	112	64	57	95	128	204	6.273	5.44	199693.677645996	1	2957	84.77	299.43	9.1	160.17	49.104	51.029	44.584	692	885	3.599	1.8	5.8	7.2	5.8	7.79	2.092	21.469	1223	187	15.88	10.78	88.3
43120	NA	2	11	1	1.99	8318.823209	1	65	8279.680724	NA	NA	NA	2	NA	20.61	67.2	120	0	68	NA	NA	218	NA	NA	4225.33566655435	1	1836	77.54	248.57	17.3	61.69	22.383	25.157	8.873	196	1677	2.025	2.372	5.19	76.4	3.4	4.73	1.408	28.232	970	216	15.26	10.53	75.6
43121	NA	2	9	1	1.89	7874.162996	2	74	0	NA	NA	NA	2	NA	NA	NA	NA	NA	NA	NA	NA	NA	NA	NA	NA	NA	NA	NA	NA	NA	NA	NA	NA	NA	NA	NA	NA	NA	NA	NA	NA	NA	NA	NA	NA	NA	NA	NA	NA
43122	NA	2	11	1	2.55	9668.929108	2	66	10665.480812	NA	NA	NA	2	NA	25.86	83.7	114	68	45	NA	NA	160	NA	NA	5442.87128672314	1	2189	60.27	293.28	10.6	87.93	29.371	32.99	19.423	132	294	1.57	0.756	3.7	3	3.2	6.8	1.329	16.641	790	181	13.3	9.49	83.1
43123	1	1	80	2	1.74	6295.005097	1	62	0	NA	1	600	2	1	NA	NA	NA	NA	NA	NA	NA	NA	NA	NA	NA	NA	NA	NA	NA	NA	NA	NA	NA	NA	NA	NA	NA	NA	NA	NA	NA	NA	NA	NA	NA	NA	NA	NA	NA
43124	2	2	46	3	1.15	26076.183897	2	68	27011.923501	2	2	480	2	1	44.4	119.8	104	70	78	36	134	219	5.495	4.885	43616.9951518299	1	1825	49.96	274.81	15.6	67.38	15.7	28.897	19.461	0	84	0.931	1.082	0.01	310.2	0.2	14.35	0.927	25.099	817	325	11.05	6.14	67.9
43125	NA	2	7	4	2.91	9646.993707	1	68	10314.851745	NA	NA	NA	2	NA	14.07	50.5	NA	NA	57	NA	NA	152	NA	NA	5012.19736257643	1	824	22.36	137.15	3.5	21.92	9.582	7.019	3.235	48	180	1.166	0.616	1.52	29.6	1.6	1.29	0.799	8.249	427	81	6.47	5.49	34.4
43126	NA	1	13	3	2.91	53599.353098	1	60	53469.480403	NA	NA	420	2	NA	17.7	65.4	118	48	62	57	82	155	5.718	5.107	26035.6902941524	1	2664	89.91	344.24	15.9	106.61	33.533	38.879	26.991	352	850	2.721	2.628	7.67	47	8.2	7.63	1.964	25.655	1189	345	13.23	10.88	136.2
43127	4	2	53	4	0.97	21630.05297	1	63	22368.068422	2	2	180	2	1	29.04	100.7	146	90	95	NA	NA	254	NA	NA	16904.3553818059	1	5291	126.06	758.21	23	205.07	55.801	93.807	46.788	281	106	1.962	4.072	5.96	465.3	4.4	14.79	3.525	30.605	550	373	19.7	24.14	143.7
43128	3	1	61	4	2.37	5967.678815	1	64	6305.741806	1	1	300	2	1	20.56	80.9	150	90	NA	NA	NA	NA	NA	NA	5618.52663528706	1	3377	133.03	371.23	22.5	157.52	50.205	61.382	28.56	422	583	2.536	2.229	6.49	232.5	3.4	13.76	1.774	40.685	1347	488	18.94	25.47	150.4
43129	NA	1	0	3	2.22	15363.150245	2	68	16227.680238	NA	NA	NA	NA	NA	NA	NA	NA	NA	NA	NA	NA	NA	NA	NA	26526.2157910175	4	NA	NA	NA	NA	NA	NA	NA	NA	NA	NA	NA	NA	NA	NA	NA	NA	NA	NA	NA	NA	NA	NA	NA
43130	NA	1	8	5	2.17	33408.864152	1	70	33866.060825	NA	NA	NA	2	NA	19.22	67.7	NA	NA	NA	NA	NA	NA	NA	NA	19693.6091413898	1	1397	41.19	226.6	5.1	34.98	10.396	12.964	9.614	265	501	1.987	1.951	5.83	273.9	7.4	5.96	1.341	14.155	761	179	15.93	6.29	71
43131	3	1	64	3	2.22	49517.553311	2	64	49705.452556	1	1	240	2	1	33.9	102.5	120	88	30	NA	NA	210	NA	NA	59612.5960428785	1	2365	73.36	271.95	19.5	78.14	16.896	31.667	24.827	308	174	5.38	2.576	1.86	82	2	8.42	1.55	18.004	380	328	13.06	10.9	113.6
43132	NA	1	4	4	1.37	17664.749958	2	65	19299.612158	NA	NA	NA	2	NA	16.52	52	NA	NA	NA	NA	NA	NA	NA	NA	33870.1055724205	1	1515	58	190.21	10.6	60.36	25.985	22.261	6.508	166	405	1.785	1.21	4.47	16.9	6.2	3.58	1.102	17.641	831	172	13	9.97	65.8
43133	4	1	46	3	2.19	92720.062575	1	67	101728.121231	1	1	120	2	1	28.45	105.6	116	76	29	274	160	244	5.662	NA	94146.2525334253	1	4281	268.41	440.28	13.9	160.77	82.584	45.426	12.734	685	1656	9.48	4.913	23.57	16.3	46.4	6.61	3.463	57.011	4538	735	25.68	36.53	285.6
43134	4	2	38	4	3.94	23944.204864	2	60	24354.767031	1	2	240	2	2	24.55	80.7	94	60	81	73	106	202	5.051	NA	44577.6909017333	1	3547	75.22	490.36	6.5	144.9	35.226	57.621	42.296	718	1192	2.205	1.314	4.37	96.2	3.5	24.23	1.579	23.743	839	142	17.06	8.74	111.7
43135	NA	2	0	3	0.05	6935.866646	2	60	6863.100224	NA	NA	NA	NA	NA	NA	NA	NA	NA	NA	NA	NA	NA	NA	NA	11413.6844439646	1	753	19.75	111.45	5.9	27.4	12.262	8.611	5.596	43	460	1.079	0.688	1.88	150.1	7.6	7.69	0.612	5.819	590	104	8.2	4.65	18.3
43136	NA	2	7	2	1.95	12938.601313	2	65	15241.374482	NA	NA	NA	2	NA	19	67.8	NA	NA	56	NA	NA	161	NA	NA	7778.06842471985	1	1167	25.46	177.6	9.5	41.08	10.937	17.616	9.317	94	280	1.099	0.8	2.36	11.4	2.2	5.66	0.929	12.825	568	129	11.58	6.26	36.5
43137	NA	1	15	1	1.16	15891.283413	1	71	16237.145138	NA	NA	480	2	NA	17.14	69	104	66	56	91	114	188	5.773	5.884	8038.65815116855	1	3260	101.79	526.1	16.4	87.75	35.377	29.919	14.35	257	1299	5.569	5.783	16.76	105.3	14	4.82	3.641	40.318	1435	324	44.26	21.61	148.5
43138	5	1	46	4	0.23	23532.292545	1	64	23741.632193	1	2	240	2	2	25.35	87.3	144	78	54	NA	NA	129	NA	NA	12885.9932161016	1	776	34.26	112.89	5.3	22.12	6.776	8.665	3.433	243	76	0.556	0.698	2.37	43.5	0.6	1.31	0.543	9.204	206	124	5.91	6.89	46
43139	3	2	21	1	1.15	21249.136074	2	70	21460.610473	2	2	120	2	2	31.25	106	106	68	61	NA	NA	184	NA	NA	43639.4995800284	1	1870	48.9	188.34	3.6	103.6	35.281	37.253	23.057	352	580	1.779	0.8	2.62	119.2	7.1	7.39	0.876	12.652	857	225	4.78	5.2	59.9
43140	3	1	41	3	3.57	94759.282999	2	61	94741.260462	2	2	480	2	1	40.26	137.3	122	80	26	NA	NA	147	NA	NA	153481.450416235	1	2565	121.88	352.26	14.8	74.47	34.933	25.067	7.051	268	943	3.094	1.7	7.02	100.6	7.9	16.04	2.322	27.367	1947	293	20.45	18.73	208.2
43141	NA	2	2	3	0.91	39008.037342	1	67	39692.486079	NA	NA	NA	2	NA	18.23	50.2	NA	NA	NA	NA	NA	NA	NA	NA	25483.1133834591	1	1012	33.91	158.83	7.6	27.91	10.804	8.384	5.969	234	545	1.846	1.352	3.46	15.7	6.6	1.96	0.666	8.206	1077	154	5.52	6.86	39.5
43142	2	1	48	1	2.26	11503.233544	2	66	12336.609907	1	1	180	3	2	29.89	101.7	116	76	38	86	91	146	5.829	10.436	6853.22731123527	1	1629	60.25	165.87	15.4	81.38	23.815	30.043	22.248	322	438	2.666	0.917	3.18	24	4.7	5.59	1.183	10.462	863	265	9.28	7.95	79.8
43143	2	2	80	4	1.26	11413.457063	1	64	11861.545324	2	2	360	2	1	NA	NA	NA	NA	NA	NA	NA	NA	NA	NA	10753.0763267987	1	1927	76.34	226.63	15.3	82.11	35.125	26.46	8.113	380	491	2.089	1.617	5.85	142.3	4.6	4.24	1.257	19.191	915	221	15.45	14.08	90.2
43144	4	1	26	3	1.18	40810.363752	2	72	42199.771128	1	1	240	2	2	23.69	94.4	108	62	30	NA	NA	193	NA	NA	40649.5952864215	1	3548	79.63	377.85	8.9	166.7	48.747	57.908	49.345	210	626	3.354	2.372	5.49	104.5	11.5	14.6	2.312	24.599	1726	340	15.32	15.9	99.2
43145	NA	1	1	1	1.46	8825.593015	1	69	9313.945884	NA	NA	NA	2	NA	NA	NA	NA	NA	NA	NA	NA	NA	NA	NA	5031.60435496165	1	2734	85.4	420.78	16.6	82.95	31.897	25.114	18.106	371	991	2.194	1.699	3.47	78.4	6.6	7.72	1.363	21.376	1203	258	9.81	9.04	141.8
43146	NA	1	4	1	1.21	14941.579493	1	66	16385.884485	NA	NA	NA	2	NA	20.59	62.3	NA	NA	NA	NA	NA	NA	NA	NA	24734.2586019579	1	2005	74.23	291.73	13.5	63.26	22.789	22.426	12.975	162	450	2.111	1.952	4.49	136.5	10	3.94	1.412	21.173	1721	256	11.06	9.72	93.8
43147	NA	1	14	2	5	9472.451946	1	70	9678.612674	NA	NA	240	2	NA	16.6	69.5	100	62	67	37	80	154	5.884	4.385	25414.7681090231	1	2947	110.81	387.79	17	108.15	41.011	39.919	17.872	768	563	3.032	1.261	5.89	8.8	3.4	6.76	2.692	27.465	1208	267	25.63	14.56	212.6
43148	NA	2	16	3	0.58	31719.050792	1	61	33743.099036	NA	NA	360	2	2	22.77	79.4	116	66	43	88	136	197	5.051	5.495	34929.1894937686	1	1445	37.4	243.64	11.7	41.2	12.109	18.168	8.255	110	88	0.858	0.817	1.52	60.4	0.9	3.45	1.122	8.783	301	130	8.13	5.07	55.8
43149	NA	1	4	4	2.45	10877.641129	2	68	11884.360406	NA	NA	NA	2	NA	20.65	65.2	NA	NA	NA	NA	NA	NA	NA	NA	7896.25251081196	1	1229	37.35	178.89	9.1	41.34	14.796	14.648	8.87	82	225	1.038	0.843	3.14	112.3	3.8	2.28	1.002	13.761	514	123	6.51	4.24	64.9
43150	NA	1	2	3	5	31654.558577	1	69	33363.169071	NA	NA	NA	2	NA	16.24	47.5	NA	NA	NA	NA	NA	NA	NA	NA	38876.3732238498	1	1486	53.28	224.75	13.2	47.06	16.634	18.454	8.348	128	898	2.423	1.654	5.07	39.3	9.5	3.26	1.383	13.776	1193	243	15.72	9.83	57.8
43151	3	1	50	4	5	22436.10665	1	68	24207.027109	1	1	60	1	2	26.73	89.5	124	72	61	75	138	214	9.659	NA	48503.1886274131	1	4497	203.09	192.67	9.9	278.99	77.455	103.716	76.222	1025	649	3.112	4.107	6.92	10.6	4.7	12.1	1.605	62.491	1033	378	18.96	20.02	221.6
43152	NA	1	5	5	2.16	8923.038642	2	69	0	NA	NA	NA	2	NA	NA	NA	NA	NA	NA	NA	NA	NA	NA	NA	NA	NA	NA	NA	NA	NA	NA	NA	NA	NA	NA	NA	NA	NA	NA	NA	NA	NA	NA	NA	NA	NA	NA	NA	NA
[truncated: 48,910 more rows]
[truncated: 11 more columns]
